# Supplementary material for: A First Y-Chromosomal Haplotype Network to Investigate Male-Driven Population Dynamics in Domestic and Wild Bactrian Camels
Source: Front Genet. 2019 May 21;10:423. doi: 10.3389/fgene.2019.00423 (PMC6537670; doi:10.3389/fgene.2019.00423)
Supplement: Supplementary file 1 [file Table_1.xlsx]

## Sheet: SBP_TableS1_rawdata
Table S1: Raw data information for all male and female samples including the dromedary.
Sample_ID	species	origin	sex	used for classification step	biosample	Illumina seq info	bam files accessions	mapped file	scY mean coverage per scY base	scY covered > 2 DP [b]	scY covered > 2 DP [%]	Haplogroup (W/D/not_available)
DC269	Camelus bactrianus	Austria	male	no	SAMN03365965	PE	SRR8352535	DC269_contigs_200_only_mapped_sorted_STrmdupS_MQ20.bam.checkfilteredrenamed.bam	8.51	2327613	97.2468	D
DC399	Camelus bactrianus	Mongolia	male	yes	SAMN03365966	PE	SRR8352534	DC399_contigs_200_only_mapped_sorted_STrmdupS_MQ20.bam.checkfilteredrenamed.bam	7.67	2270043	94.8416	D
DC423	Camelus bactrianus	Kazakhstan	male	yes	SAMN03365970	PE	SRR8352537	DC423_contigs_200_only_mapped_sorted_STrmdupS_MQ20.bam.checkfilteredrenamed.bam	8.12	2279097	95.2198	D
WC214	Camelus ferus	Mongolia	male	yes	SAMN03365971	PE	SRR8352536	WC214_contigs_200_only_mapped_sorted_STrmdupS_MQ20.bam.checkfilteredrenamed.bam	9.07	2290593	95.7001	W
WC218	Camelus ferus	Mongolia	male	yes	SAMN03365973	PE	SRR8352539	WC218_contigs_200_only_mapped_sorted_STrmdupS_MQ20.bam.checkfilteredrenamed.bam	9.15	2291436	95.7353	W
WC219	Camelus ferus	Mongolia	male	yes	SAMN03365974	PE	SRR8352538	WC219_contigs_200_only_mapped_sorted_STrmdupS_MQ20.bam.checkfilteredrenamed.bam	8.82	2271227	94.891	W
WC247	Camelus ferus	Mongolia	male	yes	SAMN03365976	PE	SRR8352541	WC247_contigs_200_only_mapped_sorted_STrmdupS_MQ20.bam.checkfilteredrenamed.bam	8.88	2279068	95.2186	W
WC305	Camelus ferus	Mongolia	male	yes	SAMN03365979	PE	SRR8352540	WC305_contigs_200_only_mapped_sorted_STrmdupS_MQ20.bam.checkfilteredrenamed.bam	8.04	2286229	95.5178	D
Drom820	Camelus dromedarius	Pakistan	male	no	SAMN03365963	PE	SRR8352543	Drom820trim_DC_contigs_only_mapped_sorted_STrmdupS_MQ20.bam.checkfilteredrenamed.bam	6.06	1863715	77.8653	na
DC158	Camelus bactrianus	Austria	female	yes	SAMN03365964	PE	SRR8352542	DC158_all_contigs_only_mapped_sorted_STrmdupS_MQ20.bam.checkfilteredrenamed.bam	0.1	21695	0.906409	na
DC408	Camelus bactrianus	Mongolia	female	yes	SAMN03365969	PE	SRR8352547	DC408_contigs_200_only_mapped_sorted_STrmdupS_MQ20.bam.checkfilteredrenamed.bam	0.03	7155	0.298933	na
WC216	Camelus ferus	Mongolia	female	yes	SAMN03365972	PE	SRR8352546	WC216_contigs_only_mapped_sorted_rmdupS_MQ20.bam.checkfilteredrenamed.bam	0.03	4940	0.206391	na
WC220	Camelus ferus	Mongolia	female	yes	SAMN03365975	PE	SRR8352545	WC220_contigs_only_mapped_sorted_STrmdupS_MQ20.bam.checkfilteredrenamed.bam	0.03	6174	0.257947	na
WC303	Camelus ferus	Mongolia	female	yes	SAMN03365977	PE	SRR8352544	WC303_all_contigs_200_only_mapped_sorted_STrmdupS_MQ20.bam.checkfilteredrenamed.bam	0.11	24523	1.02456	na
WC304	Camelus ferus	Mongolia	female	yes	SAMN03365978	PE	SRR8352548	WC304_contigs_only_mapped_sorted_STrmdupS_MQ20.bam.checkfilteredrenamed.bam	0.03	5701	0.238186	na
