# Supplementary material for: A First Y-Chromosomal Haplotype Network to Investigate Male-Driven Population Dynamics in Domestic and Wild Bactrian Camels
Source: Front Genet. 2019 May 21;10:423. doi: 10.3389/fgene.2019.00423 (PMC6537670; doi:10.3389/fgene.2019.00423)
Supplement: Supplementary file 2 [file Table_2.xlsx]

## Sheet: SBP_TableS2_windows
Table S2: Information on scY and mcY windows classified in the assembly. Given is
contigname	window start	window end	class	length window
CBacY1775_contig1	83150	83200	scY	50
CBacY1775_contig1	83200	83250	scY	50
CBacY1775_contig1	83250	83300	scY	50
CBacY1775_contig1	83300	83350	scY	50
CBacY1775_contig1	83350	83400	scY	50
CBacY1775_contig1	83400	83450	scY	50
CBacY1775_contig1	83450	83500	scY	50
CBacY1775_contig1	83500	83550	scY	50
CBacY1775_contig1	83550	83600	scY	50
CBacY1775_contig1	83600	83650	scY	50
CBacY1775_contig1	83650	83700	scY	50
CBacY1775_contig1	83700	83750	scY	50
CBacY1775_contig1	83750	83800	scY	50
CBacY1775_contig1	83800	83850	scY	50
CBacY1775_contig1	83850	83900	scY	50
CBacY1775_contig1	83900	83950	scY	50
CBacY1775_contig1	83950	84000	scY	50
CBacY1775_contig1	84000	84050	scY	50
CBacY1775_contig1	84050	84100	scY	50
CBacY1775_contig1	84100	84150	scY	50
CBacY1775_contig1	84150	84200	scY	50
CBacY1775_contig1	84200	84250	scY	50
CBacY1775_contig1	84250	84300	scY	50
CBacY1775_contig1	84300	84350	scY	50
CBacY1775_contig1	84350	84400	scY	50
CBacY1775_contig1	84400	84450	scY	50
CBacY1775_contig1	84450	84500	scY	50
CBacY1775_contig1	84500	84550	scY	50
CBacY1775_contig1	84550	84600	scY	50
CBacY1775_contig1	84600	84650	scY	50
CBacY1775_contig1	84650	84700	scY	50
CBacY1775_contig1	84700	84750	scY	50
CBacY1775_contig1	84750	84800	scY	50
CBacY1775_contig1	84800	84850	scY	50
CBacY1775_contig1	84850	84900	scY	50
CBacY1775_contig1	84900	84950	scY	50
CBacY1775_contig1	84950	85000	scY	50
CBacY1775_contig1	85000	85050	scY	50
CBacY1775_contig1	85100	85150	scY	50
CBacY1775_contig1	85200	85250	scY	50
CBacY1775_contig1	85250	85300	scY	50
CBacY1775_contig1	85300	85350	scY	50
CBacY1775_contig1	85350	85400	scY	50
CBacY1775_contig1	85550	85600	scY	50
CBacY1775_contig1	85600	85650	scY	50
CBacY1775_contig1	85650	85700	scY	50
CBacY1775_contig1	85700	85750	scY	50
CBacY1775_contig1	85750	85800	scY	50
CBacY1775_contig1	85900	85950	scY	50
CBacY1775_contig1	85950	86000	scY	50
CBacY1775_contig1	86000	86050	scY	50
CBacY1775_contig1	86050	86100	scY	50
CBacY1775_contig1	86100	86150	scY	50
CBacY1775_contig1	86150	86200	scY	50
CBacY1775_contig1	86200	86250	scY	50
CBacY1775_contig1	86250	86300	scY	50
CBacY1775_contig1	86300	86350	scY	50
CBacY1775_contig1	86350	86400	scY	50
CBacY1775_contig1	86400	86450	scY	50
CBacY1775_contig1	86450	86500	scY	50
CBacY1775_contig1	86500	86550	scY	50
CBacY1775_contig1	86550	86600	scY	50
CBacY1775_contig1	86600	86650	scY	50
CBacY1775_contig1	86650	86700	scY	50
CBacY1775_contig1	86700	86750	scY	50
CBacY1775_contig1	86750	86800	scY	50
CBacY1775_contig1	86800	86850	scY	50
CBacY1775_contig1	86850	86900	scY	50
CBacY1775_contig1	86900	86950	scY	50
CBacY1775_contig1	86950	87000	scY	50
CBacY1775_contig1	87000	87050	scY	50
CBacY1775_contig1	150	200	mcY	50
CBacY1775_contig1	200	250	mcY	50
CBacY1775_contig1	250	300	mcY	50
CBacY1775_contig1	300	350	mcY	50
CBacY1775_contig1	350	400	mcY	50
CBacY1775_contig1	400	450	mcY	50
CBacY1775_contig1	450	500	mcY	50
CBacY1775_contig1	500	550	mcY	50
CBacY1775_contig1	550	600	mcY	50
CBacY1775_contig1	600	650	mcY	50
CBacY1775_contig1	650	700	mcY	50
CBacY1775_contig1	700	750	mcY	50
CBacY1775_contig1	750	800	mcY	50
CBacY1775_contig1	800	850	mcY	50
CBacY1775_contig1	850	900	mcY	50
CBacY1775_contig1	900	950	mcY	50
CBacY1775_contig1	950	1000	mcY	50
CBacY1775_contig1	1000	1050	mcY	50
CBacY1775_contig1	1050	1100	mcY	50
CBacY1775_contig1	1100	1150	mcY	50
CBacY1775_contig1	1150	1200	mcY	50
CBacY1775_contig1	1200	1250	mcY	50
CBacY1775_contig1	1250	1300	mcY	50
CBacY1775_contig1	1300	1350	mcY	50
CBacY1775_contig1	1350	1400	mcY	50
CBacY1775_contig1	1400	1450	mcY	50
CBacY1775_contig1	1450	1500	mcY	50
CBacY1775_contig1	1500	1550	mcY	50
CBacY1775_contig1	1550	1600	mcY	50
CBacY1775_contig1	1600	1650	mcY	50
CBacY1775_contig1	1650	1700	mcY	50
CBacY1775_contig1	1700	1750	mcY	50
CBacY1775_contig1	1750	1800	mcY	50
CBacY1775_contig1	1800	1850	mcY	50
CBacY1775_contig1	1850	1900	mcY	50
CBacY1775_contig1	1900	1950	mcY	50
CBacY1775_contig1	1950	2000	mcY	50
CBacY1775_contig1	2000	2050	mcY	50
CBacY1775_contig1	2050	2100	mcY	50
CBacY1775_contig1	2100	2150	mcY	50
CBacY1775_contig1	2150	2200	mcY	50
CBacY1775_contig1	2200	2250	mcY	50
CBacY1775_contig1	2250	2300	mcY	50
CBacY1775_contig1	2300	2350	mcY	50
CBacY1775_contig1	2350	2400	mcY	50
CBacY1775_contig1	2400	2450	mcY	50
CBacY1775_contig1	2450	2500	mcY	50
CBacY1775_contig1	2500	2550	mcY	50
CBacY1775_contig1	2550	2600	mcY	50
CBacY1775_contig1	2600	2650	mcY	50
CBacY1775_contig1	2650	2700	mcY	50
CBacY1775_contig1	2700	2750	mcY	50
CBacY1775_contig1	2750	2800	mcY	50
CBacY1775_contig1	2800	2850	mcY	50
CBacY1775_contig1	2850	2900	mcY	50
CBacY1775_contig1	2900	2950	mcY	50
CBacY1775_contig1	2950	3000	mcY	50
CBacY1775_contig1	3000	3050	mcY	50
CBacY1775_contig1	3050	3100	mcY	50
CBacY1775_contig1	3100	3150	mcY	50
CBacY1775_contig1	3150	3200	mcY	50
CBacY1775_contig1	3200	3250	mcY	50
CBacY1775_contig1	3250	3300	mcY	50
CBacY1775_contig1	3300	3350	mcY	50
CBacY1775_contig1	3350	3400	mcY	50
CBacY1775_contig1	3400	3450	mcY	50
CBacY1775_contig1	3450	3500	mcY	50
CBacY1775_contig1	3500	3550	mcY	50
CBacY1775_contig1	3550	3600	mcY	50
CBacY1775_contig1	3600	3650	mcY	50
CBacY1775_contig1	3650	3700	mcY	50
CBacY1775_contig1	3700	3750	mcY	50
CBacY1775_contig1	3750	3800	mcY	50
CBacY1775_contig1	3800	3850	mcY	50
CBacY1775_contig1	3850	3900	mcY	50
CBacY1775_contig1	3900	3950	mcY	50
CBacY1775_contig1	3950	4000	mcY	50
CBacY1775_contig1	4000	4050	mcY	50
CBacY1775_contig1	4050	4100	mcY	50
CBacY1775_contig1	4100	4150	mcY	50
CBacY1775_contig1	4150	4200	mcY	50
CBacY1775_contig1	4200	4250	mcY	50
CBacY1775_contig1	4250	4300	mcY	50
CBacY1775_contig1	4300	4350	mcY	50
CBacY1775_contig1	4350	4400	mcY	50
CBacY1775_contig1	4400	4450	mcY	50
CBacY1775_contig1	4450	4500	mcY	50
CBacY1775_contig1	4500	4550	mcY	50
CBacY1775_contig1	4550	4600	mcY	50
CBacY1775_contig1	4600	4650	mcY	50
CBacY1775_contig1	4650	4700	mcY	50
CBacY1775_contig1	4700	4750	mcY	50
CBacY1775_contig1	4750	4800	mcY	50
CBacY1775_contig1	4800	4850	mcY	50
CBacY1775_contig1	4850	4900	mcY	50
CBacY1775_contig1	4900	4950	mcY	50
CBacY1775_contig1	4950	5000	mcY	50
CBacY1775_contig1	5000	5050	mcY	50
CBacY1775_contig1	5050	5100	mcY	50
CBacY1775_contig1	5100	5150	mcY	50
CBacY1775_contig1	5150	5200	mcY	50
CBacY1775_contig1	5200	5250	mcY	50
CBacY1775_contig1	5250	5300	mcY	50
CBacY1775_contig1	5300	5350	mcY	50
CBacY1775_contig1	5350	5400	mcY	50
CBacY1775_contig1	5400	5450	mcY	50
CBacY1775_contig1	5450	5500	mcY	50
CBacY1775_contig1	5500	5550	mcY	50
CBacY1775_contig1	5550	5600	mcY	50
CBacY1775_contig1	5600	5650	mcY	50
CBacY1775_contig1	5650	5700	mcY	50
CBacY1775_contig1	5700	5750	mcY	50
CBacY1775_contig1	5750	5800	mcY	50
CBacY1775_contig1	5800	5850	mcY	50
CBacY1775_contig1	5850	5900	mcY	50
CBacY1775_contig1	5900	5950	mcY	50
CBacY1775_contig1	5950	6000	mcY	50
CBacY1775_contig1	6000	6050	mcY	50
CBacY1775_contig1	6050	6100	mcY	50
CBacY1775_contig1	6100	6150	mcY	50
CBacY1775_contig1	6150	6200	mcY	50
CBacY1775_contig1	6200	6250	mcY	50
CBacY1775_contig1	6400	6450	mcY	50
CBacY1775_contig1	6450	6500	mcY	50
CBacY1775_contig1	6500	6550	mcY	50
CBacY1775_contig1	6550	6600	mcY	50
CBacY1775_contig1	6600	6650	mcY	50
CBacY1775_contig1	6650	6700	mcY	50
CBacY1775_contig1	6700	6750	mcY	50
CBacY1775_contig1	6750	6800	mcY	50
CBacY1775_contig1	6800	6850	mcY	50
CBacY1775_contig1	6850	6900	mcY	50
CBacY1775_contig1	6900	6950	mcY	50
CBacY1775_contig1	6950	7000	mcY	50
CBacY1775_contig1	7000	7050	mcY	50
CBacY1775_contig1	7050	7100	mcY	50
CBacY1775_contig1	7100	7150	mcY	50
CBacY1775_contig1	7150	7200	mcY	50
CBacY1775_contig1	7200	7250	mcY	50
CBacY1775_contig1	7250	7300	mcY	50
CBacY1775_contig1	7300	7350	mcY	50
CBacY1775_contig1	7350	7400	mcY	50
CBacY1775_contig1	7400	7450	mcY	50
CBacY1775_contig1	7450	7500	mcY	50
CBacY1775_contig1	7500	7550	mcY	50
CBacY1775_contig1	7550	7600	mcY	50
CBacY1775_contig1	7600	7650	mcY	50
CBacY1775_contig1	7650	7700	mcY	50
CBacY1775_contig1	7700	7750	mcY	50
CBacY1775_contig1	7750	7800	mcY	50
CBacY1775_contig1	7800	7850	mcY	50
CBacY1775_contig1	7850	7900	mcY	50
CBacY1775_contig1	7900	7950	mcY	50
CBacY1775_contig1	7950	8000	mcY	50
CBacY1775_contig1	8000	8050	mcY	50
CBacY1775_contig1	8050	8100	mcY	50
CBacY1775_contig1	8100	8150	mcY	50
CBacY1775_contig1	8150	8200	mcY	50
CBacY1775_contig1	8200	8250	mcY	50
CBacY1775_contig1	8250	8300	mcY	50
CBacY1775_contig1	8300	8350	mcY	50
CBacY1775_contig1	8350	8400	mcY	50
CBacY1775_contig1	8400	8450	mcY	50
CBacY1775_contig1	8450	8500	mcY	50
CBacY1775_contig1	8500	8550	mcY	50
CBacY1775_contig1	8550	8600	mcY	50
CBacY1775_contig1	8600	8650	mcY	50
CBacY1775_contig1	8650	8700	mcY	50
CBacY1775_contig1	8700	8750	mcY	50
CBacY1775_contig1	8750	8800	mcY	50
CBacY1775_contig1	8800	8850	mcY	50
CBacY1775_contig1	8850	8900	mcY	50
CBacY1775_contig1	8900	8950	mcY	50
CBacY1775_contig1	8950	9000	mcY	50
CBacY1775_contig1	9000	9050	mcY	50
CBacY1775_contig1	9050	9100	mcY	50
CBacY1775_contig1	9100	9150	mcY	50
CBacY1775_contig1	9150	9200	mcY	50
CBacY1775_contig1	9200	9250	mcY	50
CBacY1775_contig1	9250	9300	mcY	50
CBacY1775_contig1	9300	9350	mcY	50
CBacY1775_contig1	9350	9400	mcY	50
CBacY1775_contig1	9400	9450	mcY	50
CBacY1775_contig1	9450	9500	mcY	50
CBacY1775_contig1	9500	9550	mcY	50
CBacY1775_contig1	9550	9600	mcY	50
CBacY1775_contig1	9600	9650	mcY	50
CBacY1775_contig1	9650	9700	mcY	50
CBacY1775_contig1	9700	9750	mcY	50
CBacY1775_contig1	9750	9800	mcY	50
CBacY1775_contig1	9800	9850	mcY	50
CBacY1775_contig1	9900	9950	mcY	50
CBacY1775_contig1	9950	10000	mcY	50
CBacY1775_contig1	10000	10050	mcY	50
CBacY1775_contig1	10050	10100	mcY	50
CBacY1775_contig1	10100	10150	mcY	50
CBacY1775_contig1	10150	10200	mcY	50
CBacY1775_contig1	10200	10250	mcY	50
CBacY1775_contig1	10250	10300	mcY	50
CBacY1775_contig1	10300	10350	mcY	50
CBacY1775_contig1	10350	10400	mcY	50
CBacY1775_contig1	10400	10450	mcY	50
CBacY1775_contig1	10450	10500	mcY	50
CBacY1775_contig1	10500	10550	mcY	50
CBacY1775_contig1	10550	10600	mcY	50
CBacY1775_contig1	10600	10650	mcY	50
CBacY1775_contig1	10650	10700	mcY	50
CBacY1775_contig1	10700	10750	mcY	50
CBacY1775_contig1	10750	10800	mcY	50
CBacY1775_contig1	10800	10850	mcY	50
CBacY1775_contig1	10850	10900	mcY	50
CBacY1775_contig1	10900	10950	mcY	50
CBacY1775_contig1	10950	11000	mcY	50
CBacY1775_contig1	11000	11050	mcY	50
CBacY1775_contig1	11050	11100	mcY	50
CBacY1775_contig1	11100	11150	mcY	50
CBacY1775_contig1	11150	11200	mcY	50
CBacY1775_contig1	11200	11250	mcY	50
CBacY1775_contig1	11250	11300	mcY	50
CBacY1775_contig1	11300	11350	mcY	50
CBacY1775_contig1	11350	11400	mcY	50
CBacY1775_contig1	11400	11450	mcY	50
CBacY1775_contig1	11450	11500	mcY	50
CBacY1775_contig1	11500	11550	mcY	50
CBacY1775_contig1	11550	11600	mcY	50
CBacY1775_contig1	11600	11650	mcY	50
CBacY1775_contig1	11650	11700	mcY	50
CBacY1775_contig1	11700	11750	mcY	50
CBacY1775_contig1	11750	11800	mcY	50
CBacY1775_contig1	11800	11850	mcY	50
CBacY1775_contig1	11850	11900	mcY	50
CBacY1775_contig1	11900	11950	mcY	50
CBacY1775_contig1	11950	12000	mcY	50
CBacY1775_contig1	12000	12050	mcY	50
CBacY1775_contig1	12050	12100	mcY	50
CBacY1775_contig1	12100	12150	mcY	50
CBacY1775_contig1	12150	12200	mcY	50
CBacY1775_contig1	12200	12250	mcY	50
CBacY1775_contig1	12250	12300	mcY	50
CBacY1775_contig1	12300	12350	mcY	50
CBacY1775_contig1	12350	12400	mcY	50
CBacY1775_contig1	12400	12450	mcY	50
CBacY1775_contig1	12450	12500	mcY	50
CBacY1775_contig1	12500	12550	mcY	50
CBacY1775_contig1	12550	12600	mcY	50
CBacY1775_contig1	12600	12650	mcY	50
CBacY1775_contig1	12650	12700	mcY	50
CBacY1775_contig1	12700	12750	mcY	50
CBacY1775_contig1	12750	12800	mcY	50
CBacY1775_contig1	12800	12850	mcY	50
CBacY1775_contig1	12850	12900	mcY	50
CBacY1775_contig1	12900	12950	mcY	50
CBacY1775_contig1	12950	13000	mcY	50
CBacY1775_contig1	13000	13050	mcY	50
CBacY1775_contig1	13050	13100	mcY	50
CBacY1775_contig1	13100	13150	mcY	50
CBacY1775_contig1	13150	13200	mcY	50
CBacY1775_contig1	13200	13250	mcY	50
CBacY1775_contig1	13250	13300	mcY	50
CBacY1775_contig1	13300	13350	mcY	50
CBacY1775_contig1	13350	13400	mcY	50
CBacY1775_contig1	13400	13450	mcY	50
CBacY1775_contig1	13450	13500	mcY	50
CBacY1775_contig1	13500	13550	mcY	50
CBacY1775_contig1	13550	13600	mcY	50
CBacY1775_contig1	13600	13650	mcY	50
CBacY1775_contig1	13650	13700	mcY	50
CBacY1775_contig1	13700	13750	mcY	50
CBacY1775_contig1	13750	13800	mcY	50
CBacY1775_contig1	13800	13850	mcY	50
CBacY1775_contig1	13850	13900	mcY	50
CBacY1775_contig1	13900	13950	mcY	50
CBacY1775_contig1	13950	14000	mcY	50
CBacY1775_contig1	14000	14050	mcY	50
CBacY1775_contig1	14050	14100	mcY	50
CBacY1775_contig1	14100	14150	mcY	50
CBacY1775_contig1	14150	14200	mcY	50
CBacY1775_contig1	14200	14250	mcY	50
CBacY1775_contig1	14250	14300	mcY	50
CBacY1775_contig1	14300	14350	mcY	50
CBacY1775_contig1	14350	14400	mcY	50
CBacY1775_contig1	14400	14450	mcY	50
CBacY1775_contig1	14450	14500	mcY	50
CBacY1775_contig1	14500	14550	mcY	50
CBacY1775_contig1	14550	14600	mcY	50
CBacY1775_contig1	14600	14650	mcY	50
CBacY1775_contig1	14650	14700	mcY	50
CBacY1775_contig1	14700	14750	mcY	50
CBacY1775_contig1	14750	14800	mcY	50
CBacY1775_contig1	14800	14850	mcY	50
CBacY1775_contig1	14850	14900	mcY	50
CBacY1775_contig1	14900	14950	mcY	50
CBacY1775_contig1	14950	15000	mcY	50
CBacY1775_contig1	15000	15050	mcY	50
CBacY1775_contig1	15050	15100	mcY	50
CBacY1775_contig1	15100	15150	mcY	50
CBacY1775_contig1	15150	15200	mcY	50
CBacY1775_contig1	15200	15250	mcY	50
CBacY1775_contig1	15250	15300	mcY	50
CBacY1775_contig1	15300	15350	mcY	50
CBacY1775_contig1	15350	15400	mcY	50
CBacY1775_contig1	15400	15450	mcY	50
CBacY1775_contig1	15450	15500	mcY	50
CBacY1775_contig1	15500	15550	mcY	50
CBacY1775_contig1	15550	15600	mcY	50
CBacY1775_contig1	15600	15650	mcY	50
CBacY1775_contig1	15650	15700	mcY	50
CBacY1775_contig1	15700	15750	mcY	50
CBacY1775_contig1	15750	15800	mcY	50
CBacY1775_contig1	15800	15850	mcY	50
CBacY1775_contig1	15850	15900	mcY	50
CBacY1775_contig1	15900	15950	mcY	50
CBacY1775_contig1	15950	16000	mcY	50
CBacY1775_contig1	16000	16050	mcY	50
CBacY1775_contig1	16050	16100	mcY	50
CBacY1775_contig1	16100	16150	mcY	50
CBacY1775_contig1	16150	16200	mcY	50
CBacY1775_contig1	16200	16250	mcY	50
CBacY1775_contig1	16250	16300	mcY	50
CBacY1775_contig1	16300	16350	mcY	50
CBacY1775_contig1	16350	16400	mcY	50
CBacY1775_contig1	16400	16450	mcY	50
CBacY1775_contig1	16450	16500	mcY	50
CBacY1775_contig1	16550	16600	mcY	50
CBacY1775_contig1	16600	16650	mcY	50
CBacY1775_contig1	16800	16850	mcY	50
CBacY1775_contig1	16850	16900	mcY	50
CBacY1775_contig1	16950	17000	mcY	50
CBacY1775_contig1	17000	17050	mcY	50
CBacY1775_contig1	17050	17100	mcY	50
CBacY1775_contig1	17100	17150	mcY	50
CBacY1775_contig1	17150	17200	mcY	50
CBacY1775_contig1	17200	17250	mcY	50
CBacY1775_contig1	17250	17300	mcY	50
CBacY1775_contig1	17300	17350	mcY	50
CBacY1775_contig1	17350	17400	mcY	50
CBacY1775_contig1	17400	17450	mcY	50
CBacY1775_contig1	17450	17500	mcY	50
CBacY1775_contig1	17500	17550	mcY	50
CBacY1775_contig1	17550	17600	mcY	50
CBacY1775_contig1	17600	17650	mcY	50
CBacY1775_contig1	17650	17700	mcY	50
CBacY1775_contig1	17700	17750	mcY	50
CBacY1775_contig1	17750	17800	mcY	50
CBacY1775_contig1	17800	17850	mcY	50
CBacY1775_contig1	17850	17900	mcY	50
CBacY1775_contig1	17900	17950	mcY	50
CBacY1775_contig1	17950	18000	mcY	50
CBacY1775_contig1	18000	18050	mcY	50
CBacY1775_contig1	18050	18100	mcY	50
CBacY1775_contig1	18100	18150	mcY	50
CBacY1775_contig1	18150	18200	mcY	50
CBacY1775_contig1	18200	18250	mcY	50
CBacY1775_contig1	18250	18300	mcY	50
CBacY1775_contig1	18300	18350	mcY	50
CBacY1775_contig1	18350	18400	mcY	50
CBacY1775_contig1	18400	18450	mcY	50
CBacY1775_contig1	18450	18500	mcY	50
CBacY1775_contig1	18500	18550	mcY	50
CBacY1775_contig1	18550	18600	mcY	50
CBacY1775_contig1	18600	18650	mcY	50
CBacY1775_contig1	18650	18700	mcY	50
CBacY1775_contig1	18700	18750	mcY	50
CBacY1775_contig1	18750	18800	mcY	50
CBacY1775_contig1	18800	18850	mcY	50
CBacY1775_contig1	18850	18900	mcY	50
CBacY1775_contig1	18900	18950	mcY	50
CBacY1775_contig1	18950	19000	mcY	50
CBacY1775_contig1	19000	19050	mcY	50
CBacY1775_contig1	19050	19100	mcY	50
CBacY1775_contig1	19100	19150	mcY	50
CBacY1775_contig1	19150	19200	mcY	50
CBacY1775_contig1	19200	19250	mcY	50
CBacY1775_contig1	19250	19300	mcY	50
CBacY1775_contig1	19300	19350	mcY	50
CBacY1775_contig1	19350	19400	mcY	50
CBacY1775_contig1	19400	19450	mcY	50
CBacY1775_contig1	19450	19500	mcY	50
CBacY1775_contig1	19500	19550	mcY	50
CBacY1775_contig1	19550	19600	mcY	50
CBacY1775_contig1	19600	19650	mcY	50
CBacY1775_contig1	19700	19750	mcY	50
CBacY1775_contig1	19750	19800	mcY	50
CBacY1775_contig1	19800	19850	mcY	50
CBacY1775_contig1	19850	19900	mcY	50
CBacY1775_contig1	19900	19950	mcY	50
CBacY1775_contig1	19950	20000	mcY	50
CBacY1775_contig1	20000	20050	mcY	50
CBacY1775_contig1	20050	20100	mcY	50
CBacY1775_contig1	20100	20150	mcY	50
CBacY1775_contig1	20150	20200	mcY	50
CBacY1775_contig1	20200	20250	mcY	50
CBacY1775_contig1	20250	20300	mcY	50
CBacY1775_contig1	20300	20350	mcY	50
CBacY1775_contig1	20350	20400	mcY	50
CBacY1775_contig1	20400	20450	mcY	50
CBacY1775_contig1	20450	20500	mcY	50
CBacY1775_contig1	20500	20550	mcY	50
CBacY1775_contig1	20550	20600	mcY	50
CBacY1775_contig1	20600	20650	mcY	50
CBacY1775_contig1	20650	20700	mcY	50
CBacY1775_contig1	20700	20750	mcY	50
CBacY1775_contig1	20750	20800	mcY	50
CBacY1775_contig1	20800	20850	mcY	50
CBacY1775_contig1	20850	20900	mcY	50
CBacY1775_contig1	20900	20950	mcY	50
CBacY1775_contig1	20950	21000	mcY	50
CBacY1775_contig1	21000	21050	mcY	50
CBacY1775_contig1	21050	21100	mcY	50
CBacY1775_contig1	21100	21150	mcY	50
CBacY1775_contig1	21150	21200	mcY	50
CBacY1775_contig1	21200	21250	mcY	50
CBacY1775_contig1	21250	21300	mcY	50
CBacY1775_contig1	21300	21350	mcY	50
CBacY1775_contig1	21350	21400	mcY	50
CBacY1775_contig1	21400	21450	mcY	50
CBacY1775_contig1	21450	21500	mcY	50
CBacY1775_contig1	21500	21550	mcY	50
CBacY1775_contig1	21550	21600	mcY	50
CBacY1775_contig1	21600	21650	mcY	50
CBacY1775_contig1	21650	21700	mcY	50
CBacY1775_contig1	21700	21750	mcY	50
CBacY1775_contig1	21750	21800	mcY	50
CBacY1775_contig1	21800	21850	mcY	50
CBacY1775_contig1	21850	21900	mcY	50
CBacY1775_contig1	21900	21950	mcY	50
CBacY1775_contig1	21950	22000	mcY	50
CBacY1775_contig1	22000	22050	mcY	50
CBacY1775_contig1	22050	22100	mcY	50
CBacY1775_contig1	22100	22150	mcY	50
CBacY1775_contig1	22150	22200	mcY	50
CBacY1775_contig1	22200	22250	mcY	50
CBacY1775_contig1	22250	22300	mcY	50
CBacY1775_contig1	22300	22350	mcY	50
CBacY1775_contig1	22350	22400	mcY	50
CBacY1775_contig1	22400	22450	mcY	50
CBacY1775_contig1	22450	22500	mcY	50
CBacY1775_contig1	22500	22550	mcY	50
CBacY1775_contig1	22550	22600	mcY	50
CBacY1775_contig1	22600	22650	mcY	50
CBacY1775_contig1	22650	22700	mcY	50
CBacY1775_contig1	22700	22750	mcY	50
CBacY1775_contig1	22750	22800	mcY	50
CBacY1775_contig1	22800	22850	mcY	50
CBacY1775_contig1	22850	22900	mcY	50
CBacY1775_contig1	22900	22950	mcY	50
CBacY1775_contig1	22950	23000	mcY	50
CBacY1775_contig1	23000	23050	mcY	50
CBacY1775_contig1	23050	23100	mcY	50
CBacY1775_contig1	23100	23150	mcY	50
CBacY1775_contig1	23150	23200	mcY	50
CBacY1775_contig1	23200	23250	mcY	50
CBacY1775_contig1	23250	23300	mcY	50
CBacY1775_contig1	23300	23350	mcY	50
CBacY1775_contig1	23350	23400	mcY	50
CBacY1775_contig1	23400	23450	mcY	50
CBacY1775_contig1	23450	23500	mcY	50
CBacY1775_contig1	23650	23700	mcY	50
CBacY1775_contig1	23700	23750	mcY	50
CBacY1775_contig1	23800	23850	mcY	50
CBacY1775_contig1	23850	23900	mcY	50
CBacY1775_contig1	23900	23950	mcY	50
CBacY1775_contig1	23950	24000	mcY	50
CBacY1775_contig1	24000	24050	mcY	50
CBacY1775_contig1	24050	24100	mcY	50
CBacY1775_contig1	24100	24150	mcY	50
CBacY1775_contig1	24150	24200	mcY	50
CBacY1775_contig1	24200	24250	mcY	50
CBacY1775_contig1	24250	24300	mcY	50
CBacY1775_contig1	24300	24350	mcY	50
CBacY1775_contig1	24350	24400	mcY	50
CBacY1775_contig1	24400	24450	mcY	50
CBacY1775_contig1	24450	24500	mcY	50
CBacY1775_contig1	24500	24550	mcY	50
CBacY1775_contig1	24550	24600	mcY	50
CBacY1775_contig1	24600	24650	mcY	50
CBacY1775_contig1	24650	24700	mcY	50
CBacY1775_contig1	24700	24750	mcY	50
CBacY1775_contig1	24750	24800	mcY	50
CBacY1775_contig1	24800	24850	mcY	50
CBacY1775_contig1	24850	24900	mcY	50
CBacY1775_contig1	24900	24950	mcY	50
CBacY1775_contig1	24950	25000	mcY	50
CBacY1775_contig1	25000	25050	mcY	50
CBacY1775_contig1	25050	25100	mcY	50
CBacY1775_contig1	25100	25150	mcY	50
CBacY1775_contig1	25150	25200	mcY	50
CBacY1775_contig1	25200	25250	mcY	50
CBacY1775_contig1	25250	25300	mcY	50
CBacY1775_contig1	25300	25350	mcY	50
CBacY1775_contig1	25350	25400	mcY	50
CBacY1775_contig1	25400	25450	mcY	50
CBacY1775_contig1	25450	25500	mcY	50
CBacY1775_contig1	25500	25550	mcY	50
CBacY1775_contig1	25550	25600	mcY	50
CBacY1775_contig1	25600	25650	mcY	50
CBacY1775_contig1	25650	25700	mcY	50
CBacY1775_contig1	25700	25750	mcY	50
CBacY1775_contig1	25750	25800	mcY	50
CBacY1775_contig1	25800	25850	mcY	50
CBacY1775_contig1	25850	25900	mcY	50
CBacY1775_contig1	25900	25950	mcY	50
CBacY1775_contig1	25950	26000	mcY	50
CBacY1775_contig1	26000	26050	mcY	50
CBacY1775_contig1	26050	26100	mcY	50
CBacY1775_contig1	26100	26150	mcY	50
CBacY1775_contig1	26150	26200	mcY	50
CBacY1775_contig1	26200	26250	mcY	50
CBacY1775_contig1	26250	26300	mcY	50
CBacY1775_contig1	26300	26350	mcY	50
CBacY1775_contig1	26350	26400	mcY	50
CBacY1775_contig1	26400	26450	mcY	50
CBacY1775_contig1	26450	26500	mcY	50
CBacY1775_contig1	26500	26550	mcY	50
CBacY1775_contig1	26550	26600	mcY	50
CBacY1775_contig1	26600	26650	mcY	50
CBacY1775_contig1	26650	26700	mcY	50
CBacY1775_contig1	26700	26750	mcY	50
CBacY1775_contig1	26750	26800	mcY	50
CBacY1775_contig1	26800	26850	mcY	50
CBacY1775_contig1	27000	27050	mcY	50
CBacY1775_contig1	27050	27100	mcY	50
CBacY1775_contig1	27100	27150	mcY	50
CBacY1775_contig1	27150	27200	mcY	50
CBacY1775_contig1	27200	27250	mcY	50
CBacY1775_contig1	27250	27300	mcY	50
CBacY1775_contig1	27300	27350	mcY	50
CBacY1775_contig1	27350	27400	mcY	50
CBacY1775_contig1	27500	27550	mcY	50
CBacY1775_contig1	27550	27600	mcY	50
CBacY1775_contig1	27600	27650	mcY	50
CBacY1775_contig1	27650	27700	mcY	50
CBacY1775_contig1	27700	27750	mcY	50
CBacY1775_contig1	27750	27800	mcY	50
CBacY1775_contig1	27800	27850	mcY	50
CBacY1775_contig1	27850	27900	mcY	50
CBacY1775_contig1	27900	27950	mcY	50
CBacY1775_contig1	27950	28000	mcY	50
CBacY1775_contig1	28000	28050	mcY	50
CBacY1775_contig1	28050	28100	mcY	50
CBacY1775_contig1	28100	28150	mcY	50
CBacY1775_contig1	28150	28200	mcY	50
CBacY1775_contig1	28200	28250	mcY	50
CBacY1775_contig1	28250	28300	mcY	50
CBacY1775_contig1	28300	28350	mcY	50
CBacY1775_contig1	28350	28400	mcY	50
CBacY1775_contig1	28400	28450	mcY	50
CBacY1775_contig1	28450	28500	mcY	50
CBacY1775_contig1	28500	28550	mcY	50
CBacY1775_contig1	28550	28600	mcY	50
CBacY1775_contig1	28600	28650	mcY	50
CBacY1775_contig1	28650	28700	mcY	50
CBacY1775_contig1	28700	28750	mcY	50
CBacY1775_contig1	28750	28800	mcY	50
CBacY1775_contig1	28800	28850	mcY	50
CBacY1775_contig1	28850	28900	mcY	50
CBacY1775_contig1	28900	28950	mcY	50
CBacY1775_contig1	28950	29000	mcY	50
CBacY1775_contig1	29000	29050	mcY	50
CBacY1775_contig1	29050	29100	mcY	50
CBacY1775_contig1	29100	29150	mcY	50
CBacY1775_contig1	29150	29200	mcY	50
CBacY1775_contig1	29200	29250	mcY	50
CBacY1775_contig1	29250	29300	mcY	50
CBacY1775_contig1	29300	29350	mcY	50
CBacY1775_contig1	29350	29400	mcY	50
CBacY1775_contig1	29400	29450	mcY	50
CBacY1775_contig1	29450	29500	mcY	50
CBacY1775_contig1	29500	29550	mcY	50
CBacY1775_contig1	29550	29600	mcY	50
CBacY1775_contig1	29600	29650	mcY	50
CBacY1775_contig1	29650	29700	mcY	50
CBacY1775_contig1	29700	29750	mcY	50
CBacY1775_contig1	29750	29800	mcY	50
CBacY1775_contig1	29800	29850	mcY	50
CBacY1775_contig1	29850	29900	mcY	50
CBacY1775_contig1	29900	29950	mcY	50
CBacY1775_contig1	29950	30000	mcY	50
CBacY1775_contig1	30000	30050	mcY	50
CBacY1775_contig1	30050	30100	mcY	50
CBacY1775_contig1	30100	30150	mcY	50
CBacY1775_contig1	30150	30200	mcY	50
CBacY1775_contig1	30200	30250	mcY	50
CBacY1775_contig1	30250	30300	mcY	50
CBacY1775_contig1	30300	30350	mcY	50
CBacY1775_contig1	30350	30400	mcY	50
CBacY1775_contig1	30400	30450	mcY	50
CBacY1775_contig1	30450	30500	mcY	50
CBacY1775_contig1	30500	30550	mcY	50
CBacY1775_contig1	30550	30600	mcY	50
CBacY1775_contig1	30600	30650	mcY	50
CBacY1775_contig1	30650	30700	mcY	50
CBacY1775_contig1	30700	30750	mcY	50
CBacY1775_contig1	30750	30800	mcY	50
CBacY1775_contig1	30800	30850	mcY	50
CBacY1775_contig1	30850	30900	mcY	50
CBacY1775_contig1	30900	30950	mcY	50
CBacY1775_contig1	30950	31000	mcY	50
CBacY1775_contig1	31000	31050	mcY	50
CBacY1775_contig1	31050	31100	mcY	50
CBacY1775_contig1	31100	31150	mcY	50
CBacY1775_contig1	31150	31200	mcY	50
CBacY1775_contig1	31200	31250	mcY	50
CBacY1775_contig1	31250	31300	mcY	50
CBacY1775_contig1	31300	31350	mcY	50
CBacY1775_contig1	31350	31400	mcY	50
CBacY1775_contig1	31400	31450	mcY	50
CBacY1775_contig1	31450	31500	mcY	50
CBacY1775_contig1	31500	31550	mcY	50
CBacY1775_contig1	31550	31600	mcY	50
CBacY1775_contig1	31600	31650	mcY	50
CBacY1775_contig1	31650	31700	mcY	50
CBacY1775_contig1	31700	31750	mcY	50
CBacY1775_contig1	31750	31800	mcY	50
CBacY1775_contig1	31800	31850	mcY	50
CBacY1775_contig1	31850	31900	mcY	50
CBacY1775_contig1	31900	31950	mcY	50
CBacY1775_contig1	31950	32000	mcY	50
CBacY1775_contig1	32000	32050	mcY	50
CBacY1775_contig1	32050	32100	mcY	50
CBacY1775_contig1	32100	32150	mcY	50
CBacY1775_contig1	32150	32200	mcY	50
CBacY1775_contig1	32200	32250	mcY	50
CBacY1775_contig1	32250	32300	mcY	50
CBacY1775_contig1	32300	32350	mcY	50
CBacY1775_contig1	32350	32400	mcY	50
CBacY1775_contig1	32400	32450	mcY	50
CBacY1775_contig1	32450	32500	mcY	50
CBacY1775_contig1	32500	32550	mcY	50
CBacY1775_contig1	32550	32600	mcY	50
CBacY1775_contig1	32600	32650	mcY	50
CBacY1775_contig1	32650	32700	mcY	50
CBacY1775_contig1	32700	32750	mcY	50
CBacY1775_contig1	32750	32800	mcY	50
CBacY1775_contig1	32800	32850	mcY	50
CBacY1775_contig1	32850	32900	mcY	50
CBacY1775_contig1	32900	32950	mcY	50
CBacY1775_contig1	32950	33000	mcY	50
CBacY1775_contig1	33000	33050	mcY	50
CBacY1775_contig1	33050	33100	mcY	50
CBacY1775_contig1	33100	33150	mcY	50
CBacY1775_contig1	33150	33200	mcY	50
CBacY1775_contig1	33200	33250	mcY	50
CBacY1775_contig1	33250	33300	mcY	50
CBacY1775_contig1	33300	33350	mcY	50
CBacY1775_contig1	33350	33400	mcY	50
CBacY1775_contig1	33400	33450	mcY	50
CBacY1775_contig1	33450	33500	mcY	50
CBacY1775_contig1	33500	33550	mcY	50
CBacY1775_contig1	33550	33600	mcY	50
CBacY1775_contig1	33600	33650	mcY	50
CBacY1775_contig1	33650	33700	mcY	50
CBacY1775_contig1	33700	33750	mcY	50
CBacY1775_contig1	33750	33800	mcY	50
CBacY1775_contig1	33800	33850	mcY	50
CBacY1775_contig1	33850	33900	mcY	50
CBacY1775_contig1	33900	33950	mcY	50
CBacY1775_contig1	33950	34000	mcY	50
CBacY1775_contig1	34000	34050	mcY	50
CBacY1775_contig1	34050	34100	mcY	50
CBacY1775_contig1	34100	34150	mcY	50
CBacY1775_contig1	34150	34200	mcY	50
CBacY1775_contig1	34200	34250	mcY	50
CBacY1775_contig1	34250	34300	mcY	50
CBacY1775_contig1	34300	34350	mcY	50
CBacY1775_contig1	34350	34400	mcY	50
CBacY1775_contig1	34400	34450	mcY	50
CBacY1775_contig1	34450	34500	mcY	50
CBacY1775_contig1	34500	34550	mcY	50
CBacY1775_contig1	34550	34600	mcY	50
CBacY1775_contig1	34600	34650	mcY	50
CBacY1775_contig1	34650	34700	mcY	50
CBacY1775_contig1	34700	34750	mcY	50
CBacY1775_contig1	34750	34800	mcY	50
CBacY1775_contig1	34800	34850	mcY	50
CBacY1775_contig1	34850	34900	mcY	50
CBacY1775_contig1	34900	34950	mcY	50
CBacY1775_contig1	34950	35000	mcY	50
CBacY1775_contig1	35000	35050	mcY	50
CBacY1775_contig1	35050	35100	mcY	50
CBacY1775_contig1	35100	35150	mcY	50
CBacY1775_contig1	35150	35200	mcY	50
CBacY1775_contig1	35200	35250	mcY	50
CBacY1775_contig1	35250	35300	mcY	50
CBacY1775_contig1	35300	35350	mcY	50
CBacY1775_contig1	35350	35400	mcY	50
CBacY1775_contig1	35400	35450	mcY	50
CBacY1775_contig1	35450	35500	mcY	50
CBacY1775_contig1	35500	35550	mcY	50
CBacY1775_contig1	35550	35600	mcY	50
CBacY1775_contig1	35600	35650	mcY	50
CBacY1775_contig1	35650	35700	mcY	50
CBacY1775_contig1	35700	35750	mcY	50
CBacY1775_contig1	35750	35800	mcY	50
CBacY1775_contig1	35800	35850	mcY	50
CBacY1775_contig1	35850	35900	mcY	50
CBacY1775_contig1	35900	35950	mcY	50
CBacY1775_contig1	35950	36000	mcY	50
CBacY1775_contig1	36000	36050	mcY	50
CBacY1775_contig1	36050	36100	mcY	50
CBacY1775_contig1	36100	36150	mcY	50
CBacY1775_contig1	36150	36200	mcY	50
CBacY1775_contig1	36200	36250	mcY	50
CBacY1775_contig1	36250	36300	mcY	50
CBacY1775_contig1	36300	36350	mcY	50
CBacY1775_contig1	36350	36400	mcY	50
CBacY1775_contig1	36400	36450	mcY	50
CBacY1775_contig1	36450	36500	mcY	50
CBacY1775_contig1	36500	36550	mcY	50
CBacY1775_contig1	36550	36600	mcY	50
CBacY1775_contig1	36600	36650	mcY	50
CBacY1775_contig1	36650	36700	mcY	50
CBacY1775_contig1	36700	36750	mcY	50
CBacY1775_contig1	36750	36800	mcY	50
CBacY1775_contig1	36800	36850	mcY	50
CBacY1775_contig1	36850	36900	mcY	50
CBacY1775_contig1	36900	36950	mcY	50
CBacY1775_contig1	36950	37000	mcY	50
CBacY1775_contig1	37000	37050	mcY	50
CBacY1775_contig1	37050	37100	mcY	50
CBacY1775_contig1	37100	37150	mcY	50
CBacY1775_contig1	37150	37200	mcY	50
CBacY1775_contig1	37200	37250	mcY	50
CBacY1775_contig1	37250	37300	mcY	50
CBacY1775_contig1	37300	37350	mcY	50
CBacY1775_contig1	37350	37400	mcY	50
CBacY1775_contig1	37400	37450	mcY	50
CBacY1775_contig1	37450	37500	mcY	50
CBacY1775_contig1	37500	37550	mcY	50
CBacY1775_contig1	37550	37600	mcY	50
CBacY1775_contig1	37600	37650	mcY	50
CBacY1775_contig1	37650	37700	mcY	50
CBacY1775_contig1	37700	37750	mcY	50
CBacY1775_contig1	37750	37800	mcY	50
CBacY1775_contig1	37800	37850	mcY	50
CBacY1775_contig1	37850	37900	mcY	50
CBacY1775_contig1	37900	37950	mcY	50
CBacY1775_contig1	37950	38000	mcY	50
CBacY1775_contig1	38000	38050	mcY	50
CBacY1775_contig1	38050	38100	mcY	50
CBacY1775_contig1	38200	38250	mcY	50
CBacY1775_contig1	38250	38300	mcY	50
CBacY1775_contig1	38300	38350	mcY	50
CBacY1775_contig1	38350	38400	mcY	50
CBacY1775_contig1	38400	38450	mcY	50
CBacY1775_contig1	38450	38500	mcY	50
CBacY1775_contig1	38500	38550	mcY	50
CBacY1775_contig1	38550	38600	mcY	50
CBacY1775_contig1	38600	38650	mcY	50
CBacY1775_contig1	38650	38700	mcY	50
CBacY1775_contig1	38700	38750	mcY	50
CBacY1775_contig1	38750	38800	mcY	50
CBacY1775_contig1	38800	38850	mcY	50
CBacY1775_contig1	38850	38900	mcY	50
CBacY1775_contig1	38900	38950	mcY	50
CBacY1775_contig1	38950	39000	mcY	50
CBacY1775_contig1	39000	39050	mcY	50
CBacY1775_contig1	39050	39100	mcY	50
CBacY1775_contig1	39100	39150	mcY	50
CBacY1775_contig1	39150	39200	mcY	50
CBacY1775_contig1	39200	39250	mcY	50
CBacY1775_contig1	39250	39300	mcY	50
CBacY1775_contig1	39300	39350	mcY	50
CBacY1775_contig1	39350	39400	mcY	50
CBacY1775_contig1	39400	39450	mcY	50
CBacY1775_contig1	39600	39650	mcY	50
CBacY1775_contig1	39650	39700	mcY	50
CBacY1775_contig1	39700	39750	mcY	50
CBacY1775_contig1	39750	39800	mcY	50
CBacY1775_contig1	39800	39850	mcY	50
CBacY1775_contig1	39850	39900	mcY	50
CBacY1775_contig1	39950	40000	mcY	50
CBacY1775_contig1	40000	40050	mcY	50
CBacY1775_contig1	40050	40100	mcY	50
CBacY1775_contig1	40100	40150	mcY	50
CBacY1775_contig1	40150	40200	mcY	50
CBacY1775_contig1	40200	40250	mcY	50
CBacY1775_contig1	40250	40300	mcY	50
CBacY1775_contig1	40300	40350	mcY	50
CBacY1775_contig1	40350	40400	mcY	50
CBacY1775_contig1	40400	40450	mcY	50
CBacY1775_contig1	40450	40500	mcY	50
CBacY1775_contig1	40500	40550	mcY	50
CBacY1775_contig1	40550	40600	mcY	50
CBacY1775_contig1	40600	40650	mcY	50
CBacY1775_contig1	40650	40700	mcY	50
CBacY1775_contig1	40700	40750	mcY	50
CBacY1775_contig1	40750	40800	mcY	50
CBacY1775_contig1	40800	40850	mcY	50
CBacY1775_contig1	40850	40900	mcY	50
CBacY1775_contig1	40900	40950	mcY	50
CBacY1775_contig1	40950	41000	mcY	50
CBacY1775_contig1	41000	41050	mcY	50
CBacY1775_contig1	41050	41100	mcY	50
CBacY1775_contig1	41100	41150	mcY	50
CBacY1775_contig1	41150	41200	mcY	50
CBacY1775_contig1	41200	41250	mcY	50
CBacY1775_contig1	41250	41300	mcY	50
CBacY1775_contig1	41300	41350	mcY	50
CBacY1775_contig1	41350	41400	mcY	50
CBacY1775_contig1	41400	41450	mcY	50
CBacY1775_contig1	41450	41500	mcY	50
CBacY1775_contig1	41500	41550	mcY	50
CBacY1775_contig1	41550	41600	mcY	50
CBacY1775_contig1	41600	41650	mcY	50
CBacY1775_contig1	41650	41700	mcY	50
CBacY1775_contig1	41700	41750	mcY	50
CBacY1775_contig1	41750	41800	mcY	50
CBacY1775_contig1	41800	41850	mcY	50
CBacY1775_contig1	41850	41900	mcY	50
CBacY1775_contig1	41900	41950	mcY	50
CBacY1775_contig1	41950	42000	mcY	50
CBacY1775_contig1	42000	42050	mcY	50
CBacY1775_contig1	42050	42100	mcY	50
CBacY1775_contig1	42100	42150	mcY	50
CBacY1775_contig1	42150	42200	mcY	50
CBacY1775_contig1	42200	42250	mcY	50
CBacY1775_contig1	42250	42300	mcY	50
CBacY1775_contig1	42300	42350	mcY	50
CBacY1775_contig1	42350	42400	mcY	50
CBacY1775_contig1	42400	42450	mcY	50
CBacY1775_contig1	42450	42500	mcY	50
CBacY1775_contig1	42500	42550	mcY	50
CBacY1775_contig1	42550	42600	mcY	50
CBacY1775_contig1	42600	42650	mcY	50
CBacY1775_contig1	42650	42700	mcY	50
CBacY1775_contig1	42700	42750	mcY	50
CBacY1775_contig1	42750	42800	mcY	50
CBacY1775_contig1	42800	42850	mcY	50
CBacY1775_contig1	42850	42900	mcY	50
CBacY1775_contig1	42900	42950	mcY	50
CBacY1775_contig1	42950	43000	mcY	50
CBacY1775_contig1	43000	43050	mcY	50
CBacY1775_contig1	43050	43100	mcY	50
CBacY1775_contig1	43100	43150	mcY	50
CBacY1775_contig1	43150	43200	mcY	50
CBacY1775_contig1	43200	43250	mcY	50
CBacY1775_contig1	43250	43300	mcY	50
CBacY1775_contig1	43300	43350	mcY	50
CBacY1775_contig1	43350	43400	mcY	50
CBacY1775_contig1	43400	43450	mcY	50
CBacY1775_contig1	43450	43500	mcY	50
CBacY1775_contig1	43500	43550	mcY	50
CBacY1775_contig1	43550	43600	mcY	50
CBacY1775_contig1	43600	43650	mcY	50
CBacY1775_contig1	43650	43700	mcY	50
CBacY1775_contig1	43700	43750	mcY	50
CBacY1775_contig1	43750	43800	mcY	50
CBacY1775_contig1	43800	43850	mcY	50
CBacY1775_contig1	43850	43900	mcY	50
CBacY1775_contig1	43900	43950	mcY	50
CBacY1775_contig1	43950	44000	mcY	50
CBacY1775_contig1	44000	44050	mcY	50
CBacY1775_contig1	44050	44100	mcY	50
CBacY1775_contig1	44100	44150	mcY	50
CBacY1775_contig1	44150	44200	mcY	50
CBacY1775_contig1	44200	44250	mcY	50
CBacY1775_contig1	44250	44300	mcY	50
CBacY1775_contig1	44300	44350	mcY	50
CBacY1775_contig1	44350	44400	mcY	50
CBacY1775_contig1	44400	44450	mcY	50
CBacY1775_contig1	44450	44500	mcY	50
CBacY1775_contig1	44500	44550	mcY	50
CBacY1775_contig1	44550	44600	mcY	50
CBacY1775_contig1	44600	44650	mcY	50
CBacY1775_contig1	44650	44700	mcY	50
CBacY1775_contig1	44700	44750	mcY	50
CBacY1775_contig1	44750	44800	mcY	50
CBacY1775_contig1	44800	44850	mcY	50
CBacY1775_contig1	44850	44900	mcY	50
CBacY1775_contig1	44900	44950	mcY	50
CBacY1775_contig1	44950	45000	mcY	50
CBacY1775_contig1	45000	45050	mcY	50
CBacY1775_contig1	45050	45100	mcY	50
CBacY1775_contig1	45100	45150	mcY	50
CBacY1775_contig1	45150	45200	mcY	50
CBacY1775_contig1	45200	45250	mcY	50
CBacY1775_contig1	45250	45300	mcY	50
CBacY1775_contig1	45300	45350	mcY	50
CBacY1775_contig1	45350	45400	mcY	50
CBacY1775_contig1	45400	45450	mcY	50
CBacY1775_contig1	45450	45500	mcY	50
CBacY1775_contig1	45500	45550	mcY	50
CBacY1775_contig1	45550	45600	mcY	50
CBacY1775_contig1	45600	45650	mcY	50
CBacY1775_contig1	45650	45700	mcY	50
CBacY1775_contig1	45700	45750	mcY	50
CBacY1775_contig1	45750	45800	mcY	50
CBacY1775_contig1	45800	45850	mcY	50
CBacY1775_contig1	45850	45900	mcY	50
CBacY1775_contig1	45900	45950	mcY	50
CBacY1775_contig1	45950	46000	mcY	50
CBacY1775_contig1	46000	46050	mcY	50
CBacY1775_contig1	46050	46100	mcY	50
CBacY1775_contig1	46100	46150	mcY	50
CBacY1775_contig1	46150	46200	mcY	50
CBacY1775_contig1	46200	46250	mcY	50
CBacY1775_contig1	46250	46300	mcY	50
CBacY1775_contig1	46300	46350	mcY	50
CBacY1775_contig1	46350	46400	mcY	50
CBacY1775_contig1	46400	46450	mcY	50
CBacY1775_contig1	46450	46500	mcY	50
CBacY1775_contig1	46500	46550	mcY	50
CBacY1775_contig1	46550	46600	mcY	50
CBacY1775_contig1	46600	46650	mcY	50
CBacY1775_contig1	46650	46700	mcY	50
CBacY1775_contig1	46700	46750	mcY	50
CBacY1775_contig1	46750	46800	mcY	50
CBacY1775_contig1	46800	46850	mcY	50
CBacY1775_contig1	46850	46900	mcY	50
CBacY1775_contig1	46900	46950	mcY	50
CBacY1775_contig1	46950	47000	mcY	50
CBacY1775_contig1	47000	47050	mcY	50
CBacY1775_contig1	47050	47100	mcY	50
CBacY1775_contig1	47100	47150	mcY	50
CBacY1775_contig1	47150	47200	mcY	50
CBacY1775_contig1	47200	47250	mcY	50
CBacY1775_contig1	47250	47300	mcY	50
CBacY1775_contig1	47300	47350	mcY	50
CBacY1775_contig1	47350	47400	mcY	50
CBacY1775_contig1	47400	47450	mcY	50
CBacY1775_contig1	47450	47500	mcY	50
CBacY1775_contig1	47500	47550	mcY	50
CBacY1775_contig1	47550	47600	mcY	50
CBacY1775_contig1	47600	47650	mcY	50
CBacY1775_contig1	47650	47700	mcY	50
CBacY1775_contig1	47700	47750	mcY	50
CBacY1775_contig1	47750	47800	mcY	50
CBacY1775_contig1	47800	47850	mcY	50
CBacY1775_contig1	47850	47900	mcY	50
CBacY1775_contig1	47900	47950	mcY	50
CBacY1775_contig1	47950	48000	mcY	50
CBacY1775_contig1	48000	48050	mcY	50
CBacY1775_contig1	48050	48100	mcY	50
CBacY1775_contig1	48100	48150	mcY	50
CBacY1775_contig1	48150	48200	mcY	50
CBacY1775_contig1	48200	48250	mcY	50
CBacY1775_contig1	48250	48300	mcY	50
CBacY1775_contig1	48300	48350	mcY	50
CBacY1775_contig1	48350	48400	mcY	50
CBacY1775_contig1	48400	48450	mcY	50
CBacY1775_contig1	48450	48500	mcY	50
CBacY1775_contig1	48500	48550	mcY	50
CBacY1775_contig1	48550	48600	mcY	50
CBacY1775_contig1	48600	48650	mcY	50
CBacY1775_contig1	48650	48700	mcY	50
CBacY1775_contig1	48700	48750	mcY	50
CBacY1775_contig1	48750	48800	mcY	50
CBacY1775_contig1	48800	48850	mcY	50
CBacY1775_contig1	48850	48900	mcY	50
CBacY1775_contig1	48900	48950	mcY	50
CBacY1775_contig1	48950	49000	mcY	50
CBacY1775_contig1	49000	49050	mcY	50
CBacY1775_contig1	49050	49100	mcY	50
CBacY1775_contig1	49100	49150	mcY	50
CBacY1775_contig1	49150	49200	mcY	50
CBacY1775_contig1	49200	49250	mcY	50
CBacY1775_contig1	49250	49300	mcY	50
CBacY1775_contig1	49300	49350	mcY	50
CBacY1775_contig1	49350	49400	mcY	50
CBacY1775_contig1	49400	49450	mcY	50
CBacY1775_contig1	49450	49500	mcY	50
CBacY1775_contig1	49500	49550	mcY	50
CBacY1775_contig1	49550	49600	mcY	50
CBacY1775_contig1	49600	49650	mcY	50
CBacY1775_contig1	49650	49700	mcY	50
CBacY1775_contig1	49700	49750	mcY	50
CBacY1775_contig1	49750	49800	mcY	50
CBacY1775_contig1	49800	49850	mcY	50
CBacY1775_contig1	49850	49900	mcY	50
CBacY1775_contig1	49900	49950	mcY	50
CBacY1775_contig1	49950	50000	mcY	50
CBacY1775_contig1	50000	50050	mcY	50
CBacY1775_contig1	50050	50100	mcY	50
CBacY1775_contig1	50100	50150	mcY	50
CBacY1775_contig1	50150	50200	mcY	50
CBacY1775_contig1	50200	50250	mcY	50
CBacY1775_contig1	50250	50300	mcY	50
CBacY1775_contig1	50300	50350	mcY	50
CBacY1775_contig1	50350	50400	mcY	50
CBacY1775_contig1	50400	50450	mcY	50
CBacY1775_contig1	50450	50500	mcY	50
CBacY1775_contig1	50500	50550	mcY	50
CBacY1775_contig1	50550	50600	mcY	50
CBacY1775_contig1	50600	50650	mcY	50
CBacY1775_contig1	50650	50700	mcY	50
CBacY1775_contig1	50700	50750	mcY	50
CBacY1775_contig1	50750	50800	mcY	50
CBacY1775_contig1	50800	50850	mcY	50
CBacY1775_contig1	50850	50900	mcY	50
CBacY1775_contig1	50900	50950	mcY	50
CBacY1775_contig1	50950	51000	mcY	50
CBacY1775_contig1	51000	51050	mcY	50
CBacY1775_contig1	51050	51100	mcY	50
CBacY1775_contig1	51100	51150	mcY	50
CBacY1775_contig1	51150	51200	mcY	50
CBacY1775_contig1	51200	51250	mcY	50
CBacY1775_contig1	51250	51300	mcY	50
CBacY1775_contig1	51300	51350	mcY	50
CBacY1775_contig1	51350	51400	mcY	50
CBacY1775_contig1	51400	51450	mcY	50
CBacY1775_contig1	51450	51500	mcY	50
CBacY1775_contig1	51500	51550	mcY	50
CBacY1775_contig1	51550	51600	mcY	50
CBacY1775_contig1	51600	51650	mcY	50
CBacY1775_contig1	51650	51700	mcY	50
CBacY1775_contig1	51800	51850	mcY	50
CBacY1775_contig1	51850	51900	mcY	50
CBacY1775_contig1	51900	51950	mcY	50
CBacY1775_contig1	51950	52000	mcY	50
CBacY1775_contig1	52000	52050	mcY	50
CBacY1775_contig1	52050	52100	mcY	50
CBacY1775_contig1	52100	52150	mcY	50
CBacY1775_contig1	52150	52200	mcY	50
CBacY1775_contig1	52200	52250	mcY	50
CBacY1775_contig1	52250	52300	mcY	50
CBacY1775_contig1	52300	52350	mcY	50
CBacY1775_contig1	52350	52400	mcY	50
CBacY1775_contig1	52400	52450	mcY	50
CBacY1775_contig1	52450	52500	mcY	50
CBacY1775_contig1	52500	52550	mcY	50
CBacY1775_contig1	52550	52600	mcY	50
CBacY1775_contig1	52600	52650	mcY	50
CBacY1775_contig1	52650	52700	mcY	50
CBacY1775_contig1	52700	52750	mcY	50
CBacY1775_contig1	52750	52800	mcY	50
CBacY1775_contig1	52800	52850	mcY	50
CBacY1775_contig1	52850	52900	mcY	50
CBacY1775_contig1	52900	52950	mcY	50
CBacY1775_contig1	52950	53000	mcY	50
CBacY1775_contig1	53000	53050	mcY	50
CBacY1775_contig1	53050	53100	mcY	50
CBacY1775_contig1	53100	53150	mcY	50
CBacY1775_contig1	53150	53200	mcY	50
CBacY1775_contig1	53200	53250	mcY	50
CBacY1775_contig1	53250	53300	mcY	50
CBacY1775_contig1	53300	53350	mcY	50
CBacY1775_contig1	53350	53400	mcY	50
CBacY1775_contig1	53400	53450	mcY	50
CBacY1775_contig1	53450	53500	mcY	50
CBacY1775_contig1	53500	53550	mcY	50
CBacY1775_contig1	53550	53600	mcY	50
CBacY1775_contig1	53600	53650	mcY	50
CBacY1775_contig1	53650	53700	mcY	50
CBacY1775_contig1	53700	53750	mcY	50
CBacY1775_contig1	53750	53800	mcY	50
CBacY1775_contig1	53800	53850	mcY	50
CBacY1775_contig1	53850	53900	mcY	50
CBacY1775_contig1	53900	53950	mcY	50
CBacY1775_contig1	53950	54000	mcY	50
CBacY1775_contig1	54000	54050	mcY	50
CBacY1775_contig1	54050	54100	mcY	50
CBacY1775_contig1	54100	54150	mcY	50
CBacY1775_contig1	54150	54200	mcY	50
CBacY1775_contig1	54200	54250	mcY	50
CBacY1775_contig1	54250	54300	mcY	50
CBacY1775_contig1	54300	54350	mcY	50
CBacY1775_contig1	54350	54400	mcY	50
CBacY1775_contig1	54400	54450	mcY	50
CBacY1775_contig1	54450	54500	mcY	50
CBacY1775_contig1	54500	54550	mcY	50
CBacY1775_contig1	54550	54600	mcY	50
CBacY1775_contig1	54600	54650	mcY	50
CBacY1775_contig1	54650	54700	mcY	50
CBacY1775_contig1	54700	54750	mcY	50
CBacY1775_contig1	54750	54800	mcY	50
CBacY1775_contig1	54800	54850	mcY	50
CBacY1775_contig1	54850	54900	mcY	50
CBacY1775_contig1	54900	54950	mcY	50
CBacY1775_contig1	54950	55000	mcY	50
CBacY1775_contig1	55000	55050	mcY	50
CBacY1775_contig1	55050	55100	mcY	50
CBacY1775_contig1	55100	55150	mcY	50
CBacY1775_contig1	55150	55200	mcY	50
CBacY1775_contig1	55200	55250	mcY	50
CBacY1775_contig1	55250	55300	mcY	50
CBacY1775_contig1	55300	55350	mcY	50
CBacY1775_contig1	55350	55400	mcY	50
CBacY1775_contig1	55400	55450	mcY	50
CBacY1775_contig1	55450	55500	mcY	50
CBacY1775_contig1	55500	55550	mcY	50
CBacY1775_contig1	55550	55600	mcY	50
CBacY1775_contig1	55600	55650	mcY	50
CBacY1775_contig1	55650	55700	mcY	50
CBacY1775_contig1	55700	55750	mcY	50
CBacY1775_contig1	55750	55800	mcY	50
CBacY1775_contig1	55800	55850	mcY	50
CBacY1775_contig1	55850	55900	mcY	50
CBacY1775_contig1	55900	55950	mcY	50
CBacY1775_contig1	55950	56000	mcY	50
CBacY1775_contig1	56000	56050	mcY	50
CBacY1775_contig1	56050	56100	mcY	50
CBacY1775_contig1	56100	56150	mcY	50
CBacY1775_contig1	56150	56200	mcY	50
CBacY1775_contig1	56200	56250	mcY	50
CBacY1775_contig1	56250	56300	mcY	50
CBacY1775_contig1	56300	56350	mcY	50
CBacY1775_contig1	56350	56400	mcY	50
CBacY1775_contig1	56400	56450	mcY	50
CBacY1775_contig1	56450	56500	mcY	50
CBacY1775_contig1	56500	56550	mcY	50
CBacY1775_contig1	56550	56600	mcY	50
CBacY1775_contig1	56600	56650	mcY	50
CBacY1775_contig1	56650	56700	mcY	50
CBacY1775_contig1	56700	56750	mcY	50
CBacY1775_contig1	56750	56800	mcY	50
CBacY1775_contig1	56800	56850	mcY	50
CBacY1775_contig1	56850	56900	mcY	50
CBacY1775_contig1	56900	56950	mcY	50
CBacY1775_contig1	56950	57000	mcY	50
CBacY1775_contig1	57000	57050	mcY	50
CBacY1775_contig1	57050	57100	mcY	50
CBacY1775_contig1	57100	57150	mcY	50
CBacY1775_contig1	57150	57200	mcY	50
CBacY1775_contig1	57200	57250	mcY	50
CBacY1775_contig1	57250	57300	mcY	50
CBacY1775_contig1	57300	57350	mcY	50
CBacY1775_contig1	57350	57400	mcY	50
CBacY1775_contig1	57400	57450	mcY	50
CBacY1775_contig1	57450	57500	mcY	50
CBacY1775_contig1	57500	57550	mcY	50
CBacY1775_contig1	57550	57600	mcY	50
CBacY1775_contig1	57600	57650	mcY	50
CBacY1775_contig1	57650	57700	mcY	50
CBacY1775_contig1	57700	57750	mcY	50
CBacY1775_contig1	57750	57800	mcY	50
CBacY1775_contig1	57800	57850	mcY	50
CBacY1775_contig1	57850	57900	mcY	50
CBacY1775_contig1	57900	57950	mcY	50
CBacY1775_contig1	57950	58000	mcY	50
CBacY1775_contig1	58000	58050	mcY	50
CBacY1775_contig1	58050	58100	mcY	50
CBacY1775_contig1	58100	58150	mcY	50
CBacY1775_contig1	58150	58200	mcY	50
CBacY1775_contig1	58200	58250	mcY	50
CBacY1775_contig1	58250	58300	mcY	50
CBacY1775_contig1	58300	58350	mcY	50
CBacY1775_contig1	58350	58400	mcY	50
CBacY1775_contig1	58400	58450	mcY	50
CBacY1775_contig1	58450	58500	mcY	50
CBacY1775_contig1	58500	58550	mcY	50
CBacY1775_contig1	58550	58600	mcY	50
CBacY1775_contig1	58600	58650	mcY	50
CBacY1775_contig1	58650	58700	mcY	50
CBacY1775_contig1	58700	58750	mcY	50
CBacY1775_contig1	58750	58800	mcY	50
CBacY1775_contig1	58800	58850	mcY	50
CBacY1775_contig1	58850	58900	mcY	50
CBacY1775_contig1	58900	58950	mcY	50
CBacY1775_contig1	58950	59000	mcY	50
CBacY1775_contig1	59000	59050	mcY	50
CBacY1775_contig1	59050	59100	mcY	50
CBacY1775_contig1	59100	59150	mcY	50
CBacY1775_contig1	59150	59200	mcY	50
CBacY1775_contig1	59200	59250	mcY	50
CBacY1775_contig1	59250	59300	mcY	50
CBacY1775_contig1	59300	59350	mcY	50
CBacY1775_contig1	59350	59400	mcY	50
CBacY1775_contig1	59400	59450	mcY	50
CBacY1775_contig1	59450	59500	mcY	50
CBacY1775_contig1	59500	59550	mcY	50
CBacY1775_contig1	59550	59600	mcY	50
CBacY1775_contig1	59600	59650	mcY	50
CBacY1775_contig1	59650	59700	mcY	50
CBacY1775_contig1	59700	59750	mcY	50
CBacY1775_contig1	59750	59800	mcY	50
CBacY1775_contig1	59800	59850	mcY	50
CBacY1775_contig1	59850	59900	mcY	50
CBacY1775_contig1	59900	59950	mcY	50
CBacY1775_contig1	59950	60000	mcY	50
CBacY1775_contig1	60000	60050	mcY	50
CBacY1775_contig1	60050	60100	mcY	50
CBacY1775_contig1	60100	60150	mcY	50
CBacY1775_contig1	60150	60200	mcY	50
CBacY1775_contig1	60200	60250	mcY	50
CBacY1775_contig1	60250	60300	mcY	50
CBacY1775_contig1	60300	60350	mcY	50
CBacY1775_contig1	60350	60400	mcY	50
CBacY1775_contig1	60400	60450	mcY	50
CBacY1775_contig1	60450	60500	mcY	50
CBacY1775_contig1	60500	60550	mcY	50
CBacY1775_contig1	60550	60600	mcY	50
CBacY1775_contig1	60600	60650	mcY	50
CBacY1775_contig1	60650	60700	mcY	50
CBacY1775_contig1	60700	60750	mcY	50
CBacY1775_contig1	60750	60800	mcY	50
CBacY1775_contig1	60800	60850	mcY	50
CBacY1775_contig1	60850	60900	mcY	50
CBacY1775_contig1	60900	60950	mcY	50
CBacY1775_contig1	60950	61000	mcY	50
CBacY1775_contig1	61000	61050	mcY	50
CBacY1775_contig1	61050	61100	mcY	50
CBacY1775_contig1	61100	61150	mcY	50
CBacY1775_contig1	61150	61200	mcY	50
CBacY1775_contig1	61200	61250	mcY	50
CBacY1775_contig1	61250	61300	mcY	50
CBacY1775_contig1	61300	61350	mcY	50
CBacY1775_contig1	61350	61400	mcY	50
CBacY1775_contig1	61400	61450	mcY	50
CBacY1775_contig1	61450	61500	mcY	50
CBacY1775_contig1	61500	61550	mcY	50
CBacY1775_contig1	61550	61600	mcY	50
CBacY1775_contig1	61600	61650	mcY	50
CBacY1775_contig1	61650	61700	mcY	50
CBacY1775_contig1	61700	61750	mcY	50
CBacY1775_contig1	61750	61800	mcY	50
CBacY1775_contig1	61800	61850	mcY	50
CBacY1775_contig1	61850	61900	mcY	50
CBacY1775_contig1	61900	61950	mcY	50
CBacY1775_contig1	61950	62000	mcY	50
CBacY1775_contig1	62000	62050	mcY	50
CBacY1775_contig1	62050	62100	mcY	50
CBacY1775_contig1	62100	62150	mcY	50
CBacY1775_contig1	62150	62200	mcY	50
CBacY1775_contig1	62200	62250	mcY	50
CBacY1775_contig1	62250	62300	mcY	50
CBacY1775_contig1	62300	62350	mcY	50
CBacY1775_contig1	62350	62400	mcY	50
CBacY1775_contig1	62450	62500	mcY	50
CBacY1775_contig1	62500	62550	mcY	50
CBacY1775_contig1	62550	62600	mcY	50
CBacY1775_contig1	62600	62650	mcY	50
CBacY1775_contig1	62650	62700	mcY	50
CBacY1775_contig1	62700	62750	mcY	50
CBacY1775_contig1	62750	62800	mcY	50
CBacY1775_contig1	62800	62850	mcY	50
CBacY1775_contig1	62850	62900	mcY	50
CBacY1775_contig1	62900	62950	mcY	50
CBacY1775_contig1	62950	63000	mcY	50
CBacY1775_contig1	63000	63050	mcY	50
CBacY1775_contig1	63050	63100	mcY	50
CBacY1775_contig1	63100	63150	mcY	50
CBacY1775_contig1	63150	63200	mcY	50
CBacY1775_contig1	63200	63250	mcY	50
CBacY1775_contig1	63250	63300	mcY	50
CBacY1775_contig1	63300	63350	mcY	50
CBacY1775_contig1	63350	63400	mcY	50
CBacY1775_contig1	63400	63450	mcY	50
CBacY1775_contig1	63450	63500	mcY	50
CBacY1775_contig1	63500	63550	mcY	50
CBacY1775_contig1	63550	63600	mcY	50
CBacY1775_contig1	63600	63650	mcY	50
CBacY1775_contig1	63650	63700	mcY	50
CBacY1775_contig1	63700	63750	mcY	50
CBacY1775_contig1	63750	63800	mcY	50
CBacY1775_contig1	63800	63850	mcY	50
CBacY1775_contig1	63850	63900	mcY	50
CBacY1775_contig1	63900	63950	mcY	50
CBacY1775_contig1	63950	64000	mcY	50
CBacY1775_contig1	64000	64050	mcY	50
CBacY1775_contig1	64050	64100	mcY	50
CBacY1775_contig1	64100	64150	mcY	50
CBacY1775_contig1	64150	64200	mcY	50
CBacY1775_contig1	64200	64250	mcY	50
CBacY1775_contig1	64250	64300	mcY	50
CBacY1775_contig1	64300	64350	mcY	50
CBacY1775_contig1	64350	64400	mcY	50
CBacY1775_contig1	64400	64450	mcY	50
CBacY1775_contig1	64450	64500	mcY	50
CBacY1775_contig1	64500	64550	mcY	50
CBacY1775_contig1	64550	64600	mcY	50
CBacY1775_contig1	64600	64650	mcY	50
CBacY1775_contig1	64650	64700	mcY	50
CBacY1775_contig1	64700	64750	mcY	50
CBacY1775_contig1	64750	64800	mcY	50
CBacY1775_contig1	64800	64850	mcY	50
CBacY1775_contig1	64850	64900	mcY	50
CBacY1775_contig1	64900	64950	mcY	50
CBacY1775_contig1	64950	65000	mcY	50
CBacY1775_contig1	65000	65050	mcY	50
CBacY1775_contig1	65050	65100	mcY	50
CBacY1775_contig1	65100	65150	mcY	50
CBacY1775_contig1	65150	65200	mcY	50
CBacY1775_contig1	65200	65250	mcY	50
CBacY1775_contig1	65250	65300	mcY	50
CBacY1775_contig1	65300	65350	mcY	50
CBacY1775_contig1	65350	65400	mcY	50
CBacY1775_contig1	65400	65450	mcY	50
CBacY1775_contig1	65450	65500	mcY	50
CBacY1775_contig1	65500	65550	mcY	50
CBacY1775_contig1	65550	65600	mcY	50
CBacY1775_contig1	65600	65650	mcY	50
CBacY1775_contig1	65650	65700	mcY	50
CBacY1775_contig1	65700	65750	mcY	50
CBacY1775_contig1	65750	65800	mcY	50
CBacY1775_contig1	65800	65850	mcY	50
CBacY1775_contig1	65850	65900	mcY	50
CBacY1775_contig1	65900	65950	mcY	50
CBacY1775_contig1	65950	66000	mcY	50
CBacY1775_contig1	66000	66050	mcY	50
CBacY1775_contig1	66050	66100	mcY	50
CBacY1775_contig1	66100	66150	mcY	50
CBacY1775_contig1	66150	66200	mcY	50
CBacY1775_contig1	66200	66250	mcY	50
CBacY1775_contig1	66250	66300	mcY	50
CBacY1775_contig1	66300	66350	mcY	50
CBacY1775_contig1	66350	66400	mcY	50
CBacY1775_contig1	66400	66450	mcY	50
CBacY1775_contig1	66450	66500	mcY	50
CBacY1775_contig1	66500	66550	mcY	50
CBacY1775_contig1	66550	66600	mcY	50
CBacY1775_contig1	66600	66650	mcY	50
CBacY1775_contig1	66650	66700	mcY	50
CBacY1775_contig1	66700	66750	mcY	50
CBacY1775_contig1	66750	66800	mcY	50
CBacY1775_contig1	66800	66850	mcY	50
CBacY1775_contig1	66850	66900	mcY	50
CBacY1775_contig1	66900	66950	mcY	50
CBacY1775_contig1	66950	67000	mcY	50
CBacY1775_contig1	67000	67050	mcY	50
CBacY1775_contig1	67050	67100	mcY	50
CBacY1775_contig1	67100	67150	mcY	50
CBacY1775_contig1	67150	67200	mcY	50
CBacY1775_contig1	67200	67250	mcY	50
CBacY1775_contig1	67250	67300	mcY	50
CBacY1775_contig1	67300	67350	mcY	50
CBacY1775_contig1	67350	67400	mcY	50
CBacY1775_contig1	67400	67450	mcY	50
CBacY1775_contig1	67450	67500	mcY	50
CBacY1775_contig1	67500	67550	mcY	50
CBacY1775_contig1	67550	67600	mcY	50
CBacY1775_contig1	67600	67650	mcY	50
CBacY1775_contig1	67650	67700	mcY	50
CBacY1775_contig1	67700	67750	mcY	50
CBacY1775_contig1	67750	67800	mcY	50
CBacY1775_contig1	67800	67850	mcY	50
CBacY1775_contig1	67850	67900	mcY	50
CBacY1775_contig1	67900	67950	mcY	50
CBacY1775_contig1	67950	68000	mcY	50
CBacY1775_contig1	68000	68050	mcY	50
CBacY1775_contig1	68050	68100	mcY	50
CBacY1775_contig1	68100	68150	mcY	50
CBacY1775_contig1	68150	68200	mcY	50
CBacY1775_contig1	68200	68250	mcY	50
CBacY1775_contig1	68250	68300	mcY	50
CBacY1775_contig1	68300	68350	mcY	50
CBacY1775_contig1	68350	68400	mcY	50
CBacY1775_contig1	68400	68450	mcY	50
CBacY1775_contig1	68450	68500	mcY	50
CBacY1775_contig1	68500	68550	mcY	50
CBacY1775_contig1	68550	68600	mcY	50
CBacY1775_contig1	68600	68650	mcY	50
CBacY1775_contig1	68650	68700	mcY	50
CBacY1775_contig1	68700	68750	mcY	50
CBacY1775_contig1	68750	68800	mcY	50
CBacY1775_contig1	68800	68850	mcY	50
CBacY1775_contig1	68850	68900	mcY	50
CBacY1775_contig1	68900	68950	mcY	50
CBacY1775_contig1	68950	69000	mcY	50
CBacY1775_contig1	69000	69050	mcY	50
CBacY1775_contig1	69050	69100	mcY	50
CBacY1775_contig1	69100	69150	mcY	50
CBacY1775_contig1	69150	69200	mcY	50
CBacY1775_contig1	69200	69250	mcY	50
CBacY1775_contig1	69250	69300	mcY	50
CBacY1775_contig1	69300	69350	mcY	50
CBacY1775_contig1	69350	69400	mcY	50
CBacY1775_contig1	69400	69450	mcY	50
CBacY1775_contig1	69450	69500	mcY	50
CBacY1775_contig1	69500	69550	mcY	50
CBacY1775_contig1	69550	69600	mcY	50
CBacY1775_contig1	69600	69650	mcY	50
CBacY1775_contig1	69650	69700	mcY	50
CBacY1775_contig1	69700	69750	mcY	50
CBacY1775_contig1	69750	69800	mcY	50
CBacY1775_contig1	69800	69850	mcY	50
CBacY1775_contig1	69850	69900	mcY	50
CBacY1775_contig1	69900	69950	mcY	50
CBacY1775_contig1	69950	70000	mcY	50
CBacY1775_contig1	70000	70050	mcY	50
CBacY1775_contig1	70050	70100	mcY	50
CBacY1775_contig1	70100	70150	mcY	50
CBacY1775_contig1	70150	70200	mcY	50
CBacY1775_contig1	70200	70250	mcY	50
CBacY1775_contig1	70250	70300	mcY	50
CBacY1775_contig1	70300	70350	mcY	50
CBacY1775_contig1	70350	70400	mcY	50
CBacY1775_contig1	70400	70450	mcY	50
CBacY1775_contig1	70450	70500	mcY	50
CBacY1775_contig1	70500	70550	mcY	50
CBacY1775_contig1	70550	70600	mcY	50
CBacY1775_contig1	70600	70650	mcY	50
CBacY1775_contig1	70650	70700	mcY	50
CBacY1775_contig1	70700	70750	mcY	50
CBacY1775_contig1	70750	70800	mcY	50
CBacY1775_contig1	70800	70850	mcY	50
CBacY1775_contig1	70850	70900	mcY	50
CBacY1775_contig1	70900	70950	mcY	50
CBacY1775_contig1	70950	71000	mcY	50
CBacY1775_contig1	71000	71050	mcY	50
CBacY1775_contig1	71050	71100	mcY	50
CBacY1775_contig1	71100	71150	mcY	50
CBacY1775_contig1	71150	71200	mcY	50
CBacY1775_contig1	71200	71250	mcY	50
CBacY1775_contig1	71250	71300	mcY	50
CBacY1775_contig1	71300	71350	mcY	50
CBacY1775_contig1	71350	71400	mcY	50
CBacY1775_contig1	71400	71450	mcY	50
CBacY1775_contig1	71450	71500	mcY	50
CBacY1775_contig1	71500	71550	mcY	50
CBacY1775_contig1	71550	71600	mcY	50
CBacY1775_contig1	71600	71650	mcY	50
CBacY1775_contig1	71650	71700	mcY	50
CBacY1775_contig1	71700	71750	mcY	50
CBacY1775_contig1	71750	71800	mcY	50
CBacY1775_contig1	71800	71850	mcY	50
CBacY1775_contig1	71850	71900	mcY	50
CBacY1775_contig1	71900	71950	mcY	50
CBacY1775_contig1	71950	72000	mcY	50
CBacY1775_contig1	72000	72050	mcY	50
CBacY1775_contig1	72050	72100	mcY	50
CBacY1775_contig1	72100	72150	mcY	50
CBacY1775_contig1	72150	72200	mcY	50
CBacY1775_contig1	72200	72250	mcY	50
CBacY1775_contig1	72250	72300	mcY	50
CBacY1775_contig1	72300	72350	mcY	50
CBacY1775_contig1	72350	72400	mcY	50
CBacY1775_contig1	72400	72450	mcY	50
CBacY1775_contig1	72450	72500	mcY	50
CBacY1775_contig1	72500	72550	mcY	50
CBacY1775_contig1	72550	72600	mcY	50
CBacY1775_contig1	72600	72650	mcY	50
CBacY1775_contig1	72650	72700	mcY	50
CBacY1775_contig1	72700	72750	mcY	50
CBacY1775_contig1	72750	72800	mcY	50
CBacY1775_contig1	72800	72850	mcY	50
CBacY1775_contig1	72850	72900	mcY	50
CBacY1775_contig1	72900	72950	mcY	50
CBacY1775_contig1	72950	73000	mcY	50
CBacY1775_contig1	73000	73050	mcY	50
CBacY1775_contig1	73050	73100	mcY	50
CBacY1775_contig1	73100	73150	mcY	50
CBacY1775_contig1	73150	73200	mcY	50
CBacY1775_contig1	73200	73250	mcY	50
CBacY1775_contig1	73250	73300	mcY	50
CBacY1775_contig1	73300	73350	mcY	50
CBacY1775_contig1	73350	73400	mcY	50
CBacY1775_contig1	73400	73450	mcY	50
CBacY1775_contig1	73450	73500	mcY	50
CBacY1775_contig1	73500	73550	mcY	50
CBacY1775_contig1	73550	73600	mcY	50
CBacY1775_contig1	73600	73650	mcY	50
CBacY1775_contig1	73650	73700	mcY	50
CBacY1775_contig1	73700	73750	mcY	50
CBacY1775_contig1	73750	73800	mcY	50
CBacY1775_contig1	73800	73850	mcY	50
CBacY1775_contig1	73850	73900	mcY	50
CBacY1775_contig1	73900	73950	mcY	50
CBacY1775_contig1	73950	74000	mcY	50
CBacY1775_contig1	74000	74050	mcY	50
CBacY1775_contig1	74050	74100	mcY	50
CBacY1775_contig1	74100	74150	mcY	50
CBacY1775_contig1	74150	74200	mcY	50
CBacY1775_contig1	74200	74250	mcY	50
CBacY1775_contig1	74250	74300	mcY	50
CBacY1775_contig1	74300	74350	mcY	50
CBacY1775_contig1	74350	74400	mcY	50
CBacY1775_contig1	74400	74450	mcY	50
CBacY1775_contig1	74450	74500	mcY	50
CBacY1775_contig1	74500	74550	mcY	50
CBacY1775_contig1	74550	74600	mcY	50
CBacY1775_contig1	74600	74650	mcY	50
CBacY1775_contig1	74650	74700	mcY	50
CBacY1775_contig1	74700	74750	mcY	50
CBacY1775_contig1	74750	74800	mcY	50
CBacY1775_contig1	74800	74850	mcY	50
CBacY1775_contig1	74850	74900	mcY	50
CBacY1775_contig1	74900	74950	mcY	50
CBacY1775_contig1	74950	75000	mcY	50
CBacY1775_contig1	75000	75050	mcY	50
CBacY1775_contig1	75050	75100	mcY	50
CBacY1775_contig1	75100	75150	mcY	50
CBacY1775_contig1	75150	75200	mcY	50
CBacY1775_contig1	75200	75250	mcY	50
CBacY1775_contig1	75250	75300	mcY	50
CBacY1775_contig1	75300	75350	mcY	50
CBacY1775_contig1	75350	75400	mcY	50
CBacY1775_contig1	75400	75450	mcY	50
CBacY1775_contig1	75450	75500	mcY	50
CBacY1775_contig1	75500	75550	mcY	50
CBacY1775_contig1	75550	75600	mcY	50
CBacY1775_contig1	75600	75650	mcY	50
CBacY1775_contig1	75650	75700	mcY	50
CBacY1775_contig1	75700	75750	mcY	50
CBacY1775_contig1	75750	75800	mcY	50
CBacY1775_contig1	75800	75850	mcY	50
CBacY1775_contig1	75850	75900	mcY	50
CBacY1775_contig1	75900	75950	mcY	50
CBacY1775_contig1	75950	76000	mcY	50
CBacY1775_contig1	76000	76050	mcY	50
CBacY1775_contig1	76050	76100	mcY	50
CBacY1775_contig1	76100	76150	mcY	50
CBacY1775_contig1	76150	76200	mcY	50
CBacY1775_contig1	76200	76250	mcY	50
CBacY1775_contig1	76250	76300	mcY	50
CBacY1775_contig1	76300	76350	mcY	50
CBacY1775_contig1	76350	76400	mcY	50
CBacY1775_contig1	76400	76450	mcY	50
CBacY1775_contig1	76450	76500	mcY	50
CBacY1775_contig1	76500	76550	mcY	50
CBacY1775_contig1	76550	76600	mcY	50
CBacY1775_contig1	76600	76650	mcY	50
CBacY1775_contig1	76650	76700	mcY	50
CBacY1775_contig1	76700	76750	mcY	50
CBacY1775_contig1	76750	76800	mcY	50
CBacY1775_contig1	76800	76850	mcY	50
CBacY1775_contig1	76850	76900	mcY	50
CBacY1775_contig1	76900	76950	mcY	50
CBacY1775_contig1	76950	77000	mcY	50
CBacY1775_contig1	77000	77050	mcY	50
CBacY1775_contig1	77050	77100	mcY	50
CBacY1775_contig1	77100	77150	mcY	50
CBacY1775_contig1	77150	77200	mcY	50
CBacY1775_contig1	77200	77250	mcY	50
CBacY1775_contig1	77250	77300	mcY	50
CBacY1775_contig1	77300	77350	mcY	50
CBacY1775_contig1	77350	77400	mcY	50
CBacY1775_contig1	77400	77450	mcY	50
CBacY1775_contig1	77450	77500	mcY	50
CBacY1775_contig1	77500	77550	mcY	50
CBacY1775_contig1	77550	77600	mcY	50
CBacY1775_contig1	77600	77650	mcY	50
CBacY1775_contig1	77650	77700	mcY	50
CBacY1775_contig1	77700	77750	mcY	50
CBacY1775_contig1	77750	77800	mcY	50
CBacY1775_contig1	77800	77850	mcY	50
CBacY1775_contig1	77850	77900	mcY	50
CBacY1775_contig1	77900	77950	mcY	50
CBacY1775_contig1	77950	78000	mcY	50
CBacY1775_contig1	78000	78050	mcY	50
CBacY1775_contig1	78050	78100	mcY	50
CBacY1775_contig1	78100	78150	mcY	50
CBacY1775_contig1	78150	78200	mcY	50
CBacY1775_contig1	78200	78250	mcY	50
CBacY1775_contig1	78250	78300	mcY	50
CBacY1775_contig1	78300	78350	mcY	50
CBacY1775_contig1	78350	78400	mcY	50
CBacY1775_contig1	78400	78450	mcY	50
CBacY1775_contig1	78450	78500	mcY	50
CBacY1775_contig1	78500	78550	mcY	50
CBacY1775_contig1	78550	78600	mcY	50
CBacY1775_contig1	78600	78650	mcY	50
CBacY1775_contig1	78650	78700	mcY	50
CBacY1775_contig1	78700	78750	mcY	50
CBacY1775_contig1	78750	78800	mcY	50
CBacY1775_contig1	78800	78850	mcY	50
CBacY1775_contig1	78850	78900	mcY	50
CBacY1775_contig1	78900	78950	mcY	50
CBacY1775_contig1	78950	79000	mcY	50
CBacY1775_contig1	79000	79050	mcY	50
CBacY1775_contig1	79050	79100	mcY	50
CBacY1775_contig1	79100	79150	mcY	50
CBacY1775_contig1	79150	79200	mcY	50
CBacY1775_contig1	79200	79250	mcY	50
CBacY1775_contig1	79250	79300	mcY	50
CBacY1775_contig1	79300	79350	mcY	50
CBacY1775_contig1	79350	79400	mcY	50
CBacY1775_contig1	79400	79450	mcY	50
CBacY1775_contig1	79450	79500	mcY	50
CBacY1775_contig1	79500	79550	mcY	50
CBacY1775_contig1	79550	79600	mcY	50
CBacY1775_contig1	79600	79650	mcY	50
CBacY1775_contig1	79650	79700	mcY	50
CBacY1775_contig1	79700	79750	mcY	50
CBacY1775_contig1	79750	79800	mcY	50
CBacY1775_contig1	79800	79850	mcY	50
CBacY1775_contig1	79850	79900	mcY	50
CBacY1775_contig1	79900	79950	mcY	50
CBacY1775_contig1	79950	80000	mcY	50
CBacY1775_contig1	80000	80050	mcY	50
CBacY1775_contig1	80050	80100	mcY	50
CBacY1775_contig1	80100	80150	mcY	50
CBacY1775_contig1	80150	80200	mcY	50
CBacY1775_contig1	80200	80250	mcY	50
CBacY1775_contig1	80250	80300	mcY	50
CBacY1775_contig1	80300	80350	mcY	50
CBacY1775_contig1	80350	80400	mcY	50
CBacY1775_contig1	80400	80450	mcY	50
CBacY1775_contig1	80450	80500	mcY	50
CBacY1775_contig1	80500	80550	mcY	50
CBacY1775_contig1	80550	80600	mcY	50
CBacY1775_contig1	80600	80650	mcY	50
CBacY1775_contig1	80650	80700	mcY	50
CBacY1775_contig1	80700	80750	mcY	50
CBacY1775_contig1	80750	80800	mcY	50
CBacY1775_contig1	80800	80850	mcY	50
CBacY1775_contig1	80850	80900	mcY	50
CBacY1775_contig1	80900	80950	mcY	50
CBacY1775_contig1	80950	81000	mcY	50
CBacY1775_contig1	81000	81050	mcY	50
CBacY1775_contig1	81050	81100	mcY	50
CBacY1775_contig1	81100	81150	mcY	50
CBacY1775_contig1	81150	81200	mcY	50
CBacY1775_contig1	81200	81250	mcY	50
CBacY1775_contig1	81250	81300	mcY	50
CBacY1775_contig1	81300	81350	mcY	50
CBacY1775_contig1	81350	81400	mcY	50
CBacY1775_contig1	81400	81450	mcY	50
CBacY1775_contig1	81450	81500	mcY	50
CBacY1775_contig1	81500	81550	mcY	50
CBacY1775_contig1	81550	81600	mcY	50
CBacY1775_contig1	81600	81650	mcY	50
CBacY1775_contig1	81650	81700	mcY	50
CBacY1775_contig1	81700	81750	mcY	50
CBacY1775_contig1	81750	81800	mcY	50
CBacY1775_contig1	81800	81850	mcY	50
CBacY1775_contig1	81850	81900	mcY	50
CBacY1775_contig1	81900	81950	mcY	50
CBacY1775_contig1	81950	82000	mcY	50
CBacY1775_contig1	82000	82050	mcY	50
CBacY1775_contig1	82050	82100	mcY	50
CBacY1775_contig1	82100	82150	mcY	50
CBacY1775_contig1	82150	82200	mcY	50
CBacY1775_contig1	82200	82250	mcY	50
CBacY1775_contig1	82250	82300	mcY	50
CBacY1775_contig1	82300	82350	mcY	50
CBacY1775_contig1	82350	82400	mcY	50
CBacY1775_contig1	82400	82450	mcY	50
CBacY1775_contig1	82450	82500	mcY	50
CBacY1775_contig1	82500	82550	mcY	50
CBacY1775_contig1	82550	82600	mcY	50
CBacY1775_contig1	82600	82650	mcY	50
CBacY1775_contig1	82650	82700	mcY	50
CBacY1775_contig1	82700	82750	mcY	50
CBacY1775_contig1	82750	82800	mcY	50
CBacY1775_contig1	82800	82850	mcY	50
CBacY1775_contig1	82850	82900	mcY	50
CBacY1775_contig1	83000	83050	mcY	50
CBacY1775_contig1	83050	83100	mcY	50
CBacY1775_contig10	0	50	scY	50
CBacY1775_contig10	50	100	scY	50
CBacY1775_contig10	100	150	scY	50
CBacY1775_contig10	150	200	scY	50
CBacY1775_contig10	200	250	scY	50
CBacY1775_contig10	250	300	scY	50
CBacY1775_contig10	300	350	scY	50
CBacY1775_contig10	350	400	scY	50
CBacY1775_contig10	400	450	scY	50
CBacY1775_contig10	450	500	scY	50
CBacY1775_contig10	500	550	scY	50
CBacY1775_contig10	550	600	scY	50
CBacY1775_contig10	600	650	scY	50
CBacY1775_contig10	650	700	scY	50
CBacY1775_contig10	700	750	scY	50
CBacY1775_contig10	750	800	scY	50
CBacY1775_contig10	800	850	scY	50
CBacY1775_contig10	850	900	scY	50
CBacY1775_contig10	900	950	scY	50
CBacY1775_contig10	950	1000	scY	50
CBacY1775_contig10	1000	1050	scY	50
CBacY1775_contig10	1050	1100	scY	50
CBacY1775_contig10	1100	1150	scY	50
CBacY1775_contig10	1150	1200	scY	50
CBacY1775_contig10	1200	1250	scY	50
CBacY1775_contig10	1250	1300	scY	50
CBacY1775_contig10	1300	1350	scY	50
CBacY1775_contig10	1350	1400	scY	50
CBacY1775_contig10	1400	1450	scY	50
CBacY1775_contig10	1450	1500	scY	50
CBacY1775_contig10	1500	1550	scY	50
CBacY1775_contig10	1550	1600	scY	50
CBacY1775_contig10	1600	1650	scY	50
CBacY1775_contig10	1650	1700	scY	50
CBacY1775_contig10	1700	1750	scY	50
CBacY1775_contig10	1750	1800	scY	50
CBacY1775_contig10	1800	1850	scY	50
CBacY1775_contig10	1850	1900	scY	50
CBacY1775_contig10	1900	1950	scY	50
CBacY1775_contig10	1950	2000	scY	50
CBacY1775_contig10	2000	2050	scY	50
CBacY1775_contig10	2050	2100	scY	50
CBacY1775_contig10	2100	2150	scY	50
CBacY1775_contig10	2150	2200	scY	50
CBacY1775_contig10	2200	2250	scY	50
CBacY1775_contig10	2250	2300	scY	50
CBacY1775_contig10	2300	2350	scY	50
CBacY1775_contig10	2350	2400	scY	50
CBacY1775_contig10	2400	2450	scY	50
CBacY1775_contig10	2450	2500	scY	50
CBacY1775_contig10	2500	2550	scY	50
CBacY1775_contig10	2550	2600	scY	50
CBacY1775_contig10	2600	2650	scY	50
CBacY1775_contig10	2650	2700	scY	50
CBacY1775_contig10	2700	2750	scY	50
CBacY1775_contig10	2750	2800	scY	50
CBacY1775_contig10	2800	2850	scY	50
CBacY1775_contig10	2850	2900	scY	50
CBacY1775_contig10	2900	2950	scY	50
CBacY1775_contig10	2950	3000	scY	50
CBacY1775_contig10	3000	3050	scY	50
CBacY1775_contig10	3050	3100	scY	50
CBacY1775_contig10	3100	3150	scY	50
CBacY1775_contig10	3150	3200	scY	50
CBacY1775_contig10	3200	3250	scY	50
CBacY1775_contig10	3250	3300	scY	50
CBacY1775_contig10	3300	3350	scY	50
CBacY1775_contig10	3350	3400	scY	50
CBacY1775_contig10	3400	3450	scY	50
CBacY1775_contig10	3450	3500	scY	50
CBacY1775_contig10	3500	3550	scY	50
CBacY1775_contig10	3550	3600	scY	50
CBacY1775_contig10	3600	3650	scY	50
CBacY1775_contig10	3650	3700	scY	50
CBacY1775_contig10	3700	3750	scY	50
CBacY1775_contig10	3750	3800	scY	50
CBacY1775_contig10	3800	3850	scY	50
CBacY1775_contig10	3850	3900	scY	50
CBacY1775_contig10	3900	3950	scY	50
CBacY1775_contig10	3950	4000	scY	50
CBacY1775_contig10	4000	4050	scY	50
CBacY1775_contig10	4050	4100	scY	50
CBacY1775_contig10	4100	4150	scY	50
CBacY1775_contig10	4150	4200	scY	50
CBacY1775_contig10	4200	4250	scY	50
CBacY1775_contig10	4250	4300	scY	50
CBacY1775_contig10	4300	4350	scY	50
CBacY1775_contig10	4350	4400	scY	50
CBacY1775_contig10	4400	4450	scY	50
CBacY1775_contig10	4450	4500	scY	50
CBacY1775_contig10	4500	4550	scY	50
CBacY1775_contig10	4550	4600	scY	50
CBacY1775_contig10	4600	4650	scY	50
CBacY1775_contig10	4650	4700	scY	50
CBacY1775_contig10	4700	4750	scY	50
CBacY1775_contig10	4750	4800	scY	50
CBacY1775_contig10	4800	4850	scY	50
CBacY1775_contig10	4850	4900	scY	50
CBacY1775_contig10	4900	4950	scY	50
CBacY1775_contig10	4950	5000	scY	50
CBacY1775_contig10	5000	5050	scY	50
CBacY1775_contig10	5050	5100	scY	50
CBacY1775_contig10	5100	5150	scY	50
CBacY1775_contig10	5150	5200	scY	50
CBacY1775_contig10	5200	5250	scY	50
CBacY1775_contig10	5250	5300	scY	50
CBacY1775_contig10	5300	5350	scY	50
CBacY1775_contig10	5350	5400	scY	50
CBacY1775_contig10	5400	5450	scY	50
CBacY1775_contig10	5450	5500	scY	50
CBacY1775_contig10	5500	5550	scY	50
CBacY1775_contig10	5550	5600	scY	50
CBacY1775_contig10	5600	5650	scY	50
CBacY1775_contig10	5650	5700	scY	50
CBacY1775_contig10	5700	5750	scY	50
CBacY1775_contig10	5750	5800	scY	50
CBacY1775_contig10	5800	5850	scY	50
CBacY1775_contig10	5850	5900	scY	50
CBacY1775_contig10	5900	5950	scY	50
CBacY1775_contig10	5950	6000	scY	50
CBacY1775_contig10	6000	6050	scY	50
CBacY1775_contig10	6050	6100	scY	50
CBacY1775_contig10	6100	6150	scY	50
CBacY1775_contig10	6150	6200	scY	50
CBacY1775_contig10	6200	6250	scY	50
CBacY1775_contig10	6250	6300	scY	50
CBacY1775_contig10	6300	6350	scY	50
CBacY1775_contig10	6350	6400	scY	50
CBacY1775_contig10	6400	6450	scY	50
CBacY1775_contig10	6450	6500	scY	50
CBacY1775_contig10	6500	6550	scY	50
CBacY1775_contig10	6550	6600	scY	50
CBacY1775_contig10	6600	6650	scY	50
CBacY1775_contig10	6650	6700	scY	50
CBacY1775_contig10	6700	6750	scY	50
CBacY1775_contig10	6750	6800	scY	50
CBacY1775_contig10	6800	6850	scY	50
CBacY1775_contig10	6850	6900	scY	50
CBacY1775_contig10	6900	6950	scY	50
CBacY1775_contig10	6950	7000	scY	50
CBacY1775_contig10	7000	7050	scY	50
CBacY1775_contig10	7050	7100	scY	50
CBacY1775_contig10	7100	7150	scY	50
CBacY1775_contig10	7150	7200	scY	50
CBacY1775_contig10	7200	7250	scY	50
CBacY1775_contig10	7250	7300	scY	50
CBacY1775_contig10	7300	7350	scY	50
CBacY1775_contig10	7350	7400	scY	50
CBacY1775_contig10	7400	7450	scY	50
CBacY1775_contig10	7450	7500	scY	50
CBacY1775_contig10	7500	7550	scY	50
CBacY1775_contig10	7550	7600	scY	50
CBacY1775_contig10	7600	7650	scY	50
CBacY1775_contig10	7650	7700	scY	50
CBacY1775_contig10	7700	7750	scY	50
CBacY1775_contig10	7750	7800	scY	50
CBacY1775_contig10	7800	7850	scY	50
CBacY1775_contig10	7850	7900	scY	50
CBacY1775_contig10	7900	7950	scY	50
CBacY1775_contig10	7950	8000	scY	50
CBacY1775_contig10	8000	8050	scY	50
CBacY1775_contig10	8050	8100	scY	50
CBacY1775_contig10	8100	8150	scY	50
CBacY1775_contig10	8150	8200	scY	50
CBacY1775_contig10	8200	8250	scY	50
CBacY1775_contig10	8250	8300	scY	50
CBacY1775_contig10	8300	8350	scY	50
CBacY1775_contig10	8350	8400	scY	50
CBacY1775_contig10	8400	8450	scY	50
CBacY1775_contig10	8450	8500	scY	50
CBacY1775_contig10	8500	8550	scY	50
CBacY1775_contig10	8550	8600	scY	50
CBacY1775_contig10	8600	8650	scY	50
CBacY1775_contig10	8650	8700	scY	50
CBacY1775_contig10	8700	8750	scY	50
CBacY1775_contig10	8750	8800	scY	50
CBacY1775_contig10	8800	8850	scY	50
CBacY1775_contig10	8850	8900	scY	50
CBacY1775_contig10	8900	8950	scY	50
CBacY1775_contig10	8950	9000	scY	50
CBacY1775_contig10	9000	9050	scY	50
CBacY1775_contig10	9050	9100	scY	50
CBacY1775_contig10	9100	9150	scY	50
CBacY1775_contig10	9150	9200	scY	50
CBacY1775_contig10	9200	9250	scY	50
CBacY1775_contig10	9250	9300	scY	50
CBacY1775_contig10	9300	9350	scY	50
CBacY1775_contig10	9350	9400	scY	50
CBacY1775_contig10	9400	9450	scY	50
CBacY1775_contig10	9450	9500	scY	50
CBacY1775_contig10	9500	9550	scY	50
CBacY1775_contig10	9550	9600	scY	50
CBacY1775_contig10	9600	9650	scY	50
CBacY1775_contig10	9650	9700	scY	50
CBacY1775_contig10	9700	9750	scY	50
CBacY1775_contig10	9750	9800	scY	50
CBacY1775_contig10	9800	9850	scY	50
CBacY1775_contig10	9850	9900	scY	50
CBacY1775_contig10	9900	9950	scY	50
CBacY1775_contig10	9950	10000	scY	50
CBacY1775_contig10	10000	10050	scY	50
CBacY1775_contig10	10050	10100	scY	50
CBacY1775_contig10	10100	10150	scY	50
CBacY1775_contig10	10150	10200	scY	50
CBacY1775_contig10	10200	10250	scY	50
CBacY1775_contig10	10250	10300	scY	50
CBacY1775_contig10	10300	10350	scY	50
CBacY1775_contig10	10350	10400	scY	50
CBacY1775_contig10	10400	10450	scY	50
CBacY1775_contig10	10450	10500	scY	50
CBacY1775_contig10	10500	10550	scY	50
CBacY1775_contig10	10550	10600	scY	50
CBacY1775_contig10	10600	10650	scY	50
CBacY1775_contig10	10650	10700	scY	50
CBacY1775_contig10	10700	10750	scY	50
CBacY1775_contig10	10750	10800	scY	50
CBacY1775_contig10	10800	10850	scY	50
CBacY1775_contig10	10850	10900	scY	50
CBacY1775_contig10	10900	10950	scY	50
CBacY1775_contig10	10950	11000	scY	50
CBacY1775_contig10	11000	11050	scY	50
CBacY1775_contig10	11050	11100	scY	50
CBacY1775_contig10	11100	11150	scY	50
CBacY1775_contig10	11150	11200	scY	50
CBacY1775_contig10	11200	11250	scY	50
CBacY1775_contig10	11250	11300	scY	50
CBacY1775_contig10	11300	11350	scY	50
CBacY1775_contig10	11350	11400	scY	50
CBacY1775_contig10	11400	11450	scY	50
CBacY1775_contig10	11450	11500	scY	50
CBacY1775_contig10	11500	11550	scY	50
CBacY1775_contig10	11550	11600	scY	50
CBacY1775_contig10	11600	11650	scY	50
CBacY1775_contig10	11650	11700	scY	50
CBacY1775_contig10	11700	11750	scY	50
CBacY1775_contig10	11750	11800	scY	50
CBacY1775_contig10	11800	11850	scY	50
CBacY1775_contig10	11850	11900	scY	50
CBacY1775_contig10	11900	11950	scY	50
CBacY1775_contig10	11950	12000	scY	50
CBacY1775_contig10	12000	12050	scY	50
CBacY1775_contig10	12050	12100	scY	50
CBacY1775_contig10	12100	12150	scY	50
CBacY1775_contig10	12150	12200	scY	50
CBacY1775_contig10	12200	12250	scY	50
CBacY1775_contig10	12250	12300	scY	50
CBacY1775_contig10	12300	12350	scY	50
CBacY1775_contig10	12350	12400	scY	50
CBacY1775_contig10	12400	12450	scY	50
CBacY1775_contig10	12450	12500	scY	50
CBacY1775_contig10	12500	12550	scY	50
CBacY1775_contig10	12550	12600	scY	50
CBacY1775_contig10	12600	12650	scY	50
CBacY1775_contig10	12650	12700	scY	50
CBacY1775_contig10	12700	12750	scY	50
CBacY1775_contig10	12750	12800	scY	50
CBacY1775_contig10	12800	12850	scY	50
CBacY1775_contig10	12850	12900	scY	50
CBacY1775_contig10	12900	12950	scY	50
CBacY1775_contig10	12950	13000	scY	50
CBacY1775_contig10	13000	13050	scY	50
CBacY1775_contig10	13050	13100	scY	50
CBacY1775_contig10	13100	13150	scY	50
CBacY1775_contig10	13150	13200	scY	50
CBacY1775_contig10	13200	13250	scY	50
CBacY1775_contig10	13250	13300	scY	50
CBacY1775_contig10	13300	13350	scY	50
CBacY1775_contig10	13350	13400	scY	50
CBacY1775_contig10	13400	13450	scY	50
CBacY1775_contig10	13450	13500	scY	50
CBacY1775_contig10	13500	13550	scY	50
CBacY1775_contig10	13550	13600	scY	50
CBacY1775_contig10	13600	13650	scY	50
CBacY1775_contig10	13650	13700	scY	50
CBacY1775_contig10	13700	13750	scY	50
CBacY1775_contig10	13750	13800	scY	50
CBacY1775_contig10	13800	13850	scY	50
CBacY1775_contig10	13850	13900	scY	50
CBacY1775_contig10	13900	13950	scY	50
CBacY1775_contig10	13950	14000	scY	50
CBacY1775_contig10	14000	14050	scY	50
CBacY1775_contig10	14050	14100	scY	50
CBacY1775_contig10	14100	14150	scY	50
CBacY1775_contig10	14150	14200	scY	50
CBacY1775_contig10	14200	14250	scY	50
CBacY1775_contig10	14250	14300	scY	50
CBacY1775_contig10	14300	14350	scY	50
CBacY1775_contig10	14350	14400	scY	50
CBacY1775_contig10	14550	14600	scY	50
CBacY1775_contig10	14600	14650	scY	50
CBacY1775_contig10	14650	14700	scY	50
CBacY1775_contig10	14700	14750	scY	50
CBacY1775_contig10	14900	14950	scY	50
CBacY1775_contig10	14950	15000	scY	50
CBacY1775_contig10	15000	15050	scY	50
CBacY1775_contig10	15050	15100	scY	50
CBacY1775_contig10	15200	15250	scY	50
CBacY1775_contig10	15250	15300	scY	50
[truncated: 70,331 more rows]
