# Supplementary material for: A First Y-Chromosomal Haplotype Network to Investigate Male-Driven Population Dynamics in Domestic and Wild Bactrian Camels
Source: Front Genet. 2019 May 21;10:423. doi: 10.3389/fgene.2019.00423 (PMC6537670; doi:10.3389/fgene.2019.00423)
Supplement: Supplementary file 3 [file Table_3.xlsx]

## Sheet: SBP_TableS3_variants
Table S3: All detected SNVs are listed. Given is the name of the SNV, the position on
SNV_ID	POS	REF	ALT	used_for_dating	ALT_called_in	flanking_sequence	Drom820	DC269	DC399	DC423	WC214	WC218	WC219	WC247	WC305	f_primer_seq	r_primer_seq	product size [bp]	temperature [°C]	PCR Product	Sanger validation
cNV	CBacY1775_contig15:6946	T	C	yes	WC214|WC218	AATCACCACATTGGATGCCATTTATTTATTAGTTTGTTTGTTTGTTTGTTTACTTATCTATTTATTTATTTTATATTTTTCTTGCCTCTCAGGTTCCACTAAGGCTTACAATACTCTGCTGTGTAAAGTGATAGGAGCAGGAATCCTTG[REF:T|ALT:C]ATTGTTCTTCAACTTAGGGAAAGACATTTTTAGTCTTTTATCACTGAATATGATATTCACTGTAGGCATTTATACACTGCTTATTATCTTGAAATAGATAACTGTATACTTAATTTTGTTGTTATTTAAAAAAATCTCATCTACAATTCTT	T	T	T	T	C	C	T	T	T	TCTTGCCTCTCAGGTTCCAC	GCAGTGTATAAATGCCTACAGTGAA	151	60	male-specific	SNV confirmed
cJT	CBacY1775_contig185:3779	G	A	no	WC214|WC218|WC219	TGAATTTCCCTGGCAGCCCGCCCTAGGATAAACTCAGAGAATGCACATGAATTGCTAATCCAATATCCCAGGCACTGCTGAAAAAGATGGAACCTCCACGCACTCAGCCTTCTGGAACACCGCTCAGTGTGTAAGGGAGGTGTGGAGCC[REF:G|ALT:A]CACTCCATGTAGCTACATAGAGACACAGGTGTTCACTTGCAGAGGGAAATCCGCTAATTACATCCTTGTCTATGAGGAGGTACTCACTGATAATTGTATTTTCACCTCAAACCCTGCCTTTCCCTGGAAACCACCCAAAAGAAACACTCAC	G	G	G	G	A	A	A	G	G	ATATCCCAGGCACTGCTGAA	ATTAGCGGATTTCCCTCTGC	146	60	male and female	electropherogram not interpretable
cDQ	CBacY1775_contig414:420	C	A	yes	DC399	GGGGAGGTGTCAAGCTGCCCTGCATGCAGCTTCCTGGTGTCAAAGGGGTTCCCTGGTAGGGGAAGTCCGCTAATTACTTCCCCTGTCCTTGGACAGACACTCGCTGCTCATTGTATTTCCAGCCCTACCCCCAACTATCACTGACATAC[REF:C|ALT:A]GCCCTAGGAAACACTCAGGGAAGGCTTGCGAACTGCTTCTATGAGATCCCTTGAACTGGTCAAAAGTGTTCCCTGGTAGGGGGATGTCCTCTAAATACTTCCCCTTTTCATGTGGAGGCATTTGCATATACTTGGTTTTCCAGGCCAACAC	C	C	A	C	C	C	C	C	C
cIF	CBacY1775_contig339:2650	A	G	no	DC399|DC423|WC305|WC214|WC218|WC219|WC247|Drom820	ACCTAATGTCACAGGTATTCCCAATTAGTGGGAAGTCCTCCAGTTACCTCCCCTGTCCATGGGGAGGCACTCACTGCTACTTGGATTTCCGGCAAAACTCCCACCTTCCCCTGGCAGCCCGCCCTAGGAAACACTCATGGAAAACACGC[REF:A|ALT:G]AAGGGCTCTTAAGACATCTCAGGAACTGCTGACAAAACACGGAACGTCCGCACACTCAGCATTCCATAACAATAATGAGTAAGTGGGGATGGTGGGGTGATGACTTACACGCAGCTACCAGGGGTCACAGGTGTTCCATGGTTGAGGTAGT	G	A	G	G	G	G	G	G	G	CCTCCAGTTACCTCCCCTGT	CGTGTTTTGTCAGCAGTTCC	155	60	male-specific	SNV confirmed
cDU	CBacY1775_contig480:579	C	T	no	DC423	CCCTTCACGTGTCTTCCCTGAGAGATTCCTGGGCAGAATGCCAGGGAAAGGTGGGGTTTGCACAGAAAAGACAAGTAGAAATTAGTGCCTCCCCATGGACAGGGTACTTATTTAGCGGACTTCTAACTACCAGGGAAAACCTATGATCT[REF:C|ALT:T]ATGTAGATGCGTGGCGACCTTCTCCCAAACTCCCCCACACACTCAGTCGTGTTCCAGATTTCTGAGATTGGGGAGGTTTCATCTTGTGACAGTAGTGCCTGGGATCACCTAGAAGTCTTTCGCGTGCCATCCCTGCATGTTTCCTATTGCG	C	C	C	T	C	C	C	C	C	CCCCATGGACAGGGTACTTA	TGAAACCTCCCCAATCTCAG	141	60	male-specific	SNV confirmed
cJE	CBacY1775_contig57:6691	G	C	yes	WC214|WC218|WC219|WC247	AGAAATAATAGGGGTGGTGACTCCAGGCCAACTGTAAAGGCACCCTCACCCATAGAGGAACTAGTCTGCAGCTCCTGGTCAGAGACATGGATCTAGATGCCAGATTTAGGTGTGAACTTGGGGACCTGCAGAGACTGAGTATAACCTCA[REF:G|ALT:C]CAGTTCAGTCTTGAAAGCCCATCAGCCCATAGGCCTGGGCAAAGAGGTTGGCAGCAGCTGTCATGTAGCCCAGATGCAAGGGCTAAGAGAAGGCAAGGTATGGAGGAGTAAGTACATCAGTCCTCACCTAGGGAGCCTCAGCCTCTTTCTC	G	G	G	G	C	C	C	C	G	TAGTCTGCAGCTCCTGGTCA	CTCTTAGCCCTTGCATCTGG	178	60	male-specific	SNV confirmed
cL	CBacY1775_contig354:177	G	A	yes	WC214|WC218|WC219|WC247|Drom820	ACGAAGGCATTTGTCAGACATGGGATATCTTCCAGAGATCTGGAACACTTATAAGGGCTGTAAACTTTGGAAAATGGAGAGGGGACAGGCAACTCTACCTATACAGAAGTGGATTTCTTGCTCCTAGTAAGCTTGCCATGACAGCAAGT[REF:G|ALT:A]TACTGAGTTTTCATTGTCCTACCTCTATAAGGCTGTGGTCTTCACAATTGTGGTTGGAAAAAGGCTGCTGGAGTTTATCATATATTGGGAGAAAACACAGATCCCACAGAAGAAAAGTTCTACAAGAAGAAAAGAGGACACCAGAGGGTCA	A	G	G	G	A	A	A	A	G	AGGGGACAGGCAACTCTACC	AACTCCAGCAGCCTTTTTCC	146	60	male-specific	SNV confirmed
cAX	CBacY1775_contig15:14991	C	A	yes	WC214|WC218|WC219|WC247|Drom820	TCTCCAGGTAAAAGGAAGTCTTCTAACTAGAAATTAAGGAACAGAGTATATGGCCAGATGACCCTGGCTTTCAGTGAATCACCTGGAGGATACACCCAGGGCTGAGATTTATAGAGACAGCTAAGAACAAGGAAAGAGAAGGTACCACT[REF:C|ALT:A]TTAGCCATTCAGTTCCAGGAACCATGGTTTGCACTGGCCTGTTCTGCAGATGACCCCAGCAGCTGTCACTAGTGAAGAAACCAATGGTCAGAACAGATGTCATGTCATCCCAGCAGATTCCATTGGATTTCACCCTACAGAAATCTGTGTT	A	C	C	C	A	A	A	A	C	ACACCCAGGGCTGAGATTTA	ACAGCTGCTGGGGTCATCT	125	60	male-specific	SNV confirmed
cLA	CBacY1775_contig28:8147	G	A	yes	WC305	CTTCTATTTTGGAAAAATTCTCAGACAGATAAAATGAGGTCAGATCTTTGAGCTGCTTTTTTTAGGAAGACATCTGATAAGTTGAAAACACACCACTTCAGTTTTTTTAAAACAATATTTACATTGTTTTCCATGGCAACCAGCAAGCT[REF:G|ALT:A]CGCTGGAATCTTAAACTGAAACTGCTATTCTCAAGGTAGCTATTGAGGTAGGTGGAGGAGCTATAAGCAGAGAAGTGATGATACCATAGTGCACTCTTATGAAAATAAAATTTTCTTTTTCTTTGTTTTTGGGGGTTTTTTTTGGTTTGGT	G	G	G	G	G	G	G	G	A
cOO	CBacY1775_contig157:1502	T	C	yes	WC214|WC218|WC219|WC247	GCTTAACAACACAATTTTTCATCCCCTTTATGAGTTAAGTTACCATATGGCTTCTGCATTCAAGCCCTCTACCTCATTGTTGGTAGTTCCAGTGGGGGTCTTGGTCAGGGATTGCATCTCCCCCTGTAAGGTAGATTCTGTGTGCCTGA[REF:T|ALT:C]AACAGGCAGCCAGTTTATCAGCATATACCCTGGTTTTTCTCTAAAGTGCAGGAGGTTGAAAGGAGGACCTGTAGGTCCCATCAGATAAGCTTATAGGCCATTGTTAGCCTGGCAAATTCCTCCATGAGCCTACCAGGGTCCTCAGAGAAAC	T	T	T	T	C	C	C	C	T	GTCTTGGTCAGGGATTGCAT	ATTTGCCAGGCTAACAATGG	170	60	male and female	electropherogram not interpretable
cGA	CBacY1775_contig343:1552	C	G	no	WC247	TATATGTCTGCTATAAACTGATAGGCATATAACCTCAAATACATCCAGAATGAGTGAAAACAAATTTATATTTTCTTGCTCCCCTCTTTAATTATTTTGATGTCTTCTTTTACATCTTCATGTTTATTCTGTTGCATCTCATTGTAGTT[REF:C|ALT:G]TCATCTTTTCTATTATAGTTTTCTACTTTATGTAGCATCCTGCTTCTTTTCTATTTAGAGTAGACTTTCAATTTTGTCTTTCTAGCATAAGGTTAGTATTGCTGAATTCTGTAAGTTTTTGCTTTTCTGTGAAATTCTTCATTTCTCCTTC	C	C	C	C	C	C	C	G	C	TTTTCTTGCTCCCCTCTTTAAT	AGAAAAGAAGCAGGATGCTACA	132	58	male and female	SNV confirmed
cR	CBacY1775_contig258:1641	A	T	yes	DC399	GTGTTATCTGATAGAGTGAAGTCCGCTAATTGCCTTCCTGTCTATGGGGAGGAACTCGCTGCTACTTGAGTTTCCATACCAACCCCCTGCCTTTCCCTGGCTGCCTGCCTTAGGGAACAGCCACAGAATTCACACAAAGTGCTTCTAGG[REF:A|ALT:T]GATCCCAGGTGCTTCTGAAAGAAGACAGAACCTCCCCAAACTCAACATTCTGGAACACTCCTGAGTGTGTGGAGGAAGTAGGGAGCCGCCATCCACGCAGCTACCTCAGGACACAAACGTTCTCTGGTAAGGGGAAGTCTGCTAAAAACCT	A	A	T	A	A	A	A	A	A
cDN	CBacY1775_contig25:7327	C	A	yes	DC399	TCTCATAAACACTCAATTTCTAGTCTTCTTGGGTTTAACCTACTATGTAAGGATACAGTCCTGTAACCTTCTTCCTGGAGACTGACTGAGAGACCAACCATAATTATAGCCTATATTACTGGGATAAGAAGAAACAGTAAGATCAATAG[REF:C|ALT:A]TTTAGATTCAACAATGGGCCTGGAAATGTGAGTAGCAACAGGTCAATCAGGTCAGTTGACCATTTTAAGGGAAAGCATAAGAACAAGTAATCTGTTGGCTTAAATGTGGCCATTTCATTAATCCTACTTGTTATGCTAATTGTTATAATTT	C	C	A	C	C	C	C	C	C
cDO	CBacY1775_contig153:440	C	T	no	DC399	TTTTTTTTTAACAAATGGCAATACTCTACTAATATATGTATTTTAAAACACACCTGAAGTAGGAAATAATAAAGGATTAGAAAAATATTCTAATATATTAGGCTCCATATTTTGTTCTGATATTTTCCTTATGCACCTTTCTTGGGAAC[REF:C|ALT:T]GTGAGCCAGGAGTTTTGTGGCTAAATTAATACCTCGACAGTAGACATAGCAATTATTTTCTGTGGCAGGAACATAAAATGCAACAATTGTGTAGTATATTTAAGGGAGACCTGAACATTTTGACAGGTGAGCTGGGGTGAAGGCTAGGAAC	C	C	T	C	C	C	C	C	C
cDP	CBacY1775_contig206:978	C	T	no	DC399	ACTGCTACTTGGTTTTCTAGCACAATCTCAGCATTTCCCTTGCAGCCCGCCCTAGTAAACACTTAGTGAAGGCAAGGGAATGCCTTCTAGGTGATCCCATTTGCTGCTGACAGAAGACGGAACCTCCCAACACTCAAAATTCTGGAACA[REF:C|ALT:T]GTCTCAGTGTGAGGGGGATGTGTATTGCCGACCTCCACGCAGCTAACTGGGGTCACAGGTATTCCCTGGTATGAGGAAGTCCGCTAAGTTTCTCCCATGTCCATGGGGAGATTCTCATTGTTATTGGCTTTCCAGCTTTACCCCCTATGCT	C	C	T	C	C	C	C	C	C
cIR	CBacY1775_contig56:8232	G	A	no	DC399	CCATGCTTACATTGTGAGATAAGTGAATATATTTTAGGCAATTTTCCACATATCAAAATTCTTTTCAAAGCTGTAGATAAAGTGTAAAATTATTATTTTTGATGAAAAACTATGATGAGTAAATACACCTTTGTTTTCATTATGTTCAA[REF:G|ALT:A]GCAGCTTTTTCTCCCCAAACATCCTAAAAGCACTTTTTAATTTAAAACAGTGACAACTTGAAGTGTGTGATCACAGTTTGCATATGGTATAAGATAGTGAATATTCATTTGTAATATTACACTACAAGGTAAAATTCTCTAGGACTGAATA	G	G	A	G	G	G	G	G	G
cIS	CBacY1775_contig232:1032	G	A	no	DC399	TGCCAAGCCACCAACTTTCCGTGGCAGCCCTCCTTATCAAATACTCAGGGATGCCACCCGAAGTGCTTCTAGAGTATCCCAGTCCCTGCTGAGCGAAAATGGTCCTCCCCAAACTCAGCTTCTGAAACTCGGCTGTGATTGTAGGGAAG[REF:G|ALT:A]CGTATAGCCACACTCCATGCAGCTACCTGGTGTCACAGGTGTTCCCTGGTAGAAGAATTTCCTCTAAATACCTCCCCTTTCCATGGGAAGGCACACACTTTAATTTGGTATACCAGCAAAGCCCCATCTTTCCTTGGCTGACATCGTAATG	G	G	A	G	G	G	G	G	G
cIT	CBacY1775_contig433:1392	G	A	no	DC399	GAGAAGGATGCAGAATGAAGGAGGAGGCCCTTTACATGCCCAGAGACAGTCCTGGCATGAAGGCCTGCACTAACTGTGATGCTTTTAGAGGTCTCTGTTTTTATACATGTTTCTGATGATTGGGAGGCATGTTAACGCAATGCCTCAGC[REF:G|ALT:A]TCTCCAGAAATCTGAGTTACACTGGCATGGAAAATAAGAACATGAAGGCAAGGAGTTTACTTTCTCACAGATACACATTGACCTTGAAGTGAGAACCTCCTACCAAATGAAATGCATGATTTAATCAGCTCCCTTGAAATTGGCATTGTTT	G	G	A	G	G	G	G	G	G
cLL	CBacY1775_contig154:396	G	T	no	DC399	GTGGACTAGGTGGGGCGCCGCACTCCACGCAGATTCCTGGGGGCACAGGTATTCCCTTTTAGAGGGACGTCTGTTAATTACCTCCCTGTACATGAGTTTTCACTCGGTGCTACTTGGCTTTCCAGCCCAACCCTCGCATTTCCCTGGCA[REF:G|ALT:T]CCCGCCCTAGGGAACACTCAAAGAATGCAGGCAAAGGGCTTCTTGGGAATCCCAGGCTCTAGTGAATGAAGACGAATCTGCGGCAAGCTCATCATTCTGGAACAGGTCTCAGTGAGTGGAAGAGGTGGCATTCCGTGCTCCATGCTGATAC	G	G	T	G	G	G	G	G	G
cME	CBacY1775_contig488:268	G	T	no	DC399	CCATGTTCCAGTTTGCTGAGTGTGGAGAGTTTAAGTCTCAAGTCAGCAGTGCCTGGAATCTCCTAGAAGCCCTTAGCATGCTTTCCATAATTCTTTACTAGGTCAGCCTGCCAGGGAACTGTGGGTGTTGCCAGGAAAGCCAAGTAGAA[REF:G|ALT:T]TGAAGCCTACCCATGGACAGTATAGTACATTAGCCAAGTTCCCACTAATTTTGAACACCTGTGACCCCAGGTTGCTGAGTGGAGTGCAGCTCCTCAACACCCAACACACTCAGATTTGTACTGGAATTCTGAATGTGGGGAGGTTTCATCT	G	G	T	G	G	G	G	G	G
cNQ	CBacY1775_contig55:8785	T	C	yes	DC399	CGTGGATCTTTAGATCCCCTGTTAATTAAACTATTTTCTCCACCTTTCAGATTCTTTTTGCATTTGTTTTATATATAACACCCAAGAATTTTTGCTGTACTTACAGGTAACATTAGGAATAGTATATCTACTTTATGCTATACACAGAA[REF:T|ALT:C]ATTTGTGTTACTCTTCCTTTTGGGGCAAAGTTGGAACTTATTTTTACAGTTGAATGACTTTTAAACTAGTAAAAACTTAAATAAGAAGAATGCTTACAAAGATATACCTTGTTCTGCATCTCAGAGAATCTTAGAATATTTTCTAGATGAG	T	T	C	T	T	T	T	T	T
cNR	CBacY1775_contig65:3043	T	C	yes	DC399	ACCAAGGAACAAGCTGCAGAAAAAAGAATCCTATTTTTTATTTTACCCATCCAGGGTAAGCAAGCCTGCCTAATCATCTCTCTCACGTTTACTCTTTTCTGTGTTTTCCTCTGATGAAACAAAGTTACTTTTAGGCAGAACAAGAACAA[REF:T|ALT:C]GTATCATAAAATCTTCTCTGCCATTTGAGTGACTACCTCCTCCCTTTTAGTGTGCTTGTGTATCTGTATTATATGTTAACTAGATCCCTTTAGGAAGCACAGGAATACTTGCTGACAGGAAAAAACCCCTGCAATTTTCTCGTCTCCAGCA	T	T	C	T	T	T	T	T	T
cNB	CBacY1775_contig93:2515	T	C	no	DC399|DC423|WC305|WC214|WC218|WC219|WC247	AAAGTACAAAGATAACCGCCCCCAAAAATAGATTATTCAGTTTCTTAGATAAAAAGAAACCTAACCAATGAATAGCAGACTAAATGAAACAGGAAAATGAATAAGTGATTGGAAGTTAGAATAATGGAAACCACCCAATCAGAACAGCA[REF:T|ALT:C]GCTTTCTATTAAAAACATGAAAGCAACATAGGATATCTACAGGGCAATATAAAATGTGCCAATTTATGCATAATAGCAATTCCAGAAAAGAGGAGAGAAAGAGAAGGAGATAGAAAATGTATCTGAAGAATTGTGGCTAAAACCATTTCAG	T	T	C	C	C	C	C	C	C
cRJ	CBacY1775_contig243:1546	T	C	no	DC399|DC423|WC305|WC214|WC218|WC219|WC247	TGACTTCAGGTACCTGCATGTTGGGAATCGCCCCAACTCATGCTCACTCTGAGTCGTGTTCTGGAATGCTGAGAGTGGGGAGGTTCCGTCTTCCATTAGCAGCACCTCGATTCTCCTATAAAACATTCTCCTGCTTTCCCTCTGAGTTT[REF:T|ALT:C]GTAGGGTGTGCAGCAAAAGAAAGGCAGTAGTTGCCCTGGAAATCCAAGTAAAAGCTTGCCTCTCCACATGGACGGGGAGGTAATTAGCGGAATAACCCTACCACATAACAACTGTGACCTAAGTTTGCTGAGTGGAGGGCACCTCACCCCA	NA	T	C	C	C	C	C	C	C
cA	CBacY1775_contig28:10283	G	A	yes	DC399|DC423|WC305|WC214|WC218|WC219|WC247|Drom820	GTGACCAATATTTCCATAGGTAACGTAGTTGAAGAAGGATGGATTCAGCACAGGGTAAATTATAGTGAGACATTATCAAGACATGAAAACTATGTAATGAAACAAGAAACTGTTGAAAGTGGACAGTTTCAACCAAGATGTAGTTCACA[REF:G|ALT:A]TTTCATCATGAATGACAATGGGAATAAAGATGCCACAGAAAAATTGCACTCTTGCCCTACTGTTAGCAAATTTCATGAAAGTATTCAACCATCAGAATTTCCACAAAGTTTATTCTTGGCTAGGTAGATGGATAAAATTTTAGAGGTTAGA	A	G	A	A	A	A	A	A	A
cCL	CBacY1775_contig144:1259	G	C	yes	DC399|DC423|WC305|WC214|WC218|WC219|WC247|Drom820	CTGCTGATGCCTTGACCTTGGTCTCCCCAGACTCCAGAGCTATGAAAAATTTCTTTTGTTCATAAACCATCCAGTCTATGGGACTTTGTTTATATCTGCCTGAGCTGAGCAACTGTCAGTTGTTTCAAGAAGCCAGAGCAGAAAGAAGC[REF:G|ALT:C]TCAGTCACTGCAAGAGGCAATGAAAATGTAACAGCACCTTTAGAAGACAGCTGTCAGTTTTATACAAAACTAATCATATTCTTGTGATACAATTCAACAACCATGCTTCATAGTGTTTACTTAAGTAAGCTGAAAATTTATGTCCACACAA	C	G	C	C	C	C	C	C	C
cDB	CBacY1775_contig481:492	A	C	no	DC399|DC423|WC305|WC214|WC218|WC219|WC247|Drom820	CATTTTGTTCCAACAACCTTTGTGAAGGACAGATTTCACACCCAGTTACTTATAAGATCTGAGCATGTTGAGAGTATTTCGTTCATCTACCACAAAGGAAGTGGTTGCCAGTGAAAATTTACTCTGTTTTCTCAGTCTAATTCCTAGTA[REF:A|ALT:C]TCTGTTGAATTTCCTGCAGTTTTCAGTGTAAATCCGTGTTGGAAAATGCAATTCCCCATATATATATATATGGACTGTAGTTTGTAACTAAAAACAAACTTTGTGTTCCCAACAATCTATGTGAAGGACGGCTTTCACATACAGCTACCTC	C	A	C	C	C	C	C	C	C
cDL	CBacY1775_contig1114:529	T	C	no	DC399|DC423|WC305|WC214|WC218|WC219|WC247|Drom820	TTTCAAAATTGACGTCAACTCTGGGCCAGCTGGAATCACTGGGCTGTGAGAAGAGGCAGTGGGGAAGTACCATGCTTTCTGGAGAGACAGGGAAGGTGCGAAGGACACAGCAAATAGGATAGGGCAGATTGCTTGCCACGTGCAGAAGA[REF:T|ALT:C]CAGGGCCCCCTGCCCCCACCCTCAGAGCGACCACCGCCTTTGAACCTTGAGCTCCTTGT	C	T	C	C	C	C	C	C	C
cHH	CBacY1775_contig728:309	T	C	no	DC399|DC423|WC305|WC214|WC218|WC219|WC247|Drom820	GAAAACTGCAGGACCTTCAAAGCGGCACTAGGAAATAAACTGAGATACCAGAGTTAAAGTTTCCCTTGCAAACTCTTCCATTTGTTCAAGATAAACGAATGTCTCTCCACATGCTCAGTTCTGAGATATAAGTGTTTTTGAAAGCAGTC[REF:T|ALT:C]TTCACATCGCATTTTGCGAGCACATACTTTCTCATCAGTAGCAAACTACCCTCCATACTTGTATAAATAGGTTTGTAGAGGATTCAACTCGGTTTTCCTGTAAAAACTGCACGAATTTGAAAGCAGCATTAGGAAACAGACTGAGAAACCA	C	T	C	C	C	C	C	C	C
cHL	CBacY1775_contig984:149	T	C	no	DC399|DC423|WC305|WC214|WC218|WC219|WC247|Drom820	TTTTTCAGTCTGTTTCCTAGTGCAGGTTTGAAGTTCCTGCAGTTTTCACTGGAAAATGGATTAGGGGCTAGTACATTCCCATATATATTTATGGAGTGTAGTTTACAACCTAAACGAAATTTCTGTTCCCAACAAGCTGGGTGAAGGA[REF:T|ALT:C]GACTTTCACACACAATTTTCTCTCAGAATTGAGGAGCATGTGGAGCGATATTTGTTCATCTAGAACAAAGGGAACTGTTTGCAGGAGAAACTTTTACTCTGGTTTCTCAGTCTGATACCTAGTGCCGGTTTGATATTCCTGCAGTTTTCAC	C	T	C	C	C	C	C	C	C
cLH	CBacY1775_contig36:11715	A	G	no	DC399|DC423|WC305|WC214|WC218|WC219|WC247|Drom820	TCTATTCAGAAAAACTTTAGGTTACAAGGTGGCAGGATAACATAGTTAAACTGTTGAAAGAAAAAAAACAGTGAATGATGAACTTTATAATGAGCAGCTACTGTGGAAACTGAAAGAGAAATTAAGACATTCCCAAATAAAAACTGAAA[REF:A|ALT:G]CTGAATGCTGTTAGACTTATCCCACGAAAGTCATAAATTTAAATGAAGAACACTGGTAAAATGTAAGTACCTCAATGTATCATACCAGTAGTATGGTATATTTGTTATTCTTCCCTTTTTTCCATATAGAATTTAAAAACATGTGCATAAA	G	A	G	G	G	G	G	G	G
cMZ	CBacY1775_contig79:6047	C	T	yes	DC399|DC423|WC305|WC214|WC218|WC219|WC247|Drom820	TTAAGGACTTTCCTTCTTTATAGATTCCACTCATGTGCACCATTCCTTTATCCCCCTTCTACCCAGTTATTTATTATATGAGGATACTCCTTGAAAATTTGATTATATAGGAGATCTGCCAGTTTCCAGCTGATTTTCTGTGAGAATTG[REF:C|ALT:T]TGCACAGAAAGATGTAATTTTTATGTGTCTTTTGAAGGAGGCGAGCTCCAAGTCCTCCTACTCTGTCATCTTAATTTCTCACCTATTTCAATTTTCTTAAATATGCTGAGATTTGCTTTGGCCTAGGGTGTGATCTATTCAGGGGAATGTG	T	C	T	T	T	T	T	T	T
cNA	CBacY1775_contig89:7716	A	T	yes	DC399|DC423|WC305|WC214|WC218|WC219|WC247|Drom820	TATATGTTTTTCATGTTTTGTCCCTATTTGATTTTCTCTTTGTGTGTGTGTGTGTGTGTGTGTGTGTGTGTGTGTGTTTAATATGATGATTTATTTTCCCTTAGGTTACATATTTGACACAGAGATTGCTCAAGCATTTATGGTTTAAT[REF:A|ALT:T]CCATATATTTGTGAATTTTCCAATTTTCCTCTTGTTCTTGCTTCTGGTTTAACATTATTGTTGTCAAAAAAGAAAAGATACTTTGGATGATTTTAATGTTGTTAAATTTCCTGAGTCTTCTTACCTAACCTGTAAACTATCCTGGGGAATA	T	A	T	T	T	T	T	T	T
cPO	CBacY1775_contig25:12612	A	T	yes	DC399|DC423|WC305|WC214|WC218|WC219|WC247|Drom820	CAGGAGCCATGCTTTGCAGTGGCCTATACTGCAGAAGACCCCAGCAGTTGTCACTATTAATGAAACCGGTGGTCAGTATAGATGTCATGTACTCCCTTCAGATTCCATTGTGTTTCCACATAAGTCTGTGTTAAGAGACATCAGCCACA[REF:A|ALT:T]GTCACCCCATATTCCTTTTGGAATCCAAGATCCACATTGGAAGCCAACCCAAGCATCTGAGTCTGCATGATTCCAAGTTTCCAACCTGGAAATGTCTGGGTGACCCCCACTGCATTGCACAAAAGTGAGGTTAATCGCTCTGGCTTTGCAC	T	A	T	T	T	T	T	T	T
cPX	CBacY1775_contig318:1598	C	T	no	DC399|Drom820	TTTCCTATGGCAGGCTGCAAGGGAAAGGCTGTTGTTCTGGGGAACCAAGTAGCAGTGAGTTCCTACCCATGCACGTGGGAGGTATTTAGCAGAATTCCCCCTACCAGGGAAAATCTGTGACCCCAGTTACCTGCGTGGTGTCTCCTCAC[REF:C|ALT:T]GACACCTGCAAACACTCAATCTTGTTCAGGATTGCTGAGAGTTGGGATGTTCCATCTTCTGTCAGCAGTGCATTTTATCTCCTAGAATCCCTTCACGTTTGTTCCCTGAGTGTTTCTTAGGGAGGGCTGCCCTGGAAATGTTGGGATAATG	T	C	T	C	C	C	C	C	C
cN	CBacY1775_contig55:4798	A	T	yes	DC423	GTTTCTCTATCATGGCTGTTTCTATGCCAGGTAATATATGTAAAATATGATTGCTAAGAATATTAAGAAGCCTAAGATGATTATCCCTTCCTTTTTAGATTATATGCATTTCATCTTTCTGGTCTTGGGGTGTCTGTCAGACCAATATC[REF:A|ALT:T]CCTCATTTGAGTTGAGATTTCCTATACTGCCCAGACAGTGTGAAAATCCTTAGGTTTTAAGCCCTTAGGAAAATGGGATTGTTTTCAGCTCAGCTGTTTGTGAGGTTATAGGCCCTTTGGGGACCAGTTAATGGGGCAGGGTTTCCTTTTG	A	A	A	T	A	A	A	A	A
cS	CBacY1775_contig55:7239	A	G	yes	DC423	TCCCTCCCTCAAAATGTACTTGCCTTGATGTCTTTGAGACCTTTTCAGTGAGTAAGCACCTCTGTGGAGTTATGTGATATCTTCAGAAGGGAGCATTATCCCAAGTGATATCTTTTTTTTTTTTTTCTTTTTTTACTTTCAATCTGCCT[REF:A|ALT:G]TATTTTTATGCTGAAATGAATTTTTGGTAAACAGAATATAAATGTATTGTGTTTTTTAATTTTTATGATTTCTTTTAGTTAGTATATTTAAACAATTTATATTTGGTGTTAATTATTTATATGTTACGGCTTTTCACTTTTTTTCCTGTTT	A	A	A	G	A	A	A	A	A
cT	CBacY1775_contig74:8730	A	G	yes	DC423	ATGGAAAACAATATTCCATGCAAATGAAACCGAAAGAGGAGCTATCTATCCTTATATCAGGCAAAGCCACTTAAGCCAAAAAATTATTAATAAGAGACAAGGAAGATCATCATTTGATGATAAAAGAATCAATACATCACAAATGTATT[REF:A|ALT:G]ACAATTATAAATATGCATGTACCATCAGAGCACCTGTATTAGGCAAACAGTAATAGATCAGCAGTAAGAAAGCACAATAGAATGACTGCAGTAGGGGAGCTACAGATAGATACTCCAGACAGAAATTTAATTAGGAAAATTGCATTCTATG	A	A	A	G	A	A	A	A	A
cDS	CBacY1775_contig127:6403	C	A	no	DC423	CATGCGAAGGGCTTCTAGGAAATCCCAGGTGCTGCTGACAGAAGATGGAACCTCCCCACACTCAGCATTCTGGAACATGACTGAGTGTGTGTGGGAGGTGGGGAGCTGCACTCTAGGCTGCTACCTGGGGTCAGAGTTGTTCCCTAGTA[REF:C|ALT:A]GGGGAAGTCTGGTAATTACATCCCCTGACCATTGGGAGTCACTCACTGGTACTTGGATTTCCAGCACAACCCCCGCCTTTCCTTGGCAGCCCGCCCAATGAAACCCTCAGGGAA	C	C	C	A	C	C	C	C	C
cDT	CBacY1775_contig257:2265	C	T	no	DC423	TTCCCCTAAAAAGCAACACTTGTGACCAAAGGCAGCTGCCAGGAATGTGGCTCCTCACCTAACAGACAAAATCAGGCATGTTCCAGAATGCTGTGTGTGTGGAGGTTCGGTCTTCTGTCAGCAGCGTCTTGGAACCCTAGAAGTCTTCG[REF:C|ALT:T]GTGTGTTTCTTGAGCTCTTAGGGCAGGCTGCCAAAAAAAAAGAGGGGTTTGGGCTGTAGAGCGAAGTAGCAGCGAGTGCGTTCCCATGAACAGTAGAGAGATTAACGGATTTCCCTCTAACAGGAACACTGTGATCCAGGGTAGCTGCAGA	C	C	C	T	C	C	C	C	C
cDV	CBacY1775_contig769:515	C	T	no	DC423	AGAAAATGAGAGGGTGTGCAATGCATCTTTTAGGTATTTGTCACTAGAAGAGTTAGTGTGTGTGGGAAAACTCATTCTGTCTTGTTTGGATCGTGTATGTAGTGGGCATTGAGTACCCACCTTATGTCTAATTTGTGAGTGAGGCCATA[REF:C|ALT:T]ATTAAACCCCCTGTGAATTCTTGAAGTTCCCCCCACTGAACGTCTCAATTGAGCAAATTTCAACACACTGAAAGGACTACTTGGATATAATGAAGCACTTGTGTTAGCTGCAACCAGTCTTGGAAAACTGTTCCCATTTTGGAATTGAGCA	C	C	C	T	C	C	C	C	C
cIV	CBacY1775_contig188:3990	G	T	no	DC423	AGAAAGGAGTAGTCTCCTTTTAGTACCCAGGATTTCTTATTTATTTAAAAAATTTTACATTTACCTCTACTATACACTTTTAAAAATTACACAGTAGTAACACTACATATTTATAATTAATTCATTACTGTTTTCATATTTCTCCGGGT[REF:G|ALT:T]AGTTCCAGACATCAAAAGGCCATCATGTCCATAGTAAAATAAAGTAAGGCAATTATCAGCACTAAGATAGACTAACAGAAGTACTGAATATTTTAAAGTTTGTACATTTTTCTGGGAGTAGTAACTACCCACCCCCTGTAACTTTGTTAAG	G	G	G	T	G	G	G	G	G
cMS	CBacY1775_contig934:256	G	A	no	DC423	TTTGTGTTCCAACAAGCTAGATTAAGGAAGGCCTTCACACACAGTTACATATCAAAACTGAGCATGTTTAGAGACGTTCGTTCATTTGGGACAAATTGAACTGGTTGCAGGAGAAACATTTATTCTGGTTTCTCAGTCAGTTTCCTAGA[REF:G|ALT:A]CCGCTATGAAGTTCCTGCAGCTTTTACAGGAAAATAGTGTTGGAACATATACCACCGTATATATATGAAAGGAGTGTAGTTTGCTAATGATGAGAAAGCATGTTTTCCCGAAAAACCAGGTTAAGGGCTGCATTCAAACACACTTATATCT	G	G	G	A	G	G	G	G	G
cMT	CBacY1775_contig998:290	G	C	no	DC423	CTGGAAGAGCACCCTAAGAAACATTCAGGGAAAGCAGGCAATTGCAATTTGGGGAAGACAAGTGCTGCTTACAAATGACAGAACCTCCCCACACTCAGCATTCCAGAACATATCTGAGTGAGTTCAAAAGATGGGGAGCAAAAATTCAT[REF:G|ALT:C]AAGCTACATGAAGTTCTAAGTGTTCCCAGGTAGGGGAAGTTTCACTTATTACTTTCAAAGTCCATGGGAAAGCACTCACTGCTACTTGGTTTTCCACCCAACCCTCGCATTTCCCTTGGAAGCCCGCCCTAGGAAACACTCAAAGAATGCA	G	G	G	C	G	G	G	G	G
cNS	CBacY1775_contig36:2181	T	G	no	DC423	ACACAAAGGGAAAATTCACAGAGAGATTGAGAGCAGAATCTTTTAAACGCATATGCTGTCAAAACAGAATGTCTCCTTTCAAAGCACAGTACTTACTACTACTAAAATGTATCTGTTCTTCAGAGCTGTTATTGTGTATCAGACAGCTA[REF:T|ALT:G]ACACTAAAAATATCAAACATCTGATACTGTTTTAAAAAGGTAACAAAAACAGCATGAGTAAAGGACAATATGAAGTCTTTTCCATCTTTGTCCAAAGAAGAACCAGGGCATACTACAATTCTCTGCCAAGAAATGTCTTCAGCAAAATATC	T	T	T	G	T	T	T	T	T
cNT	CBacY1775_contig104:360	T	C	yes	DC423	ATACTTAGAAGGTCCACTCAAAAGGATGAGGCCTCTCAGAACAGGAAGATGGTTCAAGAAAGAAATTCCTAACACAGAAGTTTACCCTCTCAAGGATTAACAGCCCAGCAGTTTGGAGGGTAGGAGGATATTTGCAAGGTTATAAGAAG[REF:T|ALT:C]TGTGTTTTAGGTAAAATTAGTATTTTTGTATATTTATCTAAGGCTGCTTAAACAATTACTCTGGTGGTCTTTCAAAGGTCCTTTCCAAAAATTTATTTTATCTACAGATAGGTGATGATGTTATAAGCTAATTGTTTCAATGGAATCTCCA	T	T	T	C	T	T	T	T	T
cSK	CBacY1775_contig465:1015	G	A	no	DC423	TTAATCCCTCTTTTTTTTTTGCAGCCCTCGCTAAGAAACACACAGGACAGGCAGGCGAATGGAATGTAGGTGATCCCAGGAGGTGCTGACTGAAGACTGAACCTCCCCACACTCAGCATGCTGGAATATGACTGAGTGTTTTCCATAGA[REF:G|ALT:A]GGCGTGCCACATTCCACGCAGCTACTTGAGGTCACATGTGTTCCCTGTTCTGGGGAATTCCACTACATTTCTCCCTGTCCATGGGGAGGCACTTGCTGCTAATTGGACAATGAGCACAATCCCCATTTTTCCCTGGCAGCCAGCCTTCTGA	NA	G	G	A	G	G	G	G	G
cTG	CBacY1775_contig665:1200	A	G	no	DC423	GTCTCAGGTATTCCCGTGAATGGGGACATCAACTGATTCCCTCCCATGACCAAGGGGAGGCACTCCTTGCTACTTGGCTTTCCAGCACAACCTCCACTTTCTGGGCAGCCCGCCCTATGGAACACAAATGGAAGTCACTCAAATGACTT[REF:A|ALT:G]TAGGTGATCCCAGCGGTTACTGACAGAAGACAAACCTCATCAAACTCAGAATTCTGGAACATGGTTGAGTGTTTGTGGAGGTGGGGAGCCGCACTCAATGCAGCTACCTGGGGTCACAGGTGTTCCCTGGTA	NA	A	A	G	A	A	A	A	A
cTI	CBacY1775_contig671:691	T	C	no	DC423	TGCAGTTTTCAGAAGAAAACTGAGTTGGAGTTAGAAACTACCATTATACATGTATGGAGTGCAGTTTGCATACTTAAAATATCATTGTGTTCCAACAAGCTATTTGAAAGACAGCCTTCACTCACTGTTACATATTCGAATTGAGCATG[REF:T|ALT:C]GGACAGACCATTGTTCATCTTGGACAAAGTGAAATATTTGCAGGAGAAACATTTATACTGGATTCTCATTTTGTTTCCTACTGTCGCTTTGAAATTTCTGTGGTTTTTACAGGAAAACCGCGCTGTAACCTCTACCACGCTTTATATATTT	NA	T	T	C	T	T	T	T	T
cU	CBacY1775_contig657:545	G	A	no	DC423|Drom820	AACACTTCTGAGTGTGTGGATGATGTGGGGAGCCGCCCACCATGCAGCTACCTGATGTCACAGGTGTTCCATGTTTCAGAGAATTCTGCTAAACACCTCCCTGGACCATGGGTTCAAACTCGCTGCTACTAGGCTTTCCAGCATATCTC[REF:G|ALT:A]CAAATTTCCCTGTGACACCGTGCTTGGAAACACTCATGGAAGACACGCGAAGGGCTTCTAGGGGATCCCAGGCCCTTCTGATAGAAGAAGGAACGTCCCCAAACTCAGAATTCTGGGACAAGTCTTAGGGTGTTTGGGAGGCGTGGAGCCG	A	G	G	A	G	G	G	G	G
cAY	CBacY1775_contig382:723	A	G	yes	WC214|WC218|WC219	GTGTCTGGGATCTCCTAGAAGCCCTTCATATTCTTTGCATGAGTGTTTCCTAGGGCGGGCTGCAAGGGTAAGGCGGGGGATGGGGTGGAAATTCAACTAGAAGCGAAAGACTCCCCATAGACATGGACGTAATTAGCGGGCTTCCCTCT[REF:A|ALT:G]CAAGAGAACACCTGTGTCCAAGGTAGCTGAGTGGAGGGTGGCTCCGCACCTCCCCAACACACTCAGCTGTGTTCCAGAATGCTGAGTGTGGGGAGATTCCGTCTTCTGTCAGCAGCGCCTGTGATCTCCGTTAAGCCATTCACGAGCCTTC	A	A	A	A	G	G	G	A	A
cKH	CBacY1775_contig454:954	G	C	no	WC214|WC218|WC219	ATGATTTCATCTAGCACAAAGGGAATGGTTTGCAGGAGAATCTTTTACTCTGGTTTCTCGCTGTGTTTCCTAGTGTCGGTATGAACTTCCTCCAGTTTTCACTGTAATGGTGAATTGGATTTAGAACCTCCCATATGTATGTATGGACT[REF:G|ALT:C]TAGATCGCAATTGAATACTATCTATGTGTTCCCAACATGCTAGTTAACGTACGGCTTTCAGACACACTTAACTCTCAGAAATGATGCAGTGGAGAGATGATCGCTCATCTAGCACAAAGGGAATGACTTGCAGGAGAAATTTAATTCTGGT	G	G	G	G	C	C	C	G	G
cV	CBacY1775_contig9:22028	A	G	no	WC214|WC218|WC219|WC247	AAAATTTTAGCTAGACTCATGAAGAAAAAGGGCTGAAATGAATAAAATCAGAAAGGAAATAGATATTACAGTTGATACCACAGAAAATTGGAGGATGATGGAAAGAGAATACTGTGAATAACTATATGCCAGCAAATTGTACTACATAG[REF:A|ALT:G]AGAAATGGATAAATTCCTTAAACCATACAAGATGGAAGAACTGAATTATGAAGAAATAGCAAATGTGAAGAACATACCAAAAACAAGTGAGGACACTGAATCAGTAATCAAACACCTCCCCCAAAATAAAAGTTTAGAACCAACTGACTTC	A	A	A	A	G	G	G	G	A
cW	CBacY1775_contig10:838	A	G	yes	WC214|WC218|WC219|WC247	AAACTAGAAATGATGTAACATGTATAGTTTTTTTGTTTTTTAAATATCTTTAAGAAGATTGTTACTTCTCTGTCTCCAGGACATCAGATTAAGTTGAGGCTTGTGAGCAATTGTCAAAGGATTGATTAATTTGAAAATACAAAAAGTTC[REF:A|ALT:G]GTTTTATGCAAAATATTAAATTCTGAAGATTTACATTTATTACAGTTCTTTTGATGAAGGATCGGGAAACAAACAAGTCAAGAGGCTTTGCTTTTATTACTTTTGAGAACCCTGCAGATGCTAAGGTTGCTGCCAAAGATATGAATGGGAA	A	A	A	A	G	G	G	G	A
cX	CBacY1775_contig10:6468	A	G	yes	WC214|WC218|WC219|WC247	GCCACAAATAAAATTTATAAGCTGTCACTCCCATTTTCTCCCCACCTCATCCCCAGTAGATCCCCATCTGTGTTCTATGAATTTACTTGGATATAGCATTCCCTTAGCATAAATACTCCGAAGGGTCATCCATTTAGTACCATGAATCA[REF:A|ALT:G]TCATTCAGACCTTTTTGTACTGATTAAATACTACATTGTATGTATGGTTAAAATGGTTTGTTTATCCATTTGTCTGTATGGGTTATTTCCACTATACTTAACTGTTGTAAATATTCATGAACAAGCATTTTAGTACCTGTTTTCAGTTCTT	A	A	A	A	G	G	G	G	A
cY	CBacY1775_contig11:887	A	T	no	WC214|WC218|WC219|WC247	TTCTGCAGCATATTAAGATCAATTACAGGCTAACAATTTTTACTTAGCAGCTCATTGTAAAGGAACGGAAAGGTGGAGATTTTTTGATTTTGTTTTTCCTCAGCAAAGTGGTATCTTACTCACTCTTCAGCTTCATGTGCTGTAAATTT[REF:A|ALT:T]AAAAAATTGTAACATATGGAAATTTCTTCCCTGCCTTATTCTGCAAGGTGAGTCAGAGCAGAGATAACAGTATTTTCTTTCCCCTGGCCTTGTTACTAAATCCCGTACATGATTGACCCATGGCCCTGGTGTGTGCATATCATGAGAGCAG	A	A	A	A	T	T	T	T	A
cZ	CBacY1775_contig14:11892	A	G	yes	WC214|WC218|WC219|WC247	TACATATTCTTTATCCATTCATCTGTTGATGGACGGTTAGGTTGCTTATTTATCTTGGCTGTGGTAGATTATACTGCTGTGAACATCTGGGTGCATATATCTTTTTGAATTAATGTTTTTGATCTTTTTGGAAATATACCCAGGAGTCA[REF:A|ALT:G]ATGAACTAGGTCATGGTAGTTTTTGTTTAGTTTTTTGATAAATTTCCATACTGTTTTCCATAGTGGCTACACCAGTTCACATTCCTGCTAACATGTATGAAGGTCCTCTTTTTATCCACATCCTCACTAACATTTATTATTTTCTTTTTGA	A	A	A	A	G	G	G	G	A
cAA	CBacY1775_contig14:14269	A	G	yes	WC214|WC218|WC219|WC247	AGAATATTACTAGTGGCAAAAAGACCTGTTACATAATGATAAAGATGAACAAAGTGGAACCAAAGTAGAAATCATTAACACAGGATGACAATAATAAAAAAGCTCCACAAGCAGTTGGAAAGTAAATAACACACTTACGAATAATCCAT[REF:A|ALT:G]TAAGTCAAGGTGCAAAACCTCAGAGGTCATTTATAAAATTACATAGGATTAAATGGAAATTAAATACATTAAATACATTACCAAAATATTTGAGACAAAGCTAGAGCACTGAAAAAGATTTACTGTACTAAGTGCATTCTGTCAAAAGATT	A	A	A	A	G	G	G	G	A
cAB	CBacY1775_contig17:4329	A	G	yes	WC214|WC218|WC219|WC247	ACAGTAAACAGGCAGTGGGAAGGGATAAATTTCGGAGTTTGAGATTTCCAAATGTTAACCATCAGATACAAAAATAAATTTAAATAACAAATTTCTTCTGTATAACATAGGGAACTCAATTATGCTGTACACAAAAAAATTGACACAAT[REF:A|ALT:G]TAAGTGACTATACTTAAAAAATTTTTAAAAAGAAGTCTCTGGTTTTAGAGAATGGGAGCAGGGTTTTTGTTTGGTTTTTATTTCTTGCATTTATATCAAATTGTAAATTTTTTGGCAATGTGTTTATTTTTGTTGACATGCGGACGACTAC	A	A	A	A	G	G	G	G	A
cAC	CBacY1775_contig19:4022	A	G	no	WC214|WC218|WC219|WC247	AGTTTATTTGAGTTGAACTAGAAATTAATATATTAATAAATAATTTCAGTGTAAAAGTGCTGTAAGACTTTGCTAACCCTAATTAGACCCTAATTAATTAGTGAAATTGAATTAGCAGTTTGAAAATACCATTTTACAAGAAATAGTCT[REF:A|ALT:G]TTATGCATCTGTTGTATGCCACAAATTGATTGAGGTGAAATGTTAACAAAAGCTTACGTGATTCCTATCTGTGTACAGGTTTGTTTAGGGCAAATTAATAATTGTCTAAGTATATTGAGTTCTTCTATGTTAATCATTATATTTTACCTCA	A	A	A	A	G	G	G	G	A
cAD	CBacY1775_contig19:8469	A	G	no	WC214|WC218|WC219|WC247	ATGGATATGTTATGTAACTTTCTGAGGATCCACCAAACTGAGTTACACAGTGGCTTCACTGTTTTATACACCCACCAGCAATGTACAACGGTTTCAATTTCTCAGCACCCTCTTTCACGCTTGTTATTTCCTGATTTTTAAAAAAGTAA[REF:A|ALT:G]TAGCCATCCTGATGAGTGTGAGATGGTATCTCATAACAGTTTTAATTTTCACTTCCATTAATGCTTAGTGATTTTAAGCATCCTTTCATGTGCTTATGATATACCCTCTATGGAGAAATGTCTAAATAAACATTTATTAAGCCTGTTTTTT	A	A	A	A	G	G	G	G	A
cAE	CBacY1775_contig23:7325	A	G	no	WC214|WC218|WC219|WC247	AAGGAAGATTGCTTCCAGTTTTGGCAAATACGAATAAAGCTGCTGGAATTGCAGGTTTTGTGTGGACTTAACATTTTTGTTTAGGTGAATATTCTAGGAGTGTGATTGCTGGGTTGTATGATAAACCTATTTTTAGTTTGTAAGAATCT[REF:A|ALT:G]CTAAATTGTCTTTCAAAGTAAAGGACTGCCATTTTTCATTACCATCAGCAACGTGTAAAAGTTCTCTAGCAAAGGCAATAGACTGTCATTGTTATTATGGGTATGGGGCCTTAAAGATTTTTTTTCTGTAAATAGACTAACTAAGGGTAAC	A	A	A	A	G	G	G	G	A
cAF	CBacY1775_contig28:7751	A	G	yes	WC214|WC218|WC219|WC247	TCTGTTAGCATGGTGTTTATCGAGTAATGAGATTTCTATAAACCAAAAGAAAAAGAGAGAAAGAGAGAGAAATCTTCCTAGGCTGGCTCTCGTTTGGGGGCCCATTTTTAGTGAAAGCTCTCCAACTCTTGCTTGAATGGAGCCTAGAA[REF:A|ALT:G]TCAGCCAGAGGTGGGAGCCTTATGGTCTTCACAGTTCTTTTCTTAGCGTGCATGTAACCTTCTCAATTCTGAGAAACAAGTGGCAGCTTTTCAGTGCCCTTATTTCCCACATTATCTCTTTTCTCCGACTTTTCCTTGCCAGGCATGTAAA	A	A	A	A	G	G	G	G	A
cAG	CBacY1775_contig36:8509	A	G	no	WC214|WC218|WC219|WC247	ATTTTATAATTATAAGTCACAAGAGATGGCAAACCAGCACTAGTAAGTAAGTAAAAATCAATATATGAAGCCTAGAAAAATGACCAATAGCAATAAGTACAACCAATCATAACAAAGTAAACAAAACCAGACCACTTATACTTAAGAGC[REF:A|ALT:G]ACAGTTCTCAAATTACCAAAGAAACTATGTTGGTAAAGATGCAGATTCCTAGGCTCAAACTCCTAGGGCCAAGAATCAATCATTTAACAAATGGTACAAATGGCCCAAACATAAAGAACACTGAAAAATATTAGCAGATGTTATAAATCAC	A	A	A	A	G	G	G	G	A
cAH	CBacY1775_contig55:11787	A	G	yes	WC214|WC218|WC219|WC247	TGAAAGTGAACATGTAAGTTTATTGTTCATGTAAGAGAATTGCAGGTATTTGTCGATATTTGCAAACATCTTTGTTATCCTGCATAATCTGGTAGTCCTTTCGTAGATCAGCTGTAATTAAGATGACGTTCATAAACTGAATATGGCTG[REF:A|ALT:G]TAAGTTGCCCTTGAAAGAGATGCAGCTGATGTATCAGCTATCACTGGCACTGGAAACCGTGGGTTGCTCTCTGGTTGAAGCTTAGAAAAAGGACCTTCATTGTCCGATATATTTTGCTATCTATTTGGAAAAGTAGAAGGCTCCACCATCA	A	A	A	A	G	G	G	G	A
cAI	CBacY1775_contig57:10480	A	C	yes	WC214|WC218|WC219|WC247	GATGCCACATGGGTTGGAGCAGGGAATGAGTAGAAAAAGAAAACGATGGTATAACAGGAGACAAGGAATCAAATATCTGTTGTCTACCCAAAATCCAGTGTTTCTTTTAAAAGAAATGCACACTTCTGGTGCATTCACCCAGAAAAAAA[REF:A|ALT:C]CCCCAAAGACTTCTGATTTACAAAAATAACAGGATCCTCTGAAAGCCCAAGACAGTTAATGTTCTTCTGCTCAAAATTCTATACTGATTCCCATTTTCACTAAGGGTAAAATGAGTTGGCCCCTATTACTCCTACAACCTACTCTGTTACC	A	A	A	A	C	C	C	C	A
cAJ	CBacY1775_contig72:1048	A	C	no	WC214|WC218|WC219|WC247	AAAGAAAAAAATATCCACTGAACAAGCTAACTTTATACCTCAAGGATCTAGGAAAAAATAAAGCCAAAAGTTAGGAAAGGGAAAGAAATAACAAAGATCAGGGTAGAACTAAGAAACAGAGACCAAAACAACAACAACAAAAAAACCCC[REF:A|ALT:C]AAAAATTCATAAAAGTACGACCTGTTTTTTTTTCTTAAAAAATAAAGCAAAATTGACAAACCTCTAGCTTAACTCACCAAGAAGGAAAAAAACACAACTCAATGTAAAAGAAAATTGGAAATAAAAGAGCAAACATTACAAGTAACATCAC	A	A	A	A	C	C	C	C	A
cAK	CBacY1775_contig116:2171	A	T	yes	WC214|WC218|WC219|WC247	ATTAAAGATGTAATTATAGAAGCAGAAATTATAAAACACTTAGATAAGAACAAATCCAGAACTGTTTTGGATATAAACCATTGCAATAATTTTTCTCTATTCTAAAGCAAAATAAATAAAAGAAAGGTAAACAAGAGTAAACTAATTAA[REF:A|ALT:T]CTTAAAGGCTTTTGCTGAGCAAAGGAATCATCAGCAAAACAAAACACTAAATATTAGAGAAATTTACACAAAGCAACAATGAGATGTCATCTCACACCTGTCAGAGTGGCTAACATCAAAAATATCACAGATAAAAAATGGAGAGAATATG	A	A	A	A	T	T	T	T	A
cAL	CBacY1775_contig117:6755	A	T	no	WC214|WC218|WC219|WC247	TATGATGATTACCTCCCCTGTCCTTGGGGAGGCACTCGCTTCTACTTGGTTTTCCAGCACTACCCCCGCTTTCCCTGGAAGCCCGCCCTGTGAAACACTCAGTGAAGAAACTGTAAGGGCTTCTATGAGATCCCAGGCTCTGCTGGTTG[REF:A|ALT:T]AAATGGAACCTCCCCATATTCAGCTTTCCAAAACACATCTGAGAGTGTGGGGGATTTGAAAGCTGCCCTCCATGCCCCTAGCTCTGTTCACAGGTGTTCCCTTGTAGGGGGAATTCCACTAAAAACCTCCTCTGTCCATGGG	A	A	A	A	T	T	T	T	A
cAM	CBacY1775_contig126:4673	A	C	yes	WC214|WC218|WC219|WC247	AGTCCACAAAAGTTATTCTGGAGAAGTTGTGGAGTAAACGAACCCTCCTACACTGTTGGTAGGAATGTAGTTTTATGCCAGCATTATGGAAAACAGTATGGAGATTTGTCAAAAAACTAAAAACTGACTTACCATATGATTTAGCATTC[REF:A|ALT:C]CACTTTTCTGCATATTTTCAGAAGTAACCTCAATTCAAAAAGACATATGCCCCCCCAATGTTCATATCTGCACTATTTTCAATAGCCAAGACATGGGAACTACCTAAATGTCCATCAACAGATGACTGGAGAAAAACTGTGGTATATTTAT	A	A	A	A	C	C	C	C	A
cAN	CBacY1775_contig215:2040	A	G	no	WC214|WC218|WC219|WC247	GTGTGGGCCACTCAGGAAGTTCTCAAAAACTCCTGTATCTTTCATATTCTGTGTTAGTAAACAACCATGACTGGGCAGTCTTACCAAAACTACCAACATTAGCAGCAGAGAAGTCCAAAACTCCAGTAAGGGGTTCTTTATAATTGATT[REF:A|ALT:G]ACACTGGACACGATCCTGGCTTCATGAGGTGGCTCTTTGGTAGCAGCTGCAAATAACTTCTGTGTGTATTTCCTGAAACTTCTCTGATGACTATGCCATCACCAAAATGTTCAGACTACAAACTAGGAAATTCATCAGATTATTATTAATG	A	A	A	A	G	G	G	G	A
cAO	CBacY1775_contig144:1986	A	G	yes	WC214|WC218|WC219|WC247	ACATAAAAAATGAATCAGAACGTAAATTATGGGGTTTAGGTAACAATGTATTAATATTGTCTTAACAACTGAAACTCACATATCCCACTATTAGAAGATATTCAGGAACAGGGAAACCATGAGCGGGAAAAGTTTGGGGAACTTTTCAT[REF:A|ALT:G]TTTCCTGCTCGATTTTCTATAAATCATTTTTAAAGTGCTCTAAAAATGTACTCAATTAATAAATTTTAAAGAAGAGATTGTTCAAGAAATATCTACCTCTACATCAAAACTTTTAATGGCTCCCATTTGCCCCCAGGATAAATCAAGTACT	A	A	A	A	G	G	G	G	A
cAP	CBacY1775_contig149:1443	A	C	yes	WC214|WC218|WC219|WC247	AAAGTGGCCCAGTGTTCTCCAGAAATGAGATTCTGAAAGAAGTTTTACATCCTCCAGGTAACACCTGTGCTATCTATAGATTGGAAGCATGGCTCCCTCATCCTGGGTGGTACCTGGGCCAAGTTCTAATGAAGAGAACAGTGGCAAGA[REF:A|ALT:C]GCTAACTGTGAAAAAACAAGACCTTGGACCAGTTGATACTGCAGCAGCACAGTTCTTCACATTCCTACATGGGTGGCACAGATACCAAGGTCACTAATTATTTGGGGTCAGTGTTGAGCATAGGCTACCCAGCCTTTGTGTCACCAGCCTA	A	A	A	A	C	C	C	C	A
cAQ	CBacY1775_contig189:3814	A	G	no	WC214|WC218|WC219|WC247	ATGTTGTACGATGCCCTCTCTGAGTCTACATACAGTAGAATATGTCTGTGTTTCCTGAGGTAAATGTGGAACTCCAGAATTAAATTTATGTTCTCTGATTTGTATCTCTCTTCTTTTGAGGTAGGTCTAGTACCTCCTGGGTTGTGTTT[REF:A|ALT:G]GGATGTTGTTTCTTGAGTGTGGGCTCCCTCGGGTAAGGTGAATCTGCGGCCCTGTGCTGGATCTGTGTCCCCTGTCATAGATCTAAAATCATCTGTGGTGGCTTTTAAACTCTTTGAGTTTGGTGTCTGGCTCCCTGGCATGCTGCCTGAA	A	A	A	A	G	G	G	G	A
cAR	CBacY1775_contig201:4543	A	G	no	WC214|WC218|WC219|WC247	CACTGTTTTTCTCTGTTAGTGAGCATCACCAGTTTTATTACACATTTCAACTTTCTAAGCATAGACCTGCCTGTCATTTTGGAGACATTTGTGAAGTATCCTTTTCCAGTGTGAAAATCATTTGAATGTGTTACTTAGATAAAATGCTT[REF:A|ALT:G]GCATATTTTTGTATAAAATGTATTTTAAAAATTTGATTATGATATAGAATTTGAATAAATGAACAGCTTGGGGGGGCTTCATTTTTATATTTTTAGAATCTTAGTCAATTTTTCTCAATGATTTGCCAAAAGACAAATGGAAAACA	A	A	A	A	G	G	G	G	A
cAT	CBacY1775_contig265:2792	A	G	no	WC214|WC218|WC219|WC247	CAGACTGTTACATATCAGAACTGAGCATGTTGAGAGACGTCAGTTCATCTGGGAAAAACTGAACTGTTTGCATGAGAAACGTTTACTCTTGTTCCTCAGTCTGTTTCCTAGAGCCGCTTTGAAATTCCTGCAGTTTTTACAGGAAAAGC[REF:A|ALT:G]TATTGGGAACTGTACGACCCTATACATATATATGGAGTGTAGTTTTCTACTGATGAGAAAGCATGTGTTCCCGAAAAACCATTTGAAGGACTGCTTTGAAACCCACTTGTATCTCAGATATGTGCATGTGGAGAGACTTTCGTTCATTTAG	A	A	A	A	G	G	G	G	A
cAU	CBacY1775_contig268:3098	A	C	no	WC214|WC218|WC219|WC247	AGGTGAGCCACCATCCAGGCAGCTACCTGGGGCCACAGGTATTCCCTGGTAGGGGGAATTCCACTAAATATCTCTCCTGTCCATGGGGAGGCACTCGCTTCTACTTGGCTTTCAAACTCATCCCCCAGCATTCCCTGTCAAACCGCCCT[REF:A|ALT:C]AGAAACACTCAGGGAAGGCACATGAAGGGCTTCTAAGACATTGCAGGTGCTGCTGTCAGAAGATGGAACCTCCGCAATCTCAGCATTCTGGAACACGACTGAGTGTGTGGGTGAGATTAGGAGCTGTGATCCACGCAGATACCTGGGGTCA	A	A	A	A	C	C	C	C	A
cAV	CBacY1775_contig269:121	A	G	no	WC214|WC218|WC219|WC247	AAGCAAAAATCAACAAGTGGAATTACATCAAACAAAGAAGCTTTTTCACAGCAAAGGAAACCAACAAAATGAAAAGACAACTTACTGGATGGGAAAAAAAATTGTAAGTGATACGACTGA[REF:A|ALT:G]AAAGAGTTTATATCCAAAATGCATAAACAATTCAAACAACTTAATATCAAAAAACCCCACACGATTAAAAAGTGGGCAGAAGACCCAAACAGATATTTTTCCAATGAAGACGTAAAGATGGCAAATAGGCATGTGAAAAGATGTTTAATTT	A	A	A	A	G	G	G	G	A
cAW	CBacY1775_contig288:1776	A	T	no	WC214|WC218|WC219|WC247	CTAGCAGAAATGGAAGACTTTGCAAGGGAAACTTTTACTCTGGTTTCTCAGTCTGTTTCCTAGGGCAGCTTTGAGGTTCCTGCAGTTTTCAGTGGAAAAGCGAGTTGGAGCTTGTACCTCCCCATATATATGTATTCATTGTAATTTCC[REF:A|ALT:T]ACCTTAAAAAATCTTTGTATTCCCAGCAAGCTAGTTGAAGGACGGCTTTCATCACACCTATAACTCAGAACTCAGCATGTGGAGAGACTTTCGCTCATCTAGCACAAATCGAACGGATGGCAAGAGAAATATTTACTCTCGTTTCTGTGTG	A	A	A	A	T	T	T	T	A
cAZ	CBacY1775_contig388:1197	A	G	yes	WC214|WC218|WC219|WC247	AAATAAAGAAAGCTGCAGGAATAACCCTCCCAGGCTTCAGACAATACCACAGAGCTACAGTAATCAAAACAGTGTGGAACTGGCACAAAAACAGAGATGTGGATCAATGGAACAGAATAGAGAACCCACAAATAAACCCATACAACTAC[REF:A|ALT:G]GTCAGTTAATCTTCGACAGAGGAGGCAAGAATATACAATGGAAAAAGACACCCTCTTCAGCAAGTGGCACTGGGAAATCTTGATAGCTGCACAGGGGCTTAATTTCCAAAATACACAAACAGCCCATGCTACTCCATAATAAAAAAAAACC	A	A	A	A	G	G	G	G	A
cBA	CBacY1775_contig507:1438	A	T	no	WC214|WC218|WC219|WC247	ATTCACACACACCTACATCTCACATCCAAGCATGTGGAGAGACTTTCGTTCATCAAGCACAATGGAAACTGGTTGCTTGAGAAACATAGACTCTGGATTCTTTCTCTGTTTCCTAGTGCTGGTTACATGTTCCTGCAGTTTTACAAGAA[REF:A|ALT:T]ACCAAGTTGAGCTAGAACCTCCCCTTATAAATATATACAGTGTAGTTTGCTTCTAAAAAGAAACTTCGTGTTCCCAACAAGCTAGTTGAAGAACAGCTTTCACACACATTTACCTCTCAGACCTGAGTATGTGGAGAGACATATGTTCATA	A	A	A	A	T	T	T	T	A
cBC	CBacY1775_contig592:594	A	G	no	WC214|WC218|WC219|WC247	CGCATTTCCCTGGCAGCATCCATGCCGAAACCTCAGTGAAGTCCTTAGAAGTGCTTCAAGGTGATCCTAGGCGCTGCTGACAGAATATGAAACCTCCACACACTCAGCATTAGGGAACACGGCTGAGTGGGTTGGGGAAGTGGGGAGCC[REF:A|ALT:G]AACTCCACGCAAATAACATTGGTCACAGATATTCCCTGTTAGGGGGAAGTCCACTAAATACCACCACGGTCTATGGGGAGGCACTCGCTGCTACTTGGCATTCCATACAAACCCCTGAATTTACCTGACAGCCCATCATAGAAAGCAGTAC	A	A	A	A	G	G	G	G	A
cBD	CBacY1775_contig666:997	A	G	no	WC214|WC218|WC219|WC247	GAGACTCAGCACCTCCCACACACTCAGGTTTGTTCTGGTATGTTGAGTGTAGAGAGGTTCTGTCTTCTGTCAGCAGCGCCAGGAATCTCCTAGAACCCCTTACTATGTCTTCACTTATTGTTTCACAGGGCAGGCTGCCAGGAAAATGC[REF:A|ALT:G]GGGTTTTGGCTGGAAAACCAAGTAGCAGCGAGTGCCTCTCCATGGACAGAGGAGGTAATTAGCGGATTTCCCCTTACCAGGGAGCACCTGTGACCCCAGGTAGCTGTGTGGAGCACGGCTCACCATCTCCCCCAAACACTCAGCTGTGCTC	A	A	A	A	G	G	G	G	A
cBE	CBacY1775_contig691:1096	A	G	no	WC214|WC218|WC219|WC247	GCATTTCCTGAGTGTTCCAAAGGGAGAGCTGCCTGGGAAATAAGGGGTTTTGTGGAAAGACAAGTAACAGCAAGTGCCACCTCATGGACAAAGGAGGTAATTAGCGTAACACCCCCTGCCAGGGAATACCTGTGTCCCCAGGAAGCTGC[REF:A|ALT:G]TGGTGTGTGGCTCCCCAAATACTCCCCAACCTCAGCCGTGTTCCTGAATGCTGAGTGTGCTGAGGTTTCGCCTTGTTTCACCAGTGCCTGTGATCTCCTTATAGACCTTAGCGTGTCTTCCCTGAGTGTTTCCTAGGGCAAGCTGCCAGGG	A	A	A	A	G	G	G	G	A
cBF	CBacY1775_contig708:1016	A	T	yes	WC214|WC218|WC219|WC247	TTTAAGTGAAAAATGCAGGTACTTCAAACTGGCACTGGGAAACCGAATGTGTACACACAGTAGAAGTTTCCCCTGAAAAACTTTTCCTTTGTGCAAGATGAACAAACTTCTCGCCACATGCTCAGTTCTGAGAGATAAGTGTGTGTGAA[REF:A|ALT:T]ACCGACATTCACCTACCTTGTTGAGACCACATAGTATTTTTACATTTGCCAACTACACTGCATACATATATAAGGGGCGGTACAAGCTCCAACTCAGTTTTCTCGTGAAAACTGCAGGAATTTCAAATCTGCACTAACAATCAGACTGAGA	A	A	A	A	T	T	T	T	A
cBG	CBacY1775_contig868:413	A	G	no	WC214|WC218|WC219|WC247	CTCGGGGAAGACTGTGGAATGCCCTGCCCCTGCTCCATGCCAAATCTGAGCTCCTTGTCTTGGCAGCACGAGTTCTCTCAGGTGCCAGGGCAGAAAGACCCTATCTGCCTCAGGCTGTAAACAGGTCTCAATCCTGCCTAGGAGGTTGC[REF:A|ALT:G]GAGCTCCTGGGTGCAGATTCAGGTCTCAGCCCTTCCCCCACCCAGGTGCTGTGCACAGGAGGAGATGGCAGCTATGGCTGCACCCCACCTCTCTTCTCACAAGAAGCGCCAGAAATGGCAGCACAGGTCAGAGACAAAGGCTACGGCGCCC	A	A	A	A	G	G	G	G	A
cBH	CBacY1775_contig929:184	A	G	no	WC214|WC218|WC219|WC247	GCTCCAAAGGAGGGAACAGGACAAGGAGAGCAGAGGAGAGTCAAGAACACTTTTGAGAATGTTGGACACTTTGCTGTGAACTCTCCCACCCACCTTATTGATTCAACGGGAACTTAGAGCCAGAATGAAATTTACAGGAGATCTCATGC[REF:A|ALT:G]ACCCAGTTCCCTTCTGTGGCTTGAATTCATCTCTACAACATCCCTTCCAAGTGGTTACTCAGCCTATGCACAGCAAGGCAACGATAAGAAAGCATAGAATCTTCAAGTACACACAGAGGGCGAGGACTAGCTTCGTTTCGCTGGGGCTTCC	A	A	A	A	G	G	G	G	A
cBJ	CBacY1775_contig983:175	A	G	no	WC214|WC218|WC219|WC247	CAGAGAGCCCCAAAATAGATCTACACAGACACAGTTAATCAGTTTCTGACAAAGGCAATTCAGTGGAGGGACGATAGTCTTTTCAGCAAATAGTACTGGATCAGTTGGACATTTCTATGTGCAAAAACGATCCTAGACGTAGACCTTAC[REF:A|ALT:G]GCTTACACAAAAATTAACTCAAAACAAACCAGCAATCTAAATGTAAAATGCAGAGAAGTAAAACTTCTAGAAGAAAATGTAAGAGAAAATCTTGTGTTCTCGGGTTTGGCAATGTGATTTAACACCAGGAATATAATACATGAAAAAAAAA	A	A	A	A	G	G	G	G	A
cBS	CBacY1775_contig153:5272	A	G	no	WC214|WC218|WC219|WC247	TGTTGTAGTCTTTCACCATTGGATATGATGTACACTGTAGGTTTTTCGTACATGCTTTTATTATGTTGAGGTAGTATCCTGTTCCTATTTTGTTATGTGGAAAGTTGTTGATTTTGTCAAATGTGTTTTCTGCATTGAGATAACCATGT[REF:A|ALT:G]TTTTTTTTCCCTTTATTCTGTTGATAGGGTGTATTATGTTGATTCACTTTGATTGACTTTTTTTAAATTGAAGTATAGTCAGTATACAATGTTGTGTCAAATTCTAATCTACAGCATAGTAATTCAGTCATGCACATATATGTATATTTGT	A	A	A	A	G	G	G	G	A
cDR	CBacY1775_contig20:4915	C	T	yes	WC214|WC218|WC219|WC247	GTTTGGTAATTAATGTCAATATAAAATGACATTAACACCACCAAATTCGCAGACAGAAGTAAAAAAGTATAATTTTTATAAGTGGTTGAAATTATCTTAAAGTACACTGTTATAATCATAGTTACTGCAGGTAAGCCTTGTGGTAATTA[REF:C|ALT:T]GAAGTTAAAAGCTACAATAGAAACATAAAAGAAAGACCAGGGTTTCAAAATATACTACTACAGAAAATTATTAATGTGCAAAGCAAGGCAGCAAAAGAGGAAGGAAGGAAGAGGAAACCTATAAAACAGTCAGAAAATCATATGTAGGTAT	C	C	C	C	T	T	T	T	C
cDW	CBacY1775_contig6:7294	C	T	yes	WC214|WC218|WC219|WC247	GCTTACTTGTTTGAGTCTACCTGGTACAGAAATATTCCCATGAATGCCGTTTTATGATCTTACTATTTTTTTTCTGCAGCTTTGTGTCTTCCATCTCAGAGATCAGGGAGCTGTCCTTGTTTATTTATGTGAAGAGTTGTTGGCACTGT[REF:C|ALT:T]ATTTAGTAATGGCTTCCTGTGTCGGCCAAGATGGCGGGAAATGGTAGCGAAATGACGGGGAGCCTAGCGGGAGGGAGGAGATATAAACAGGGAAATAGTAGCGGTCAGTAGGCCTAAGCGTCTACACCGGTAGCTCGATGGTGTTTAATAA	C	C	C	C	T	T	T	T	C
cDY	CBacY1775_contig27:2927	C	T	yes	WC214|WC218|WC219|WC247	AAGGTCCTGCAGCAGGAGGTCTCAGGTCTCAGCCTACCTCAATACTAGAAAGATATGTCAATATAACTTTAAATTATACAAGTTTTCCTTTGGAGCATTTCCCCATAGATCCTGTTCCTAAACACCCTTTGTTCTAGGTACAAGAATAT[REF:C|ALT:T]GGGAGATATGGGTCATTGATACCCAAAGCCAGAGTTAAACATCATGCCCAGGAAAAGGAAGGGGATCACTGCATCTGCAAAAACAAGAATAACATTGCAATGATTTGGTGATCTCTATGGAATCTCACCTGAACTTTTATTATAAAACCTC	C	C	C	C	T	T	T	T	C
cDZ	CBacY1775_contig35:10648	C	G	yes	WC214|WC218|WC219|WC247	TGAGGGCATAGCTTAAGTGGTAGAGCATATGCTTAGCATGCATTAGGTCCTGGGTTCAGTCCCCAGTAGCTCCTCCAAAGATAATTAAATGAATAAACCTAATAATAATAATTAATGTGTGCAAATAGTTACCTGTAAAAATTTGCTGC[REF:C|ALT:G]ATAATACCTATGATACCAAAGCATTAGAAATAAATTAAACCTCCAGAAACAGAGATTATTTGAAATTATAAGACATTTGTACTATGGAAGAATTAAAACTAATATGATAGACATTAATATGAAAGTGAAAAGACAATCTATAGAATGGAAG	C	C	C	C	G	G	G	G	C
cEA	CBacY1775_contig56:7252	C	T	no	WC214|WC218|WC219|WC247	CAACTCCGTATTTGAAGGGGCAATATAAAATAACATAATGGCAAATGTTTATCATAAAAACTCAGCGTAAAAAGAGTGAAATGATGTAAACTGTATAATCAACTCAGTATGTTACCAGATGCATCAAACTAATTGAGCTTTAAGATGAA[REF:C|ALT:T]TTCTTACTAGAAAAAAGAAATTCACCAACTGATCAAAATAGGCTAACTATGCATTGTCTTATCACTTATATGTCAATTGAGTGTACACTCCAATTCTGACTTTATACAATTTTGAAAGGCACCTAGAAGACAAATTCTTAAGCTCTTCAAA	C	C	C	C	T	T	T	T	C
cEB	CBacY1775_contig68:170	C	T	no	WC214|WC218|WC219|WC247	AGTTTTAAATCTTTAGATTCAATAAAACATGAATGAAAGCTTTTAATAAATTGACACAGGGGTGCTTTAATCAAAATGGTAAATATTTATTAACCACCTTCTAGGGCAAGACACTATTCTATGTCCTCTTAAAAATAGTAAGTCCCCAT[REF:C|ALT:T]CTTAAAGAATCTAGAATCTACCACAGGGATAAAATAAGCGTACAAACAATATGACAGATATATAGTCAAAATGCTCTGGCAAATATTGTAGACATCATTAGGTATGGGTCCAACAGCTTTCCTCATCTTTCATTCCTAGTTGTTGCCAAAG	C	C	C	C	T	T	T	T	C
cEC	CBacY1775_contig69:853	C	G	no	WC214|WC218|WC219|WC247	TGAATGTTGTTATCTATATACCAGATCACCAGGAGGAAGTAGCTAAGGCACTGCAAGAAATAGATCAGGAATTAGATCACATACATCATGTAACTCAAGATCCCCTTAAGAACTGGTGGTCATCTTTGACTTCCTCCTGGAGATGGAGC[REF:C|ALT:G]TAACTGTCCTGTCTATTGTAGCTGCCTGTTTAATGGTAACATGATATACTCTGTATTGCAGTTCTGGTCTTTGGGCACAGTGCTCTGCCCTGTGGGCCAGGGTCCCCATGACCTAGAGGGTGGAATGTTTGTCATCTTGAATAAGTAAGGC	C	C	C	C	G	G	G	G	C
cED	CBacY1775_contig69:3053	C	G	no	WC214|WC218|WC219|WC247	ATGTTGCTAGGCTATACAGCTTCTAGGTTAAGCTTGCTGGTTAGTGTGTGGGAGCTGGGAGCTATGCTCAGCAGTGAGTGGTGCTATGACTCAACATCCCTGCTTGGGTAGTGGTGGGCATACCAGATTCTAGAGCCAGCAAAGTTGTT[REF:C|ALT:G]ATTTGAGGCCCTCAAACAAGTAGACCTGTACTGCACCAAGTTCGCCGGTCAGACTGTATCACTGTATCTGTGCATGAGCAAATGTAGTTGGGACCACTACTTGAGGGTTTACAGGTAGGATGTCTGCCATAATCTGAGTTCTTTTTATAGC	C	C	C	C	G	G	G	G	C
cEE	CBacY1775_contig85:6075	C	A	no	WC214|WC218|WC219|WC247	AGAACATGACAGAGTGTGTGGGGGAGGTGGAGAGCAGCTCTCCACACAGCTAAATGGTGTGACAGGTGTTCCCTGGAAAGGGAAATTCCGCTACTTACCACCCATATCCATGGGGATGCACTCACTGCTACTTGGCTTTCTAGCGCAAC[REF:C|ALT:A]CCTGCCTTTCCCAGGCATCCCATCCTAGGAAACACTCAGGGAAGGCACTTGAAAGGCTTCTAAGAGATCTCAGGCACTGGTGACAGAAGACGGAACGTCATCACAGTCAGCACTCCAGCACACGGCTGAGTGTGTGGGGGAAGTTTCAAGC	C	C	C	C	A	A	A	A	C
cEF	CBacY1775_contig104:6815	C	A	yes	WC214|WC218|WC219|WC247	TTTCCAGATCCTGTGTTGCCCTCATATAATGGCTTGGCTATGTTTGAGAAACCAGGGATCCAGATTAGGCAGAACACTGCTGCCCCCAGGAATTCTCAGACCTTTTTCTGGGTGCTTGGCTCAGGTATAGCACAAATGGCTTGTTTCTG[REF:C|ALT:A]TTCAGGCCCAAAGGCTGTTGTCCTTCCAAGACAATGAACCCAAGATACTTGACTGTCTTTTTACAAATCTGTGACTTCTTCCAAGAGACCTTATAGCCAGCATTCGATAGTAAGACTAATAGGGCCCAAGTTCCCTTCAAATAGTCCTCTT	C	C	C	C	A	A	A	A	C
cEG	CBacY1775_contig110:4157	C	T	yes	WC214|WC218|WC219|WC247	TTTAATTAATTGGGCATCAGTTATCTGAAATTGAAATAAAAATTCCATTGTCTGTGCATTACCCCTTTGGCTCATCGGGTGTTCATTAAATATTTGTTATTCAGTAGCAGGGGATTGAGGTAGGGTATTGCTCACTGGTAGAATTCATG[REF:C|ALT:T]TTAGCATGTATGAGGTCCTGGATTCAATTCCCCAGTATCTCCATTTAAAAAAGAAAATAGCAAGCATTGTTTTTTGAGGGATTGGTAAACTGGTAGTTCATATAATGTATTGCATTGTGTCTTGGAATATTTTACTAAAGGTACCTTGAAG	C	C	C	C	T	T	T	T	C
cEH	CBacY1775_contig127:5996	C	T	no	WC214|WC218|WC219|WC247	CTACCTGGGGTAACCGCTGTTCCCTGGTAGGGGTAATTCTGCTAATTACATCCCATGTCCATGGGGAGGCACTCACTGCTACTAGTCTCCCAGCCCAACCACCGCAATTTCCTTGCAGCCTGCCATAGGAAACACTCAGTGAAGGCACG[REF:C|ALT:T]GAAGGGCTTCTAGATCTCAGGTGCTGCTGACAGAAGACGAAACTTCCCCAAACTCAGCATTCCAGAACAAATCTGAGTATGTGGGGAAGGAGGTGAGCCAACCTCCATGCAGCTACCTGGGTTCACAGGTGTTCCCTGGTATGGGGAATTC	C	C	C	C	T	T	T	T	C
cEJ	CBacY1775_contig144:2960	C	A	yes	WC214|WC218|WC219|WC247	CAGGTTTGTGCAGTTATGAGGTAGAGTGAGTGTGTTTTGCTGCAGATAAGGCACATTTCCATTACTTCCATTTCCTGTTATATAATTACTGCCTACCAAAACAGTGTCTGTACTCCCTAGCATTTCTGATGTGCCGCAAGGAGGATAGC[REF:C|ALT:A]TGCAGGAAAAGGTCCACTGGACAAAGCCTTTTCAAAACAAGCAGAGCGCACTTGAGGCTGAGAGACACTAGGTACTCTGGGTAGAGCAGAATGTGGTTGCTGGCTAGAGAGAAAGTTTGTAGGCAGTGATGAGTCAGCTATTGGCCCATTA	C	C	C	C	A	A	A	A	C
cEK	CBacY1775_contig145:1735	C	A	no	WC214|WC218|WC219|WC247	AACAAAGAATAGCTCAAAATGAGATGGCTTCACTAGTGAATTTTACAAAGCATTAAGAAAGAATGACACAAATAATTCTCAAAGAATACTCAAAATGCAGAATACTGCTGAACCTCATTCTATGAAGGGGCATTATCTGATGCCAAAGC[REF:C|ALT:A]AGAGAAAGACACAAGAAGAAAAACTACAGACCAGTAATCCTGATGGAAATTGTCAACAAAATATCAGCAAAACATTGTCACTATTGAAGTGTACACTTAGTGATAAATTTTAATGTACTTTTTACAATAAAAAAAGATTACTGGGCCCTAT	C	C	C	C	A	A	A	A	C
cEL	CBacY1775_contig146:35	C	T	yes	WC214|WC218|WC219|WC247	GCTTACAAGAAAAGAGACAGCTTTATTACTTTGC[REF:C|ALT:T]AGGCAAAGGGTACTCACAGCAAGTTAGTGCCTTCAAAACTGAACCTATCATGTGGATAGGGCAGGGTCATTATATAGCCATGACTTAAACAATAAACAATCAACAGAATCATTTTCTCATCATAAGACTCAGAGTGGTGTCATGCCTCCAG	C	C	C	C	T	T	T	T	C
cEM	CBacY1775_contig160:1930	C	G	yes	WC214|WC218|WC219|WC247	TACTTTTAGACCATTATAGAGCAAAAAGTCCCAGGTACCAGACTGCTTTAAAAACGTTAACGCATTCAACTATGCCTTGAGTGGCCAAAACTATCATGACAAAGAACTTGTTCTCTGAAACTTGTTCTAGAGTTTGGGTCAAATCTCAG[REF:C|ALT:G]TGTATCACTATGGCTGTGGGAGTGATGCAAAATAAGAATAATAATGGAACATACCACTCCCCAAATGGGACTACTTTGAGAGTTAACTGAGGAAATATATGTAAAGTGCTTTTAGCAAGTTGACAATGAATAAATGCTCTAATAAATGTTA	C	C	C	C	G	G	G	G	C
cEN	CBacY1775_contig167:2918	C	G	no	WC214|WC218|WC219|WC247	TCCTTAGCAATGTGCAATGGAGCTACAGACTCGATCCTGAAGTGCAAGTGGATCAGGTCACACACACATTCACACAATCATTGAGAAGTTAATTTCACATTTCCCCCCCAACTCTGGGATTCCTGACCTATGTTCCCAATCAGGGAACC[REF:C|ALT:G]TTAGGAGGTAATCAGTCTCCTCTTCTGTTCACTGGGACAGGACCTGACTATGGACTACTCTCCAGGTTTCTACTTGGTCCGGATGTGCTGCCTGGTGAGTTGGTCCATCCCTCCAACGAGTCCAGTCGGTGTTCAGCCACCCAGAGGACTG	C	C	C	C	G	G	G	G	C
cEO	CBacY1775_contig167:4327	C	A	no	WC214|WC218|WC219|WC247	TTCTCCTTTTTAATGAGCTGAATTTATAAAGGAAGAAAATGTACTGTTTTACCTTAATTAACTACCTTGTAATTTAGAAGCTATGAAATTTCCAGAACATTTACATTCTTAGTTCGCTTGCTTTTTGAGGTCAATTATTTTTTTCTCTT[REF:C|ALT:A]CCTATTTTAAAAATGGATCTTTAAATATTTTCCTCAATGGCACTACATCAAGGACAAGTGCAATATTATGACCCTACAATACTGTTTTTTCTAACTTATGGGTTTTTTTCCAATTATGTATGTTGAAATCTATAAATGTGTATCTTTGGGT	C	C	C	C	A	A	A	A	C
cEP	CBacY1775_contig187:3631	C	T	no	WC214|WC218|WC219|WC247	TTTCCTAGGGCAGGCTACCAAGGAAGTCGGTGTTTGGTCTAGAAATCCAAGTAGAAGCCAGTGCCTACCCAATGACAGGGGGAGTAATTAACGAACTTCCCCCTAACATTTAACACTATGACCTCAGGATCTTCATGGTGGGTGAAACC[REF:C|ALT:T]TACGTCACCTACACACTCAGTCTTCTTCTGGAATGCTGAGTGTGGGGAGGTTCCATCTTCTATATGCAGCTCCTGGGATCTCATAGAAGCCATTCACGTGCATTCCCTGACTGTTTCCTTTGGCGTACTGCCATGGAAAGGCTGAGGTTGG	C	C	C	C	T	T	T	T	C
cEQ	CBacY1775_contig192:2453	C	A	no	WC214|WC218|WC219|WC247	TCAGCAGCACCTGGAATCTCCTTGAAGCCCTTCACATTCCTTCCCTGAGTGTTTCCCAGGGCGGGATGCCAGGGAAATCAGATGTTGGGCTGAAAATGAAATAGCAGCGATTCCCTCCCCATGGACAGGGGAGGAAACTAGCGGAATTA[REF:C|ALT:A]CCTTTCCAGATAACACCTGTGACCCCAGGTATCTACGTGGAGTGCGGCTGGACAACTCCCCCACACACTCTGTCTTGTCCCGGAATACTGATTGTGAGGAAGTTCCGTCTTCTGTCAGCCACACATGGGATCTCCTAGAATCAATTTGTGT	C	C	C	C	A	A	A	A	C
cER	CBacY1775_contig212:664	C	T	no	WC214|WC218|WC219|WC247	TTTTAAATAATGGCTAATTAAATACCTAATAAATTCAATTTTAACCATGACTAAATTACAAAAGCACAAAATATTAGCAAACTTTATACAGTAACATAATCAAAACAGAAAAAGATAGACAGAAAAAGATAGAGCCAATAAACAACTTT[REF:C|ALT:T]GTGAGGCTCCAGAATGTAAGATGAACATATGAAATACAGCCAAAATTTGTTTAATAAGCTTAAAAGAGTATCATCTAAAATTTTTTGAATTACTATGTTATATACCCGAAATGTAATACTGTAAATCAACTCTATTTCAGTATTAAAACAA	C	C	C	C	T	T	T	T	C
cES	CBacY1775_contig212:1145	C	T	no	WC214|WC218|WC219|WC247	TCTAAAATCAGATAAAGACAAGGATGCCCACTCTCACTACTCCTGTGCAAAATAGTATTGGAAGTCCCACAATTAGGGGAACAAATTAGGCAACAAAATAAATAAACACATAAAAGGTATCCAAGTCAGAAGGAAAAGAAGTAACTTCT[REF:C|ALT:T]TATGTGCAGATATCATAGATGATACGTGGAGATATAAAGAATAATACTCCACCAGAAACCTGTTAGAACAAGTTAATGAATCTAATAAAATGGCAGGATAAAAAATAGCCATACAAAAGCCAGTTGTGTTTTTATACCAAACAATGAAATA	C	C	C	C	T	T	T	T	C
cET	CBacY1775_contig379:1990	C	A	no	WC214|WC218|WC219|WC247	CTCTAGATTTCTTTTGGTTTCCATTTGCATGGAATATCTTTTTCCATCCCCTTACTTACAACCTGCATTTGTCTCTAGCTCTGAAGCAGGTCTCTTGTAAACAGCATATATATGGGTCTTGCTTTTGTATCCATTTAGCCAGGCTATGT[REF:C|ALT:A]TTGTGGTTGGAGAGTTTAATCCACTTACATTTAAGGTAATTAGTGATAGGTGTGTTCTTCCTGACATTTTGTTAATTGTTTTGAGTTTGTTTTTGTAGCCTTTTCCCAACCCCTGTTTCTTCTTTTTGTTCTCTTTCTTATTCTTTGATGA	C	C	C	C	A	A	A	A	C
cEU	CBacY1775_contig229:1141	C	A	no	WC214|WC218|WC219|WC247	ACAAAACAAACAAAAAAACAAAACAAACAAACAAAACAAAACAAAACAAACAAAAAAACCCAAAAAACCTACTTGCAAACAAAAGTCCAGGACTAGATAGCTTCACTTGGGAATTCTATCAAACACACACAAAAAAAGTTCATACTGAT[REF:C|ALT:A]TTTTTCAAACTCTTCCAAAATTTTCAAGTGCAGAGAATTGTCCCAAACTCATTCTATGAAGCCATCATCACCCTAATACCAAAACCAGACAGAGACACTACCAAAAACGAAAACAGTTGGCCAATATCACTGATGAACAAAGATGCAAAAC	C	C	C	C	A	A	A	A	C
cEV	CBacY1775_contig233:1140	C	T	no	WC214|WC218|WC219|WC247	AGGGTGCCAGACATGTGCACAAGCTTCTTTCTTGAAGACACTAATAACCTGGGATTGGGGCAGAGGGAGGGTATGATGTGGTGCTTACCACTCTCATTAGTCTCTGGTAAGAACTGCAGTTATCACCTAGAATTTTAATTAAAACTTCC[REF:C|ALT:T]CTGATAGTCTCAGCTATAAAGATAAACTAACAGGCAGTTTTTTTTTCCCATAGAAATACTGGGCAGTTTTTCTGCCTCTGCAGTGTGCCCTGGTTTGAGGGGAGCTTATTAAGAACTCTTCATTTGTTCTGGTTTCATGGGACCTGTGAAG	C	C	C	C	T	T	T	T	C
cEW	CBacY1775_contig247:566	C	T	yes	WC214|WC218|WC219|WC247	CTTTGGGTTGATAGATTTTTTTTCTGCTTCATCTAACCTTTATTGAAAAAAAAATCTAGTGTATTTTTAGTTTTGTTACTGAATTGTCTAACTCTGTGACTTCTCTTTACTACTTTCTTATATTTTCAATTGCTTTGTTGAAGTTCTCA[REF:C|ALT:T]TGTGTTTATCTATTCTTCACCCCAGTTTGGTGGTCACTTTTATGACTGCTAGTTTCAACTTTTTAAATTACTTATCTCCATTCTATTGTTTTTTGTTTTTTATTCCCTGAACTTTTATCTTGCCCAATCATTTGGAATTCAAGTATAATAC	C	C	C	C	T	T	T	T	C
cEX	CBacY1775_contig256:342	C	A	yes	WC214|WC218|WC219|WC247	AGAATCAAAGTCTTCTATTATAGTATAATTGTCAATTTATCTTTTTAATGTCCATCAATACTTACCTTAGATATTTTAATACTTCTTAATAGGATGCATATATGTTAACCTGTGTAATATCCTCTCTGATTATATGTCTTTTGTTATCA[REF:C|ALT:A]TTTTCTATGAAAGTGTATTTTGTCTTTTGCTACTTTTGGTTTTTTGTCATTTCCTTTTTCATGGGAATTATTTCTTTCATTTCACTCTCAGACTGTTTTGTCATTTATTTGCTTTGAGGTGAATCACTAGTTGTCAGCTTATTAAATGATT	C	C	C	C	A	A	A	A	C
cEY	CBacY1775_contig265:3361	C	T	no	WC214|WC218|WC219|WC247	TGGAAAAATTTACTCTGGTTTCTCAGTCTGTTTCCTATTGCCGATTTTAAATTTCTTACAGGAAAACCGAGTTGCAAATTCTACCTCACTATATATATATTTATGGAGGGAAGTTTGCTACTGATGAGAAACTTTTTGTTCCCAAAAAG[REF:C|ALT:T]CAGGTTAAGGACAACATCCTAACACACATATATCTCAGAACAGAGCATATGGAAAGAGGTTCATTCATCTAGCGCAAATGGAAGAGTTGGCAAGGTAAAATTTGCCGCTTTGAATTTCCTGCAGTTTTCAGGGCAAAAGGGAGTTGGAGCT	C	C	C	C	T	T	T	T	C
cEZ	CBacY1775_contig301:2270	C	T	no	WC214|WC218|WC219|WC247	CCCTTACCAAGGAGCACTTGTGACCTCAGGTAGCTGCTTGGAGCGTGGCTCACCATCTCCCCTTAACGCTCAGCCGTGTTCCAGAATGCTGAATGTGTGGAGGTTCGGTGTTCTGTCATCAGTGCCTGGGATCTCCTGGAAGCCATTCA[REF:C|ALT:T]GTGTTTCCACTGAGTATTTCCTATGGTGGCCTTCCAGGGAAAGGTGGGGGATCTGCAGGAAAGCCAAGTAGCAGCGAGTGCCTCCCAATGGACAGGTGACATAATTATCGGAATTCCCCCTTCAAGGGGACACCTATGACACCAGGTAGCT	C	C	C	C	T	T	T	T	C
cFA	CBacY1775_contig316:2349	C	T	no	WC214|WC218|WC219|WC247	AGCGAGTGCCTCCAAATGGACAGGGTAGGTAATTGGTGGTGTTCAGTCTACAAGGGAACACCTGTGGCCCCGGGTAGCTGTGTGGAAGGCAGCTCCCCAACTCCCACATACACTCAGCCATGTTCTGGAATTCTGAGTGTGGGGAGGTT[REF:C|ALT:T]TGTCTTCTGTCAGCAGTGCCTGAGATCTCCTAGAAGCCATTCGTGTGACTACCCTGAGTGTTTCCTAGTGCGGGCTGTCTGTGAAAAATGGGGGTTGGTGTGGAAAGCCAAGTAGCAGCATTTGCCTCCCCATGGACAGGGGAGTTAATTA	C	C	C	C	T	T	T	T	C
cFB	CBacY1775_contig352:1706	C	T	no	WC214|WC218|WC219|WC247	TTCCTACAGCGGTCTTCCTGGTAAAAGTGGGTGTTGTACTGCAAAACTAAGTAGCAGCGAGTGCCATCCCATGAACAGGGGAAGTAATTAGAGAACTTGCCCCTTCCAGGGAAACCTATGATCCCAGTATGCTGCGTGGAGGGCTGCTC[REF:C|ALT:T]ACACGTACACGGCACACTCAGACTTGTTCCGGAATGCTGAGTGTGGGAATGATCGGTCTTCTGTCAGCAGCACTTGGAATCTCCTATAAGCCCTTTGCATGAGCTCCCTGAGTTTTTCATAGGGCTGGCAGCCAGGGTAGGGTGGGGAATG	C	C	C	C	T	T	T	T	C
cFC	CBacY1775_contig573:1417	C	T	yes	WC214|WC218|WC219|WC247	AGATGAACAAACGTCTCTCAACATGCTCAGTTCTGAGAGATAGGTATGTGTGAAAAGCTTCCTTAACATAGCTTGTTGGAAAAGCATTGGTTTTTTCATTTGCCAACTACACTGCATACGTATATATGGGGAGGTACAAGCTCCACCAC[REF:C|ALT:T]GTTTTCCAGTGAAAACTGCTGGAAATTAAAATCTGCACTAGGAAACAGACTGAGAAATGAGAATAAAAGTTTCTCCTGTAAACCGTTACTTGTTTGACAGACCAACAAAAGTCTCTCCACATGCTCAGTTCTGAGAGATAAGTTTCTGTGA	C	C	C	C	T	T	T	T	C
cFD	CBacY1775_contig383:1340	C	A	no	WC214|WC218|WC219|WC247	TGCATGAATGTTGGCTCACAGTCTCCTGCACACACTAATAATTTTCCTGTATGCTGATTATGGGGCACATCCGTATTCTGTCTGCAGCATCTGGGATCTTTAAGAAGCCCTTCTTGTGCCTTACCTGAGTGTTACATTGGGCGTGCAGA[REF:C|ALT:A]AGGGAAATTTGGTGGTTTGGCTGCAAACCCATTTAGTACTGATTTCCTCCACAAGCACAGGGGAGGAAATTAACGGACATCCTCCTAACAGGGAAAAGTTGTGACCCCAAGTAGCTGCATGGAGGAGACTCGTCCCTTCCATATATACTCA	C	C	C	C	A	A	A	A	C
cFE	CBacY1775_contig384:1695	C	T	no	WC214|WC218|WC219|WC247	GGGAAGGCATGCAAAGTGCATCTAGGAGACCCCAGGTTCAGCTGACGGAACTCGGAACCTCCACACACACAGGATTCAGGGACAAGTCTGTGTGTAGGGGGTAGGAAGCAATCCGCCTTCCACACAGCAACTGATATCACAGTTGTTAC[REF:C|ALT:T]TTGAAGGGGAATTCAGTTAATTATCTCCCCTGTCCATGGAGAGGCACTAGCTGCTGCATGGCTTTCCAGCACATCGTGCCACTTTTTCTGGCATCCCACCATAGGAAACATTCAGGGAAGGCACCCAAATGGCTTCAAGGAGATCCCAGGT	C	C	C	C	T	T	T	T	C
cFF	CBacY1775_contig387:1629	C	G	no	WC214|WC218|WC219|WC247	ACAGGAGGGGATTAGCATATTCCCACGACAATGGAACACCTGTGACCCAAATTAGCTGCCTGAAGGGCGTCTCCTCACATCCCCCACACACTCAGCAGTTTTCAGGAACACTGAATGTGTGGAGGATCCGTCTTGTGTCTCCAAAGCTT[REF:C|ALT:G]GGATCTCTGAGAAGCCCTTCACGGGCCTTCCCTGAGTGTTTCCTTCCACGGGCTTACAGGGAAATGCTGGTTTTAGCTGGAAAGCCAAAGAGTAGCAAGGGCTTCCCCATGGACAGAGGAGTTAATTTGAGGACATCCCCCTACCAGGGAA	C	C	C	C	G	G	G	G	C
cFG	CBacY1775_contig420:1022	C	T	no	WC214|WC218|WC219|WC247	GAGTCGTTGTTTTATCTGGCACAATGTGATTTCTTTGCAGGAGAAACTTTTACTCTGGTTTCTCAGTCTGTTTCCTAGTGCTGCTTTTAAGTTCCTGCAATTTTCAGTGGCAAAACGAGATGGAGATTTTACCTCCCCATATAAATTTA[REF:C|ALT:T]GGAGAGTTTTTTGCAACTGAAAAGATACTTCGTGTTCCATAAACTAGGTGGAAGACGGGTTTCACACACTGTTAAATATCAGAACTGAGCATGAGAAGAGACGTTCGTTCATCTAGAAAAATTTGAACGGTTTGTAAGGGTAATTTTTACT	C	C	C	C	T	T	T	T	C
cFH	CBacY1775_contig467:1176	C	T	yes	WC214|WC218|WC219|WC247	TATATAAGAAGAAGGTTATGCCATTTTGTGTAATGTATTCTGCCAATAATCAGTGTTGTATAATTATTCTGTATTATCATTTGATGGTTAGAAATTCTCTGAATCTCTACTTTTATAACTTCAATACAATATTTATGGGTTAATTTTGT[REF:C|ALT:T]TTGTTTTACATAATATAGACATATCCAGACATTTTAATTTAAAGCATTTGGTACTAACTCTATCAAAACTTTTCTTTCTTTCTTTCTTTTAATCAAAGTAGTTGATTTACAATACTGTTTTCAGATGTGCCACACAATGATTCAATGTTTC	C	C	C	C	T	T	T	T	C
cFI	CBacY1775_contig481:281	C	A	no	WC214|WC218|WC219|WC247	AAAAACATTTATCCCTCAGAAACGTGCATGTGTGGGGATATTACTTCCTCTAGAATAAAAGGGAACATGTTGCAGGGAAAATTTTACTCTGGTTTCTCAGTCTGTTTCCTTTTGCCAGTTGGGTATTCCTGCAGTTTTCCCTGGAAAAT[REF:C|ALT:A]GAGTTGGAAATAGCCACACCCTATATACTTATATAGAGTGTAATTTGCAACTGAAATGAAACATTTTGTTCCAACAACCTTTGTGAAGGACAGATTTCACACCCAGTTACTTATAAGATCTGAGCATGTTGAGAGTATTTCGTTCATCTAC	C	C	C	C	A	A	A	A	C
cFJ	CBacY1775_contig491:1760	C	T	yes	WC214|WC218|WC219|WC247	CACTTGACTCATACTGGGAATGAAATGAGTGCAGACAGTGTCCCTCATCTGTGCTGTTGTGATAAAAGAGTGTTTGTGTTGTTAGGAAGCAAGTGTAACTATGAGTTATGATAGGCCTTCTCACACTCTCGCTGTAAGTTAGCTCACTA[REF:C|ALT:T]ATCTCTGCTTTGGTTGTATTAGACAATTGCCTGCATAGTTGGAAACAATGCCGACAGAGTGTCTCTAGAGGAAGAGGTGCTGTGAAATG	C	C	C	C	T	T	T	T	C
cFK	CBacY1775_contig522:664	C	T	no	WC214|WC218|WC219|WC247	ACCACTTTTATTCATTGTGGTTTTGGAAGTCCTACCCCTAGCAATCAGACAAGAAAAAGAAATAAAAGGAATCTAAATTGCAAAGGAAGAAGTAAAACTGTCACTGTTTACAGATAACATGATACTGTACATAAGAAACCCTAATGACT[REF:C|ALT:T]CATCAAAAGACTGTTAGAATAAATAAATTCAGTAAGGCCTCTGGATAAAAAACCAATATACAAAAATCTGTGACATTTCTATACACTAATAACAAACTCAGAAAGAGAAGTTAAGAAAATACCATTTGCAATTGTATCATAAAGAATAAAA	C	C	C	C	T	T	T	T	C
cFL	CBacY1775_contig574:833	C	A	no	WC214|WC218|WC219|WC247	AAGAAAATTTTACTCTGCATTCTCAGTCTGTTTCCAAGTGCGCTTTGAAGTTACTGCAGTATTCACTTGCAAACAAGTTGGAGCTTGTACCTTCACTTATATATGTAAGGAGTGTTGTTTTCAACTGAAGAGAAGTGGTGTGTTTTCAA[REF:C|ALT:A]AAGATAAGTGAAAGATGGTTTTCACACACTTACCTCTCAGAAATGAGCATGTGGAGAGTCGTTCGTTCATCTAGCACAAAGTGATCGCTTTTCAGGGGAAAATTTTACTGCATTCTCAGTCTGTTTTCTAGTGCAGCTTTGAAATCCCTGC	C	C	C	C	A	A	A	A	C
cFM	CBacY1775_contig619:1365	C	T	no	WC214|WC218|WC219|WC247	GTTGTGTTTCAAACAAGCTAGGTGAAGGGTGGTTTTCACACACAATTATCTCTCACAAATGAGCATGTGGAGAGTAGTTCGTTCATCTAGAACAAAGCAATCAGTAGCAGAAGAAATTTTACTCTGCATTCTCAGAATTTTTCCTAGTG[REF:C|ALT:T]GATTTAAAGATCCTGAATTTATCACTGGAAAACAGAGTTGGAGCTAGTAACTTCCATTTATATAT	C	C	C	C	T	T	T	T	C
cFN	CBacY1775_contig631:295	C	T	no	WC214|WC218|WC219|WC247	GTGACACTCTCTGCTACTTGGCTTTCCATCCCAACGGTTGCCTTCCCTGGCAGTTCGCCATTGGAAACACTCAGGAATTCACACGAAGGGCTTCTAGGTGATCCCATGTGCTGCCGACCTAAGATGGAACCTCCCCACACTCAGAATTC[REF:C|ALT:T]GACACATGCTTGAGTGTGTGGGGGAGTTGGGGAGCTGCCCTCCACGATACTAACTGGGGTCACAGGTTTTCCTGAGTAGGGGGAAGTCCGCTAATTACCTTCCCTGTCCTTTGTGAGGCTCTCACTGTTACATGACTATCCTGCAAAAGCC	C	C	C	C	T	T	T	T	C
cFO	CBacY1775_contig656:1061	C	T	no	WC214|WC218|WC219|WC247	TCCATGGCAGGGGGTTTTCCGGTAAATACCTGAAATTATCATTAGGAGGCATGCGCTGCTACCTGGCTTTCCAGCAAAATCCCAGCATTTTCTTGGCTGTCTGCCCTAAGAAACACTCAGGAAATGCACATGAATTTCTTCCATGTGAT[REF:C|ALT:T]CCAAGCACACTTGCCAGAAGACGGAACGTCCCCTCAATCAGCATTTGGGAACATTGGTGAGTGTGTGGGAGAGTGGGTTAAGTACATTCCACGGAGGTACCGGAGATCCCAGATATTCCCTAGTAGGGGGATTCCGCTTATACCCTCCCAA	C	C	C	C	T	T	T	T	C
cFP	CBacY1775_contig730:504	C	T	no	WC214|WC218|WC219|WC247	TCAGCTCCTCAACTCCCCCACACACTGAGGTGTGTTCCAGAATGCTGAGTGTGTGGAGGTTCTGGCTCGTGTGCAGTGACTGGGATCTCCTAGAAGCACTGGTGCTGCAGACACCAGTCTGCATTCCCAGATATCCCTGGTGCTGCAGA[REF:C|ALT:T]AGAAGACAGAAGCTTCCAACATTCAAGGTTCTGGAACACGTCTGAGCAGGTAGGGGAGGTGGGGAGCTACCCTCCACGCATCTAACTGGGGTCACAGATGTTCCCTTTTATGGGAAGTCCGTAATTACCTACCCTTTCCATGGGGTGGCAC	C	C	C	C	T	T	T	T	C
cFQ	CBacY1775_contig742:420	C	T	no	WC214|WC218|WC219|WC247	CCTCTAAAAACAGCAGGTATTTCAAAGCAGCAATAGGAAACAGACTGAAAAACCCGAGTACATATTTCTCCTGCAAACAGATCACATTTTCCTAGGTGAACGAAAGTCTCTTCACATGATCAGTTCTGATATTTAACAGTGTGTGAAAC[REF:C|ALT:T]CGTCCTTCCCCTAGTTTGTTGGGAACACGAAGTTTCCTTTCTGTTACCAAAAACCCTTCATACATTTATATGGGGAGGCAAAATCTCCAACTCGATTTGCCAGTGAAAACTTCAGGAACCTCAAAGTGGGAATAGGAATCAGACTGAGAAT	C	C	C	C	T	T	T	T	C
cFR	CBacY1775_contig747:1017	C	T	yes	WC214|WC218|WC219|WC247	TCTGTTTCTTAGTGCCGGTTTGATTTTCCTGCTATTTTCAATGAAAAACTGGAGCTAGTACTTCCCCATATATATGTATGGAGTGCAATTTACAACTGAATTGAAACTGTGTTTCAAAGAAGCTAGGGGTAGGACGGCTTTCACACACA[REF:C|ALT:T]TTATCTGTCAAACCTGAGTATGTGGAGAGAGGTTCATTCATCTGGCACATAGGGAACTGTTTCTAAGTGAAACTTTACTCTGGTTTCTCAGTCTGATTGTTAGTGCA	C	C	C	C	T	T	T	T	C
cFS	CBacY1775_contig749:1019	C	T	no	WC214|WC218|WC219|WC247	AGTGTAAATTTCAACCTTAAAAAATCTTTTTGTTCCCAACAAGCTAGATGAAGTACGGCTTTCAAACATACCTATATCTCAGATCTAAGAATTTGGAGAGTAGTTCGTTCATCTAGCACAAAGTGATCGCTTTGCAGAAGATACTTTTG[REF:C|ALT:T]TCTGCAATCTCAGCCTGTTTCCTAGTATGATTTCAAATTCCTGAATTTATCACTGAGAAACCGAGTTGGGGCTTGTTGTTTCCCTTTATATATGTAAG	C	C	C	C	T	T	T	T	C
cFU	CBacY1775_contig789:805	C	T	no	WC214|WC218|WC219|WC247	GTTGGAGCTTTTACCTACCCATATATATCTATGGATTGTAATTTGCAAACTAAGGAATCTTTGTGTTCCCAAGAAGCCAGGTGAAGGACTGCTTTCAAACAGAATTATATCTTAGAACGGAGCATATGTAGAGACGTTCGTTCATCTAG[REF:C|ALT:T]GAAAATGAAAGAGTTTGCAAGGGAATCTTTGCCGCTTTGAATTTCCTGCAGTTTTCAGTGGAAAAGCGAGTTGGAGCTTGTACATCCCCAAATATATGTATATATTATAATTGGCAAACTTAAAGTATCTTTGTGTTCCCAACAAGCTAGT	C	C	C	C	T	T	T	T	C
cFV	CBacY1775_contig930:635	C	T	no	WC214|WC218|WC219|WC247	GGTATGGAAAACAAAGTAACTGCGAGTGTTTCACATGCACAGGCGAGGAAATTATAGGAATTCCATCGACCAAGGAACACCTGAGACCTAATGTAGCTGCATGAATGGCGGCTCACCAACTCCCCCACACTCTCAAACTATTTCCTGTA[REF:C|ALT:T]GCTAATTATGGGGCAGATACTTATTCTGTCTGTAGGACCTGGGATCTCCAAGAAGCCCTTCGCGTGCCTTCACTGAGTGTTTCATACGGCGTGCAGACAGGGAAAATCTTTGGTTTGGCTGGAAACCAAAGAACACTGAGTTCCTCCACAA	C	C	C	C	T	T	T	T	C
cFW	CBacY1775_contig981:518	C	A	no	WC214|WC218|WC219|WC247	GTAGGAACTTATTCTCTGGATTCTCAGTCTGTTTCCTACTGCCGGATTGAAGTTACTGCAGTTTTCACTGGAAAATCTAGATGGAAGTAGTCACTCCTTCTATATATATATAGAGTCTAGTTTACAACTGAAAAGAAACATTTTGTTCC[REF:C|ALT:A]ACAACCTTGGTGAAGGACAGCTTTCACACCCAGTTATTTATAAGAACTGAGCATGTTGAGAGTATTTCGCTCATCTACCACAAAGGGAACTGGTTGCAGGAGAAAATTTACTGTGTTTTCTCAGTCTAATTCATAGTGCTATGTTGAATTT	C	C	C	C	A	A	A	A	C
cFX	CBacY1775_contig1098:116	C	A	no	WC214|WC218|WC219|WC247	TTTTTTAAATCCGAAGATACACATGTAGCTAATTTGAAAAATTTTTGCTCTGTAATTATTTTTTTCAGCATTTTGGTGTTACATTTTTGGGAAAAATCATTTTTTCCATGGAAAA[REF:C|ALT:A]AATTTTATTTTTAATATCCTGTGTGCAACAATTCAAGTAATACTTTTTTTCACGTTTAGTTTTAGGGTTAATTTTTAAAATGTATTTTGATACACTTTGATTATGATACATTTGCTTTTTCATTAACATGAAAAATAGAAGTCAACTAAAA	C	C	C	C	A	A	A	A	C
cFY	CBacY1775_contig1558:165	C	T	no	WC214|WC218|WC219|WC247	ACAATTAGTTTTCATTTGCAAACTACACTCCTTATATATATCAAGCGAAAGAACAAGCCCCAACTCGGTTTTCCAGTGATAAATTCAGGAATTTCAACTCATATTGGGAAACAGACTGAGAATGAAGAGTAAAAGTATCTTCTGCAAAG[REF:C|ALT:T]GATCACTTTATGGTAGATGAGCGAACTTCTCTCCACATGCTCAGTTCTGAGATATAGGTGTGTTTGAAAGCAGTCTTTCACCTGTTTTTA	C	C	C	C	T	T	T	T	C
cIW	CBacY1775_contig6:9255	G	A	yes	WC214|WC218|WC219|WC247	ATTATTTTTAGTGATTTTCTAAGTATGGAAAGATGCAAGAAATTGGGTTTATAAAATATTCTGAAAATACCTATTTAAACGCCTATTCTGTCAGTTATCCCAGAGCACAGAGTGCCTTATTCCTTATCTCCACCCTGAACTACTTTCAG[REF:G|ALT:A]GTGTATTTAAAGGTAAGTGACTGCCATGGCTAATGACTCAATCTTCAGAATCAAATGACAAGCCTTTAGTTGGCAGAATGTTACTAAAATGCTGTTTCTTTAAGGTAGTGCTGGAGGTCTGGGAATGTAATCTAACTATTGCCAATTTACC	G	G	G	G	A	A	A	A	G
cIX	CBacY1775_contig11:18074	G	C	no	WC214|WC218|WC219|WC247	AGTCTAGACAGATACAGTTTGGCTCACCTTCTGGTCCAGACCGAGCGCATTATCCACTGGCACATGACTCATGCCTGAAGAGAGGCGAGAACTCGTAGTCTCCCAATGCTGGTCCAGCTTAACCAGATATCACACACTCACAGAACTAC[REF:G|ALT:C]ACTCTACGAAACACACAGCTTGTGTACAGCCGAAATATACCCACTTCGACCGCTTTACGTCAGCACGTAAGCCGCGCGTCTTCCTTCTCTGCCCCTACCATCAACCCTTTTAACCGTTACCGTTACTGTTACTTCCCCCTGGCTAACTCGC	G	G	G	G	C	C	C	C	G
cIY	CBacY1775_contig21:13912	G	A	yes	WC214|WC218|WC219|WC247	ATATTGTGTAAAGAAACACTTAAGACCCCGACCACCCAAAGCAATCTTTTGTTGGTATCTTTACTTCCTTTTCTTCACTTTTTCCCTGTTCTTATGGTTGGATGAATAGAGAAGGCCCTTTAATATTTGTTGTAAAGCTGGTTTTGGTG[REF:G|ALT:A]TGCTGAATTCTTTTAGCTTTAGAATATCTGTAAAGGTTTTGATTTTGCTATCAAATCTGAATGAGATCCCTGCAAGATAAACTATTCTTGGTTGTAAATCTGCCCCTTTCATCACTTTATTATACCATGCTACTCCCTTCAGGTCTGTAGG	G	G	G	G	A	A	A	A	G
cIZ	CBacY1775_contig23:7559	G	A	no	WC214|WC218|WC219|WC247	GTCATTGTTATTATGGGTATGGGGCCTTAAAGATTTTTTTTCTGTAAATAGACTAACTAAGGGTAACAATAATTTAATACACCATTTTGGTAGCCGTTACTCATCACCATGTTTCTAGATCCTGAGGAAAGAGATGAGTGAAAGTGATT[REF:G|ALT:A]GAAGTAGTTTTTAGTCAATATATGAAAATAACATTATGAATTTGGGATGAGGGATTTCTTAACATTAGTTTGTGGCAAAAATTGCAAAGGATGTGTGAAGATTGGCAGTTTGGGGCATTTGTTTATTCAGATTTTGCTAGTGGTTTCTAGT	G	G	G	G	A	A	A	A	G
cJA	CBacY1775_contig25:446	G	A	yes	WC214|WC218|WC219|WC247	ATCCCACATCAAATGACCCATCTTTTTACAAATTGGTCATCACATCTTGTGTGATGGCTGAGACTGCTTTCATGGACATTCTTTGCTCCAATGTTTAGGGCCCTCAAAGCCATAACAGGTTCCCTTTTATGGTGGCTATCTTCTTTGGG[REF:G|ALT:A]GTGGCCAGGAGGTGGGTTAGTTCTTGTCATAGCAGCTGCCAAAAACTTGGCTTGCTGTCATTCCCTTCTTAAGTCATGCTTTTCCTTTCTTAAATCCTCATCCATGTCTCTATTATTAAAGGCTATGCAAGCTGTAACAATAAGCTACTTA	G	G	G	G	A	A	A	A	G
cJB	CBacY1775_contig37:8093	G	C	yes	WC214|WC218|WC219|WC247	TGATCTGTGATTAGTGATCTTTGATATTACTAGTAAAAATATTATGACTCAATTGAAGGCTCAGGTGATAGCAGTTTTTTTTAGCCATATAGTATAAATAACTTATGTATGCACTGGGGAAACCAGAAAATTATGTGACTTCCTTTATT[REF:G|ALT:C]TGATACTTTGTTACAGTGGTGTGATAAGGAACCCACTGTCTCTGAGCTTGTACTCTTTTTCAGGCAATGCATCTTAGCTATGTTTCTCTAAATGTCAAGTCATGTGCTTTTCTTTCCCTTTCCCTCTCCCTCCTTATCACCAGTGAAAAAC	G	G	G	G	C	C	C	C	G
cJC	CBacY1775_contig37:8373	G	A	yes	WC214|WC218|WC219|WC247	TCCTTATCACCAGTGAAAAACAGCTCTGGTCAAAGGACTTCGGGAAATTATGGACTAAACATAAACAGTTACATCAGTATTTTTTCTTGTTGTTAAGTCCTTTCAGGGCCTATATATTATGAACTTTGTAAATGAGAAAGGAAGATTCA[REF:G|ALT:A]AATGTCTGTTAAACTTACTAGATTATCTACTTATTGGACCTGTTATCTTTAAGAATAGTGCTGGCTAATTTTAAACAATTTTGAATATTTATCCAAAATTTTTTTCTAACAAATGTATCTAAACAAAAATTGTGAGGTTAGGATAGTATTT	G	G	G	G	A	A	A	A	G
cJD	CBacY1775_contig53:4817	G	A	yes	WC214|WC218|WC219|WC247	GATCCAGTTGAATATATTGGTGAATGCTACTAATTTTTTGTGGATTTTGCATCTATATTTATCATGGATTTTTTTCCTGTAATTTTCTTTTCTGTGATGTCTTTGTCTGGTTTTGGTATCAGAGTAATGCTCATAAAATATGTTTGGAA[REF:G|ALT:A]ATTTCTCTTTCTTTAATTCTTTGGAAAGAGTTCAGGAAGAATAGGTATTAAATCTTTGAATATTTTGTAAAATTTTCCAATGAAGCCACCTGGTGTTAGGCTTTATTTTTATTGGAATATTTTTGGGTACAGGCTTACATCATTTTGTTGA	G	G	G	G	A	A	A	A	G
cJF	CBacY1775_contig59:7217	G	A	yes	WC214|WC218|WC219|WC247	CTTCATTTGAGCAGGGAAGAGGCAGCCATTCCTAATATTGCCCAGGCAGCATATGAGAGACAGACCAGATGTCCAATAGTGACAGACCACCACATAACATTTCCTGACCTTCACTAGAAATCTACTCTGACCCCAGTTGCTTCAGGTCT[REF:G|ALT:A]CTTTTTTCTGGGGCTGAACATGCAACTGCTGGAATGGAGAATTCACTTGAAGAGAATTGAACAGGTTCAGACCCAACACCTTGAAACTTGAGTATGCTCCTGATATTGTGCTGATGAATGTTGATCAGAGGGGATTTCCAAACTCACATCT	G	G	G	G	A	A	A	A	G
cJH	CBacY1775_contig66:1784	G	A	no	WC214|WC218|WC219|WC247	AGTGATTTTCTTAGGAGCTTGTCTGTCTTGGTGTATAAGTGCAGCCTAGTCATAGGTGAAAATACCCTTTCCAAGCCAGTCAAGATTTCTATAACTGATGTTATGAATATCCACTATTTTTTTTCCTCATTCCTCTTTAAATTTAGACC[REF:G|ALT:A]TCTGAACATGGTTTTAAATGGCTTTGCTATTTTAAAACATCTGTGACTGTCAAGTGACTTGGGTTCTTTGTGGCAATTTCCAAGACACATTCATAAAGAACATTACATGGGAAGGCCCGGACTTGATGCAGTTCAATTAAAGAGCCCTGGG	G	G	G	G	A	A	A	A	G
cJI	CBacY1775_contig72:9198	G	A	no	WC214|WC218|WC219|WC247	ATATATCAGTGAGCTTATACATTTGTCTTTCTCTGTCTTATTTCACTTAGCATAAATCCCTCTATTTTCATCATGCTGTCTAGGCAAATGGCCAGATTTATTTACTTTTAGTGGTCAAAAATAATATTCTATTGTGTGCAAGCATGTGT[REF:G|ALT:A]TGCACACATGTGCACACTCCCCACATCTCCTTTATCCATACATCCATTAACGGACACTAAGGTTTTCTTGTATCTTGGCTAAATAATGCTGCAATGAACACTTAAGTTTTCAAATTAGTGATTTTATTTTCTTTGGATTAAAAACTCCAAA	G	G	G	G	A	A	A	A	G
cJJ	CBacY1775_contig75:1669	G	A	no	WC214|WC218|WC219|WC247	CATTGAGTCGTGGCAGTGACAGGCTATCTTCATCCGGGGTTAGAAGGGAGCCCCGGAGTTAGGTGGTATAAGCAGTGAATGTGCGAGATCTGCGTTGTGCGTGAGGATGTGAAACCTTGGGACTTCGAATCCTCTGAAGGTTTTGGCTG[REF:G|ALT:A]GAAGCTATTGAGTTAAGTGCTATTAGGGCCTTTTCCTCTGAATAGAAGCGCGTGTTGGCACCCTTCAGTCTGGGAAGGGACTTTTTCCACTGTCCTCGGTATTAATTTTAAGAATTGGGACCCTGGCCTTCCAGATCTTCTAGAGTTACTG	G	G	G	G	A	A	A	A	G
cJK	CBacY1775_contig91:2488	G	A	yes	WC214|WC218|WC219|WC247	GTAAATTTGTCTGATTCCACACACTTTTTCTACCACCAGTTGTAGCACATCTTAGAAGATTCTAATTTAGGTTGCACTAAATTTGTGTTTCCTCAACTACTGAAAAAATAATTGTTACCTATAGTGGTTCCATACAGACTATTATAAAG[REF:G|ALT:A]CCCAGACTTTAGGTACTTCCAGCTTGTTACTGGTTTCTCAAAACAACATACAAGTATTAGTAATACCTGTCACCTTAGCAATTAAGTCAACCCAGTTGAAATAATTTGCTTGTTTTAATTGACTGTTGGTGCTCCCGCTGTCCTCAACTCC	G	G	G	G	A	A	A	A	G
cJL	CBacY1775_contig95:423	G	C	no	WC214|WC218|WC219|WC247	ATATAGAGACACAAAAATTGTCTAAAAACTAAAAATAAAAAATAAATGAAAATATAACAGAGAAAAAAAAAGCGGATGTGTTCCCGTGGAGACAGTATGGTCTTAGTGATTTTATCCGTAGGTCCTTCTTAAGTTTGTGTGGCTGCCCA[REF:G|ALT:C]TCTTTTTTAGCTTTGGTTATGGGTGTGGCCATTGACCTGATAGAGTCTGCCCTTGTTACTCCACTTTCTTTTGTGATTGTCCCCAATCCTGCCCTCACCTTGCTGTGTAAACTCAGCTTGCTGGTTCCAGAGGCCCTCTGTTCATGTCTGT	G	G	G	G	C	C	C	C	G
cJM	CBacY1775_contig101:2511	G	A	no	WC214|WC218|WC219|WC247	GGCTTTTTCAAACCTTTTTACTTTGAAATAATTTCAAATTTGCCAAAAAGTTGCAATAGTGAAAAGATGCCCCTAAACTCTTAACACAGATTCGTTGATTATCATCTTGCTACACTCTTTAAACCACTTTGTCTCTCTCCTTTTTTTAT[REF:G|ALT:A]AATCATTTTCTGAACACTTCTACCTCAGTTTATATTTCCTAAAAATTCATTCTCTTCTATAATCAAACTGCAATTATCAAATTTAGGAACTGAACATCAGTACACTGCTCTTATTACAGAAGCAAAAGTCCATACTTAAATTTTGCCAGTT	G	G	G	G	A	A	A	A	G
cJN	CBacY1775_contig104:5370	G	A	yes	WC214|WC218|WC219|WC247	TCCTGAAAAGATGCAGACAAAGACCAGCAAGTATTTGTATCCTCTGCTAGGTCCTATTTCTGTGAAATCCATTTCCATATCTTCAAAATGAGCCTGGCCACAGCACTGGATTCCTCTTGGTCATGTTGTGCATTGTTCTGAGCACATAT[REF:G|ALT:A]AGGCAGCACTGTGAGACTGAGGCACAGAGGGATGGAAGTTGAGGGATCAGAGAGTATCGTCCCAGCAGGGCATCTAAGGCAGTCTTTCCCAAGTGGGTAACCTCATGTTGCTAAAGGGCCACCTGATGGGCCAATTGTTCAGGTATATATA	G	G	G	G	A	A	A	A	G
cJO	CBacY1775_contig104:6379	G	A	yes	WC214|WC218|WC219|WC247	TCTTCACCATCTCCAGGCAGATCCTGAGGTTTTCACAAAGGAGCCCTTATTAATGTGTCATTCTAGTGTTGGTTAGCCATCAATGCCCCTGGCTGTTCATTAGGGTGGTGACTGCGTGTAGAACCTTCACATTTACAGTCTGTCTAAGG[REF:G|ALT:A]TGAGATTGTCTGTTTCCTTGAGCAGGGTTACTGTAGCAGCCAATGCTAGTAAACATGGTGGCCACCCTGAAGCTACTGGGTCCAGACACTTTGACAAATAGGCCATGGACTGCTGCCAGGGCCCCACTGCTTGGGTGAGAACCTCTAGGGC	G	G	G	G	A	A	A	A	G
cJP	CBacY1775_contig127:4960	G	A	no	WC214|WC218|WC219|WC247	TAGGGATAATTTCTCTAATTACCTCCGCTGTCCATGGGGAGGTACTTACTGATACTTGACTCTCCTGCAAAAGCCACAAATTTCCCTGGCAGTCTGCCCTAGGAAACACTCAGGGAAGTCACCTGAAGGGCTTCTATGAGATCCTAGGC[REF:G|ALT:A]CTGCTGACAGAAGTTGGAACCTCCCCACAATAAGCATTCCAAAACAAGGCTAAGTGTGTGGGGGAGGTTGGGTGCCATCTTCCACACTGCTGCTTAGGGTAACATCTGTTCCCTTGTAGGGGGAACTCTTCTAATTAAATCCCCTTTCCAT	G	G	G	G	A	A	A	A	G
cJQ	CBacY1775_contig144:4604	G	A	yes	WC214|WC218|WC219|WC247	CTGAATTATGACCTTTATTACTCTGGAAAAGGTGGACGTATCACACCTATGTACATATTAATTTAGCTTACAGTCATTCTATTTTAAGAATTCATAATTCATACCTAAGAAAGCTTAAAGCTTCCTACATCTATCTGCTTTAAAATAGG[REF:G|ALT:A]GATTGTAACTCTCAAAATAATATTTCATACCTGTAATTTCTGTGGTGTCAAATACCATGAATGAATATGTTGCTGTACTGAAGTATGTGAAACAGTGTAGCCACTATTCCAGTTCTCAGAACTATTCTGAGGAAAATTTATTTTTAAAAAT	G	G	G	G	A	A	A	A	G
cJR	CBacY1775_contig167:2999	G	A	no	WC214|WC218|WC219|WC247	TGAGAAGTTAATTTCACATTTCCCCCCCAACTCTGGGATTCCTGACCTATGTTCCCAATCAGGGAACCCTTAGGAGGTAATCAGTCTCCTCTTCTGTTCACTGGGACAGGACCTGACTATGGACTACTCTCCAGGTTTCTACTTGGTCC[REF:G|ALT:A]GATGTGCTGCCTGGTGAGTTGGTCCATCCCTCCAACGAGTCCAGTCGGTGTTCAGCCACCCAGAGGACTGAACCACCTCTAGAAAGGAGGACCCAGAATACTGTCAGGTGGAGCGTCACCTCATTCACTTTCAGCATTCCCGGACCTCTGG	G	G	G	G	A	A	A	A	G
cJS	CBacY1775_contig180:1527	G	C	no	WC214|WC218|WC219|WC247	TTTTCCACATAAAAACATCATGATGCATACTTCAGGAGAGTTCACAGGCTAGGGTACAAAAGAAATCTCAAATTTTTTAAGAGGACAGAAATCATATCACATTTTTTTTCCAACCACAATGCTATAAAACTAGAAATCAAATACAAAAA[REF:G|ALT:C]AAAAAGGACAAAAGAACAAACACACAGAGTCTAAACAGGCTACTAAAAAACAATGGATCAATGACAAATTTAAGAATGAAATTAAAAAAATACCTCAAGACAAATCAAAATGAAAACACAACCTCCCAAAAATCTATGGGATACAGCAAAA	G	G	G	G	C	C	C	C	G
cJU	CBacY1775_contig193:3281	G	T	no	WC214|WC218|WC219|WC247	TCCCAATTAGCTGCTGGAGGTTGGCTCACATCCTCTCCCACACACTCAGCTTTGATCCGCATTGCTGAGTTTTGTGAAGTGAGGTCTTCTATCAGGAGCGTCTGGAATATCCTAGAAAGCCATCGGATGATTACCGTGATTGTTTCCTA[REF:G|ALT:T]GGCGGACTACAGGGAAATGTGGGGGTTGCGCTGGTGAGCTAAGTAGAAGCCAGTGTCTCCCTAAGGACAGGGGATGCTTTTACCTACATTACCCCTACCAGGGAAAACCTGTGACCCCAGGTAGTTGAGTGGAGTGTGTTTCCTCACCTCC	G	G	G	G	T	T	T	T	G
cJV	CBacY1775_contig219:3042	G	A	no	WC214|WC218|WC219|WC247	TGGAAGATTTTATGGCCTATAGATGTGGGTCTGCTTCTTGCACTGTGGACTGTGACCCCAGTATCTCTGCTTTTCCACCCCTCAAAAGAGTGAAGTTCTCAAAAAGCCCAATGCTTCACTGGGCCTAATATCTATCTGCTTGGCTGCAA[REF:G|ALT:A]TGCTGCCAGTGAGTCAGGGCTTCATGTCAGGTAGGTGTCCCTGATGCTCTCCTGGGTCTGCATGAGCTCTAGGGGTCCCTGCACAAAGTCTTTTCTATAGCGTAAATTGACAAAATATGGTGCTGGGATGGCCGGCTGGTGGCAGAATAAA	G	G	G	G	A	A	A	A	G
cJW	CBacY1775_contig224:1105	G	A	no	WC214|WC218|WC219|WC247	ACCAGGGAACACTTGTGTCCCCATGTTGCTGCGTGGAGTTAGGTAATCCTCCTCTCCCACCCACTGAAACATTTTCCAGAATGCTTTTTCCAGAATGCTAGTGTTGGGAATTTCCGTCTTCTATCAGAAGGTTCTGGGATCACCTAGAA[REF:G|ALT:A]CAATTTGTGTTACCTCCCTGAGAGTTTCCTTGGGCATGCTGCAAAGGAAAGGCAGGTGTTGGTCTGGAAATCAAAGTAACAGCTTGGCCCTCTGCATGGACAGCGGAGGTAATTATTTATCGGAATACCCCTACCAGGTAACACCTGTGAC	G	G	G	G	A	A	A	A	G
cJX	CBacY1775_contig226:2870	G	T	no	WC214|WC218|WC219|WC247	GTCCCCATGGACAGGGTAAGTAATTAGCAGAATTCCACCTACAAGGGAACAACTGTGACCTCAGCTAGCTACCTGGAGTGTGGCACCCTACCTCCCCCACACACTCAGCCATGTTCCGGAATGCTGAGTGTGGGGAGGTTCTGTCTTCT[REF:G|ALT:T]TCAGCAGCACCTGGGATCTACTAGAAGCCCTTTGGGTGCCTTCCATGTGTGTTTCCTAAGGCGCGCTTCCAGGGAAAGGTGGGGATTGGTCTGGAAAACCAAGGAGAACCGATTGCCTCCCCATGGACAGGGGAGGTAATTAGCGGACCTC	G	G	G	G	T	T	T	T	G
cJY	CBacY1775_contig244:421	G	T	no	WC214|WC218|WC219|WC247	CAACCAGTTACATTTGTGGTAGATGAACGAATGTCTCTCCACATGATCAGTTTCAAAATGTAAGTTTGTGTTTAAGCCATACTTCACTTAGCGTGTTGGGAAGAGAAAGTAAATTTTCAGTTGAAAACTACACTCTATACATATATATA[REF:G|ALT:T]GGAGGTAAAAGCTCCAACACGGTTTTCCAGTGAAAACTGCTGGAACTTCAAACCAGCAGTAGGAAACAGGCTGAGAAACCAGAATAAAAATTTCTCCTGCAACTCGTTCCCTTTTTGCTAGATGAGTGAAGGTCTCTCCACAGCATCAGTT	G	G	G	G	T	T	T	T	G
cJZ	CBacY1775_contig254:3476	G	A	yes	WC214|WC218|WC219|WC247	GATGATGTATCTAGTCTTGAAGGAAGGAGTAATGAGCCATCAACTTAGAGAATGAGGTCAACTTGGGTAAGGGAGATTTCTGACAAATGTACTCTAAGAGAAGATAGTTATCTAGTGTGAGCAACTCAATCAGGGAACACCCTGTCAGT[REF:G|ALT:A]GATGAAAGGAAGCAAGGTGAAAGGGCTAAGGTTTTGTGCATATGGCTAAGGTATGGTGGGATGAGAAGGGGAGGGTGAGAAAATTTCATAGGAGGTAAGTTGAAACTTAGAAAAGTGGTATCTGTTCTCATTTAAGCACTAGGTTCTGCAC	G	G	G	G	A	A	A	A	G
cKA	CBacY1775_contig264:102	G	A	no	WC214|WC218|WC219|WC247	GCCTTTGATATGCAAACTAACCAATCCAGAAACATACCTCCTATCTCTTGTTCCTATATCCCAAAAGGCAGTATTTCTCTGCCTTAAACATCCAGGGCCAG[REF:G|ALT:A]TGCGAGGCAATTAGGAACCACCCTATAGGTTAAAGTTCACCAAAATTGTTCGAATTAGCCAATCCTAACCTGTTATCCTGTCCTGCCCTTGGAAACCCCAATAAAGGCCATTCCTAAATCTTTGCTCTGTTCATGTCTTCTGATCATCCTG	G	G	G	G	A	A	A	A	G
cKB	CBacY1775_contig266:429	G	A	no	WC214|WC218|WC219|WC247	TAAAGAATTTTATTTTTATAAGTTTTACTTGCTTGATTTTCAGCTGACACTTTCTATCAGCAGAGGTCTAACTTTTGTAAACTCAGACACAAGGAAGTTGTGCCTTCCTCTTATCAATAGGACAGAATAGCATCCTGGATATGGTTCTA[REF:G|ALT:A]ATGGGAACCATGAGCCTACAGCTGTGTTTTTTTGTTGCCAAAGTGGTATCTTGGTGAGTCACTTCTTCTTTCTTGGCCTCAGTTTCTCAACAGAGCAGGTGAGATTAGTTTAGTATTCCCAGCTGTATTATAAGGAATCTGAGGGATTAAA	G	G	G	G	A	A	A	A	G
cKC	CBacY1775_contig353:203	G	A	no	WC214|WC218|WC219|WC247	GTAGGGGGAATTCCACTGATTACCTCCCCTGTCCATGGGGAGGTACTCGCTGCTTCTTGGTTTTCAGCAGAACATCCGCTTTTCCCTGGTATCCCACCATAGGGAACACTCAGTGAAGGCACATGAAGGGGTCCTAGGAGATCCCAGGC[REF:G|ALT:A]CTGCTGACAGAAGACGGAACCTCCCCACACTCAGCATTCCAGAACAAGAATAAGTGTGTGGAAGATGTGGGGAGTCACCCTCAATGCAGCCACCTGGGGCCACATGTGTTCAATGGTCAGGCGAATTCCTCTAATATCTCCCCTGTCCATG	G	G	G	G	A	A	A	A	G
cKD	CBacY1775_contig384:474	G	A	no	WC214|WC218|WC219|WC247	GGGGAGTCACCCTCCACGCAGCTATGTGGGGTCACAGGTGTTTTCGAGTAGGGGGAATTCCGCTAATTACCTCTCCTGTCCATGGTGAGGCTCTGGCTGATACTTGACTCTCCTGCAAAAGCCCCAAAATTCCCTGGCAGTCTGCCCTA[REF:G|ALT:A]GAAACATTCAGGAAAGTCAACTGAAGGGCTTCTAGGATATCCCAGGCACTGCTGACAGAAGATGGAACCTCCCAACACTCAGCTTTACAGCACAAGGCTGAGTGTGTGTGGTTTGTGGTAAGAAGAACCCCACGCAGCTACCTGGGTTCAC	G	G	G	G	A	A	A	A	G
cKE	CBacY1775_contig387:371	G	A	no	WC214|WC218|WC219|WC247	TGGTATGTGACACCCCAGCTTTCCCACACACTCAACCGTGTTCCAGAATGCTGAGTGTGGGGAGGTTCCGTCTTATATCACCAGCTACTGGGATCTCCTTTAAGCCATTTGCGTGAATTCCCTGAGTGTTTCCAAGGGCAGGCTGCGAG[REF:G|ALT:A]GAAATGTGGGTGTTGGGCTGGAAAGCCAACTAGCAGTGACTATCTCCCCATGGACAGGGGAGGTATTGAGCGGAATCACCCTAAAAGTGAACAACTGTGACCTCAGCTAGCTGCATGGAGGGCACTTCGCCCTCTTCAACACACTCAGACA	G	G	G	G	A	A	A	A	G
cKF	CBacY1775_contig414:1511	G	T	yes	WC214|WC218|WC219|WC247	ACCCCCACCTTTCCCTGGAAGCCCGACCTAGGAATCACACAGGGAAGGCACATGAAGAGCTTCTAGGTGTTCCAAGGCACTGCTGACTGAAGACGTAACCTCCCCACAATTAACATTCTGGAACAGGCCTGAGTGTTGAGGGAGGTGGA[REF:G|ALT:T]AGCTGCATTGCATGCAGCAACCTGGGGTCACAGGTGTCCCCGGGAAGGGGGAAGTCTGCTAATTACCTGCCATGTCCATTCGCGGCACTCGCTGCTACTTGGATTTCCAGCCAAACTCCTGCCTTTCCATGGAAGCTCGCCCTAGGAAACA	G	G	G	G	T	T	T	T	G
cKG	CBacY1775_contig452:1912	G	A	no	WC214|WC218|WC219|WC247	CTATCTCTGGTCAGATGTGTTACCCAGTAGGGAGAATTCTGCTATTTACCTTCCTCGTGCATGGGGAGGCACTCACTGCTACTTGGATTTCCAGCCAAACCCCTGCATTTCCCTGTCAGCCCGCCCAGGTAAACACTCAGGGAAGTCAC[REF:G|ALT:A]GAAAGGGATTCTAGGAGATCCTAGGCACTGCTGACAGAAGACGGAACATCCCCTCACTCAGCATTCCAGAACACGCCTGAGTGTGTGGGGGAGAGGCAAGGTGCATTACACACAGGTGCCTGGGAACACAGGGGTTAACTGATATGGGAAA	G	G	G	G	A	A	A	A	G
cKI	CBacY1775_contig455:1728	G	A	no	WC214|WC218|WC219|WC247	GCTAGGTGAAAAGAGATTTGTTTGAAGGGGGTCATACACTTTTGATCAGATCAACCCAAACATTGACAGATGATTCAGCATGGGAATAATATAATTAGTGCAGATAATGTCTTTCATAAGCATGGTAGGAATAAGAGAGTTTTTGTGTT[REF:G|ALT:A]GGGAAGCAAGCATAGCTATAAGCTGTGATAGGCCTTCACACACTCTCACATTAAGTCTGCTCACTTCATCTCTTTATTTGTCTTTGGGAAATTCACACACACAGTTGGAAACATTAACAAAATGTCTCTTCAGGATGAGGGTCTATGCAAT	G	G	G	G	A	A	A	A	G
cKJ	CBacY1775_contig481:520	G	A	no	WC214|WC218|WC219|WC247	ACAGATTTCACACCCAGTTACTTATAAGATCTGAGCATGTTGAGAGTATTTCGTTCATCTACCACAAAGGAAGTGGTTGCCAGTGAAAATTTACTCTGTTTTCTCAGTCTAATTCCTAGTAATCTGTTGAATTTCCTGCAGTTTTCAGT[REF:G|ALT:A]TAAATCCGTGTTGGAAAATGCAATTCCCCATATATATATATATGGACTGTAGTTTGTAACTAAAAACAAACTTTGTGTTCCCAACAATCTATGTGAAGGACGGCTTTCACATACAGCTACCTCTCAGATCTGAGCATGAGGATAGACATTC	G	G	G	G	A	A	A	A	G
cKK	CBacY1775_contig484:562	G	A	yes	WC214|WC218|WC219|WC247	GTGAGCTTGGGGAACCAACAGAATCTTAGAGGTAATTTCCACTTTCATAGAAGCAAGCCACTTTATAGAAACAAAAAGTGAGGTAATGCCGCTGGGCCAGGGAACCATATGGTGCTGGCAGAAAAGCAGTAGCCCTGCCTGAGGGTACT[REF:G|ALT:A]CCAGTCTTTAAATGGGGCTTTCCACTCCAGTGAGAAGGCCATTCTAAGTATCATGGGGTAGGGGTTGTGATTCCCAGGTAGTTGGCCATTGCCCATTCTTTGACCTTTTATGGTTAGACTTGGTGTTTTCATGGTGCATGTTGGCTTGTTA	G	G	G	G	A	A	A	A	G
cKL	CBacY1775_contig555:965	G	A	no	WC214|WC218|WC219|WC247	CGTTAATCTGGCACACCTGGTGTGGTTTGCAAGAGAAAATTTTACTCTGGATTCTCAGTCAGCTTCTTAGTGCCGGTTTGAATATCCTGCCATATTCACTGAAAAACCGATTGGAGCTAGAAAATTTCCATATATATGTATGGAGTTTA[REF:G|ALT:A]TATGCAACTGAAAAGATACTTTGTTCAAAACAAGCTAAGTGAAGGACGGTTTTCCTGCACACTTATCTCTCAGAACTGAGCATGTGGAGAGACGGTCGTTCATCTTGCATGAAGGGAAAAGTTTGCAGGTGAAACTTTAACTCTCGTTTCT	G	G	G	G	A	A	A	A	G
cKM	CBacY1775_contig604:55	G	A	no	WC214|WC218|WC219|WC247	TTGCCTAGGACAAGATGCAGGGAAATGGTTGTGTTCGGCTAGTGAGTGAAGTAG[REF:G|ALT:A]AATGAGTGCCTCCACAGGGACAGGGGAGGTAATTAATGGACTTGCCCCTAACCATTAAAACTGTGACTTCAGGTACCTGCATGTTGCGTGGCACCCCAACTCACCAACACACTCAGACTTGTTCTGGAATGCTGTGTGTTGGGAGGTTCTG	G	G	G	G	A	A	A	A	G
cKN	CBacY1775_contig619:52	G	A	no	WC214|WC218|WC219|WC247	CGGCTTTCACACAATATTACCTATCAGAACTGAGCATGTGGAGAGACATTC[REF:G|ALT:A]TTCATCTAGGACAAAGTGAAATCTTTGCAGTAGAAACATTTACTGTGGTTTCTCAGTCGGTTTCCTACTGCTGATTTGCAATTCCTACAGTTTTTACAGGAAAACCGAGTTGGAACTTCTGCCTCCCTATATATAAGTATGGAGTGTATTT	G	G	G	G	A	A	A	A	G
cKO	CBacY1775_contig648:1232	G	A	no	WC214|WC218|WC219|WC247	TTCTCAGACAGTTTCCTAGTTCCGGGTTGAAGTTCCTGCAGATTTCAGTGGAAATACGTTTTAGAGGTTGTAGCAACCCATATAAACATAGGGAGAGTTATTTGCAACTGAAAAGATCCTACATGTTCCCAACAAGCTAGGTGGAGAAC[REF:G|ALT:A]GCTTTCACACAATATTACATATCAGAACTGAGCATGAGGAGAGACATTCGTTTATCTAGCACAAAGTGAAGTGTTTGCAGGAGAAATATTTACTCTGGTTTCTCAGTCTGTTTCCTTCTGCCGATTTGAAATTCTTGAAGTT	G	G	G	G	A	A	A	A	G
cKP	CBacY1775_contig651:255	G	C	no	WC214|WC218|WC219|WC247	AAGGCAGGGAAGTTACACAAGGGACGGGGGCTCGGGGGTGCCACCGCCTAGACCGGCAGCAAAAACTTGATTATGCCAAGGTCCTGACTGAAGCATGATCTAAATCCTTGAACTTTCAAAGCCTGTCTGACCATGGTTTAAGATCTTTG[REF:G|ALT:C]AGCTGTGTTTATTTTCATCAATTCTCCGCTTCCTCCATTGGTTCTCCTTTCAGATAACTAGATGGGTAGCTAAATTTTCCTGCGTGCAACTGTGATTTTTATGTGGCAAATTTAGCCAAGATTTCAGGATACAGTGAGATGACAGTATTGG	G	G	G	G	C	C	C	C	G
cKQ	CBacY1775_contig703:592	G	A	no	WC214|WC218|WC219|WC247	AGCTAGCTGGGGTCACAGGTGTTCCATTGAAGGGGAACTCTGCTAATAACTCTCCTGTCAATGAGGAAGAACATGCTGCTCCTTGGATTTCCAGGGAAACAAACGCTTTTCCCTGTCACCCCACACTTGGAATCACTCAGTGTTTGAAC[REF:G|ALT:A]CAAATGGCTACTTGGTGACCCCAGTTGTTGCTGACAAGAGATGGATCATCCCAACACTCAGCATTCTGAAACACTTCAGAATGCATGTGATAGGTGAGGAACTGCCAACCTTGCAGCTATATTTGGTCACAGTTGTTCCCTAGCACTTGTA	G	G	G	G	A	A	A	A	G
cKR	CBacY1775_contig723:329	G	C	yes	WC214|WC218|WC219|WC247	CTCACCTGTGCATGTGAAGCATGCAGTTACTAGGTTTTTCAGCCAATCCCACATCTTTCCCTGGCAGCTTGCCCTAGGAAACACTCAGGGAAGACACGATAGGGTCTAGATGGAGATCCCAGGCACTGGTGACAGAAGAGGAAACCTCC[REF:G|ALT:C]CACATTCAGCATTCCGGGACATGGCTGAGGTTGGTGAGTAGATGGAGAGCCACAATCCACACAGCTTCCTGGGGACAAAGGTATTCCCTGGTTGTGGGAGGTCTGCTAAATACCTCCCATGTCCATGAGGTGGCACTAGCTGCTACTTGGC	G	G	G	G	C	C	C	C	G
cKS	CBacY1775_contig747:382	G	T	yes	WC214|WC218|WC219|WC247	AAAAGAATCTAAGGGTTCCCACAAAGCTAGGTGAAGGACGGCTTTCACACCCACTTATGTCTCAGAACTGAACATGTGGAGAGTGTTTCATTCATCTGGCACATAGGGACTTGTTTTGAAGAGAAACTTTTAGTTTGGTTTCTCAGTCT[REF:G|ALT:T]TTTCCCAATGCCAGTTTGAAGTTCCCGCCCTTAACACCGTAAAAATGATTTGAAGCAAGTCCCTCCCCATATATATGTATGGAATGATGCATTCAATTGTAAAGAATATTTGTGTTCAAAACATGGTTGAAGGAAGGATTTCACACACAGA	G	G	G	G	T	T	T	T	G
cKT	CBacY1775_contig747:547	G	T	yes	WC214|WC218|WC219|WC247	TTGAAGTTCCCGCCCTTAACACCGTAAAAATGATTTGAAGCAAGTCCCTCCCCATATATATGTATGGAATGATGCATTCAATTGTAAAGAATATTTGTGTTCAAAACATGGTTGAAGGAAGGATTTCACACACAGATATTCAGAAATGA[REF:G|ALT:T]CATCTAGATAGAGGGTTGTACATTTGACACAAAGGGATAGGCTTGCAGGAGACACTTATCTCTGGTTTGTCAGTCTGTTTCCAAGTGCCGGTTTCATTTTCCTGCAGTTTTCACTGGAAAAAATATTTGGAGATAATAACTACCCATATTA	G	G	G	G	T	T	T	T	G
cKU	CBacY1775_contig749:674	G	C	no	WC214|WC218|WC219|WC247	TCTCAGTCTATTTCCTGGTGCCGATTTGATTTTCCTTCAGTTTTTACAGGAAAACTGAGTTGCAACATCTAATTACATATATATATATATGTATTGAAGGAAGTTTGCTACTAATGAGAAAGTTTGGATTCCCAAAAAGCGAGGTGAAG[REF:G|ALT:C]ACAGCTTTCAAAAACACTTATTTCTCAGGAAATTGCATTTGGAGAGATGTTCGTTCATCTAGCACAAATGGAAGAGTTTACAATGAAAAATTTTACTCTGGTTTCTCAGTCTTTTTCCTAGTGCCACTTTGAAGTTCCTGCAGTTTTCAGT	G	G	G	G	C	C	C	C	G
cKV	CBacY1775_contig809:872	G	T	no	WC214|WC218|WC219|WC247	ATAACAGCTGAAATAAATTATCTACATATGATGATGATAAGTGGTCTTTCTAAATGTGCAAATGGGCTCACTTCCATCCTTGAAAATCAATGTGTCCTCAAAAAGCGCTGAGATGAAACCTGTCCAATGTTGTATTCCTCAAAGTAGGG[REF:G|ALT:T]AGTTACAGAAGGTCAATTTCACATGAACTAACGCTGAAAAGTGTTTCTCTGCAGCAAATATTCAGCACACCTCATAGATTTTGAAAGTGCTGCTGTTGACTCAGCTGAGATGAGGTGTCTTAATGTCACTTTGCCAGATGTACCTTC	G	G	G	G	T	T	T	T	G
cKW	CBacY1775_contig876:164	G	A	no	WC214|WC218|WC219|WC247	GCTTCTATGTGATGCCATGTGCTACTGAAGGAAGACGGAATTTCCCCAGACTCAGCATTCTGGAACACGGCTGAGTGTGTGGGGAGGTGACGAGCCACCCTCCACGCAGTTACCTGGAGTCACAGGTGTTCCCTGGTTGGGGGAAGTCT[REF:G|ALT:A]CAAATTACCTCCCCAGGCCAAGGGGAGGCACATGCTGCTACTTTGTTTCTGACCAAACCCCACATTTCCCTGGCAGCCAGCACCATGAAACACTCAAGGAAGGCACTCTTAGTGCTTCTAGGAGATCCCAGGCACTGCTAACAGAAGACAG	G	G	G	G	A	A	A	A	G
cKX	CBacY1775_contig908:62	G	T	no	WC214|WC218|WC219|WC247	TCTTTGTGTTCCAGCAAGCTAGTTGAAGGACGGCCTTCACACACTGTTACATATCGGAACT[REF:G|ALT:T]AGCATGTGGAGACACGTTCGTTCATCAGGGACAATGTGAAATGTTTGCAGGAGAATCATTTACTCTGGTTTCTCAGTCTGTTTCCTAGAGCCGCTTTGAAATTCCTGCAGTTTTTACAGGAAAACCACTTGGAACCTCTACAACCCTATAT	G	G	G	G	T	T	T	T	G
cKY	CBacY1775_contig1161:353	G	A	no	WC214|WC218|WC219|WC247	CTCGGTTTTCCACTGAAAACTGCAGGAACTTCAATGTGGCACTAGGAAACAGACTAAGAAACGAGAGTAAAGATTTCTCTTGCCAAACGCTCCATTTGTGCTAGATGAAAGAAATTCTCTCCACATGCTCAGATCTGAGATAGAAGTGT[REF:G|ALT:A]ATTGAAAGCAGACATTCATCTGGTTTCTCGGGAAAACAAGCTTTCTCATCAGTAGCAAACAACACTCCATACATATATATTGGTTTTTAAAGTTTCCAACACGGTTATCCTGTAAAAACTGCAATAATTTCAAAGTGGCTCTAAGAAACAG	G	G	G	G	A	A	A	A	G
cKZ	CBacY1775_contig1559:112	G	C	no	WC214|WC218|WC219|WC247	GTGAAAGAACTTGAGGTAATTGTTCAGCCTGTTGGTTTTCTGAAACTGATGTCAGACGACACATAAAACTTTAGTTTCAGTCATACGTAATTTACCTTGAGTTATCCTCTT[REF:G|ALT:C]GTGTGTTTGGATTGTTTATTTTGGGGAGGGGGTAATTAGGTTTATTTCTTTATGTTTGAAGGAGGTGTTGGGGATCGAACCCAGTACCTCATGCGTGCTAAGCATGCGCTCTGCCACTGAGCTCTGCCCTCCCCCCTGTTTAG	G	G	G	G	C	C	C	C	G
cLJ	CBacY1775_contig82:1851	G	C	no	WC214|WC218|WC219|WC247	TTTTATTGCCCATTATGTAATAAAAGGTTCTTATTCATCTGTTTCATGCTCACTACCATGTTTTCCAGAGCATAGAACACCATGGATATGTAATAGGTAGTCACTAAAATTTGTTGTATAAAGACAAAGGACATATATTATATATTTTA[REF:G|ALT:C]GTGCACACTTAACTTAAGTAAAGAAAGAAATACCAATATACAAAATTCATAATAATGGTACCACTAAAACAGTGGTATATTAGGAATAGAAAATATGATCAGGGGAGATATGAAAAGGTACTTAAGGTGTATTTATAAACTTTTATTTATT	G	G	G	G	C	C	C	C	G
cMU	CBacY1775_contig1194:329	G	C	no	WC214|WC218|WC219|WC247	TTGACTTATGGTAGATGAACGAAAGTCTCTACACATGATAATATCTGGGAGATATGTGTGTTTGTAAGCAGAACTTTACCTGGTTTTTCAGGAACACAAGCTTTCTCAATAGTAGCAAACTACACTCCATACATATATATAGGGTTGTA[REF:G|ALT:C]AGGTACCAAATGGTTTTCCTTTAAAAACAGCAGTAATTTCATAGCAGCTCTAGGGAACAGTCTGAGAAACCAGAGAAATTGTTTCTCCTGCAAAACGATCACATTGTGCCAGATGAAAGAAAGACTCACCACAAGCTCGTTGTTGCGACAT	G	G	G	G	C	C	C	C	G
cNU	CBacY1775_contig7:12413	T	C	yes	WC214|WC218|WC219|WC247	CCACCTGACTAACCTTAGTTTTAGTCAGTTACCAGCCCTTTTATTATAAAAGTGCCCTTTATTTAGCATTTTCCATGTTACTGAGTTCAGAATAAGTCACACATAAATACATGTGCATATGACCTTTGTAGTCAAGAAACTACAAAATA[REF:T|ALT:C]GTATGAGAAAAACAGCAAACATTCCAAATAGTTACAATTTCACAAAACCATTCATTTTTCTCAAATTTTCTCTGAATTTCTTCAAAAAGCAGTATTTTTGTTATGCAGGGAATCCCTAGTCCCATTAAAAACCCTTGGAAAACTTAAATGA	T	T	T	T	C	C	C	C	T
cNW	CBacY1775_contig17:6591	T	G	yes	WC214|WC218|WC219|WC247	TAATAACCAGGTTGTTTTACAGGACTGGCAGCCACCATTTGCAGTAGAAGTTGACAACTTCAGATTTACTCCTCGCATCCAGAGGCTAAATGAACTAGAGGTAAATGGGGATTAATTCTCCTAGGGTGCAATCTGACCTCTGTTCTTGT[REF:T|ALT:G]TCACTTGTAGTGTTAATAGCAATGTAGCTAAGAACATGTTTTGAAATCAAATATTTTTTTATTGTAACCCCAGCTCCATTATTTTGCAGAATGTTGATCTTGTAGGAGTCAAAATGTGCACAATGACAGGATATTAAGAGAACTTTAAATT	T	T	T	T	G	G	G	G	T
cNX	CBacY1775_contig64:6177	T	C	yes	WC214|WC218|WC219|WC247	TTAAAACTATTCTCACAGGACAACATTTTAGAATCTCTGCATATGGATAGTGGAAGTCAGGTATTGATTAGGCACCATATGAAGTAAAGGACTAATTGGGATCATCATGTGATGTCCCAGGAGTCATTGGATTTGCTTATGTGAGGTAA[REF:T|ALT:C]TTCTAGGAGACATGTTAAGTACTACATGTTTACCATGTGATACTGGGAAAATGTGATTTTAGCATACAGATTGCTTTTCCCCATACCTTACCTAACAATAAATAAATATTTGGCACCCACACAACTAATACCTCAGAATTCTATGACAGTC	T	T	T	T	C	C	C	C	T
cNY	CBacY1775_contig26:11668	T	C	yes	WC214|WC218|WC219|WC247	CATTTCTGTTAGTATTTTTTACCTCTAGAATTTCTTTTTGGTGCCTTTTAAAATTTCCATTTATTTTCTTATATTATCCGTCTGTTCTGGCATGCTTTCTACTTTATCATTTAGTTGTTGTGGTTTGGTTTGGTTTGGTTTGGTTTGGT[REF:T|ALT:C]TGGTTTCATATAATTACAGTTGTTTTAAATTCCTAGTCTGAGAATTCCAGTGTCTGTGCTATGTCTGACACTGTTCCTGTTGCTTACTAGGTGTCTTCAAACTGTTTCTCTAATTTTTAGTATACCTTGTAAATTTTTGTTGAAGGACCGA	T	T	T	T	C	C	C	C	T
cNZ	CBacY1775_contig26:12946	T	G	yes	WC214|WC218|WC219|WC247	GATCCATTTTGAATTTTTCTATTCGGTAAAAGGTAAGGGTCCAACTTCATTTTTTTAAATGTAGGTTTCTAGTTGTCTTAGCACATTTTTATTCAGCATTTAGTTTCCTGTTAGTGCTATGTATTTTATTATTTATATAGAATTTTTTT[REF:T|ALT:G]TGTGTAAAAATTTACATTGTGAATAACTTCTTTTTGTGCCCTTAGTTTTTGATCATGTAACACACACAGGCAAGGTCAGAATAACTGAACAAAATTATAATTAGAAATAGAAAACCTTAATTTTTCTTACCATATAGATGACATAACTATG	T	T	T	T	G	G	G	G	T
cOA	CBacY1775_contig31:5142	T	C	yes	WC214|WC218|WC219|WC247	AACTAGATAAACATACAGAGACAGGAAGCAGGGGAGTGATTGCCAGGGGATAGGGAAAGATGAAAAGAGGGTATCACTGCTAATGTGCCTGTGGTTTCTGTATACGCAGAGGAATTGTTCTGGAGTTCCTCTGAAATGGTTCCATAATA[REF:T|ALT:C]TGTACAGATACAAAAACTAATGAATTGTACAATTTAAGTGATGAATTGTATGTTACTTGAATTGTATCCCAAGTTAAAAAAAATTCTTAAATTTGACAAATTTTTGTGCAATGAGTTTGTAATAACCATTATTAGAACATAAAAATATCCA	T	T	T	T	C	C	C	C	T
cOB	CBacY1775_contig54:3042	T	C	yes	WC214|WC218|WC219|WC247	ACCAGTTTAAAACAAATGGGTAAAACAAGTAACAAAAATGGCCATAAGGACATAACTACAAAAAAACACTTCAAGTATCAATGGACCAAATGCTGTAATCAAAACACATAGGATGGCTGATGGGATTAAAAAAAAAAAAGACCCATTTA[REF:T|ALT:C]ATGTTGCTTTTAAGAGACTTACTTCAGAGCTTTAGATACACAGAGTGAAAGTGAAGGGATGGGAAAAGATATTGTGCAAATATAATCATGAGAAAGCTGAAGTAGCACTACTCATGTCAGACGAAAGCAAAGCCTATAATAAAAAGCAAGG	T	T	T	T	C	C	C	C	T
cOC	CBacY1775_contig55:2892	T	C	yes	WC214|WC218|WC219|WC247	AGGTTCAATAGGACAGGGTCCAGAAAATTATACACACAGACTTTACAATTGTCATCTCACAGTGGAGTAATAAATATTGCTAAATATTTCTGGCAGTGATATGTGACAATAGACGTGAAGATTTGTCAGTCAGAGAGGCCCACCCTGTC[REF:T|ALT:C]TTAGTGTCCAGAGTTTTTACTGGGGGTCAGTCACATACATGTGGCTGACCACTTCTATGGCTGGTCCTCACCTCCAGTCCCTCCAGTGGTGGGGCTGATACCCAGTAGGTGGGAATCCCTACCATTTATCACAGTTAGATTGTCAAGTGTA	T	T	T	T	C	C	C	C	T
cOD	CBacY1775_contig56:3218	T	C	no	WC214|WC218|WC219|WC247	TAACCTATGATAATATAATATAAAAGGTAAGGATGCAGACATATAGCAAAACTTTTTGAATATAATTGAATCTAAGTTTTGATATGTTCAAAATGACAATTGTAGTCACCAAGGTAACCACTAAAAACATACAAAAAACAAATAAGTGG[REF:T|ALT:C]TCAAAATAATCCACTACAGAAAGTCAATTAAACAAAATAGAAAACAGTAGTGGAGGAATTAAGGAACTAAAAATATATGACATATAGAAACAAACAGCAAAGTGACAGAAATTTTTCTGAACAGAGCAATAAGTAATAAGGATACTGAATC	T	T	T	T	C	C	C	C	T
cOE	CBacY1775_contig61:1695	T	G	no	WC214|WC218|WC219|WC247	AGCTGCTACAGCTCAAAGTCAAGAGGGCCATCCCTTAACTATCTGTTCTAGTTGTTTTGAGAGTAGACAACAGGTCTAGCAATATTCCAGAGTTTGAATTAACACCCTCAGATTTATGCTTTTTCTCTTATGGACATACAATTTGAAAG[REF:T|ALT:G]TTTTTGGTTTTTTTTTTAATCTGGTAGTCCCAAAGCTGGTGCTGAGACTAACTTTATTTTTATTGTTTACAAGATTGTTTGGCAATCTTTAGTCCAAGTAAGGAGCTCAAGATCATGTCCCTTTATGGCTCTATAAAGGGGTTTTACTACA	T	T	T	T	G	G	G	G	T
cOF	CBacY1775_contig61:3833	T	G	no	WC214|WC218|WC219|WC247	TCCCCCACTGTCAAAGGTACCCAGGGCTCCTGTGGGGAAATTGGATTTGGGAGCCTCAAGTCTAAGGGAGCCCCGGGCCTCTTTACTCCTTATGATAGAATTCCTCTCTTTCTACCATATGAGAGGTTTCCATCCTTCCTTTCTTATTT[REF:T|ALT:G]CCTTCTTATTTTGTAACCGAGGGCAATGTTTTCCAATGCCCCTCTTCCTTGCAGTAGGCACATTGTTCCTTCTCCAGTTGGGGTGTACCTCTCTTCAGGTGACTCGGGTGTCTTGCCTTCCAGGAATCCAATGCTGCTGCCAGAAAAGCTG	T	T	T	T	G	G	G	G	T
cOG	CBacY1775_contig62:9799	T	C	yes	WC214|WC218|WC219|WC247	GTGTTAGGGAAATAATTTATGTGACTGTGCTGTTTTGAAGTAGAAATATATGAAATGCTCTGGATATTTCAAGTTATATTGTCTATTCAAAATATGACCCATTATTAACATACCTATCTTCCAGGTTGGGTTTCCTTAAATACATACCT[REF:T|ALT:C]CTCAATGTGATGGCCCTGAAATTGTACTTTTGCTCTGAGCTCTGAGTTCATTTCAGGGTTTCTTTTGCTTGGTTCCAAACAAGCCCGCAAGTTGACCAGCTCCACAAGAGTTCTACTGATCTATAGAGATGGCATTGCTAGAAAGTGTTTT	T	T	T	T	C	C	C	C	T
cOH	CBacY1775_contig139:4267	T	G	no	WC214|WC218|WC219|WC247	CCTTTTTGTGGAGGACCTTGTCACCCGTCTACAGGATTGTCCCATTACTAATGTGCAAGATTGGAATGAATGTCTCAATATTATTGCCTATGAGCACCACATAGGTTACTGTATAAATGCATCAACTTTACAGCAGTTAAACTTCCCAA[REF:T|ALT:G]TAGAGGTGTGTATATTTCTTCAATATAATATGACACCAAACACCAGTACTTGCTGTTTATCAATCTTTAGCAAATGACTGTGATTTATTTTATTCTAATCTTTTTAAAGTATATCAAGTAAAGTAATAATAGGCCTAAATTACTAGACTTT	T	T	T	T	G	G	G	G	T
cOI	CBacY1775_contig65:6367	T	C	yes	WC214|WC218|WC219|WC247	GACTTGGTAAATTATACCTTTGTAAGCAGAATGGAAACATTTACCTTTCTCTCTGCTTGATCACTCCAGAATTTGGAAACTGTTAGTGAATATTCTTATCTTTATGGCAGTATAGTTATTTGCATAAGTTCAAAAGGAATCTGTTCTTC[REF:T|ALT:C]TATAACAGGACATAATTGGAAATATTGGTTATGGCTTTGACTGGAAATATCATTGAATCAGGTATGACCATATGGCTTTAAAGAACTAAGGTGAACATTAATGAAGACATAAAGCACCTTAGAAAGATAACCTGGTATCCTGTTGCATGGT	T	T	T	T	C	C	C	C	T
cOJ	CBacY1775_contig68:971	T	C	no	WC214|WC218|WC219|WC247	GCCAGGATTCAGACTATGTTATCTCCTGTTTGCTTTTTGTGGTTCATGAAAATACTGCCTTATAATTACTGTTGTTGGGAAACATTTTAAAGACTGAGTTTAAGGTCAACACTTCAAAAGGAACATAAATTGGAAAACAACTGGATTAA[REF:T|ALT:C]AAGTTAATAGATACTGGTATGAATATTTCTAGAAATCTATTCCTGAACTCTTGGCTTTATCTTCTAGCAAATATCTTTGAACCCAGCCTGCTACAATCATGTATAAAGTTTCAGCAAGGCATGTAGCATGTAGCACTTGCTCGATTAGTGT	T	T	T	T	C	C	C	C	T
cOK	CBacY1775_contig68:7905	T	C	no	WC214|WC218|WC219|WC247	GAAATTGTGTGTGTGTGTGTTTTTAAAGTGCTTCTATGCATTAAGGGATCACATAGCTTTTCTTATTTATTCTATAGACCTGGTGGTACATTACACTGATTGGTTTTACTACATCAAACAAGCCTTGCATTCCAGGAATAAATCCTAGT[REF:T|ALT:C]GGTCATGGTGAATGATCTTTTAAATATGCTGCTGGATTCAGTTCTTAAGTATTTTGTTCATTTCTGCATCTATATTCATAAAGGATATTGATCTTCAAATTGTCGGAAGTTTTGTTGTTAACATTTTTATCTGGCTTGGTACCAGGGTAAT	T	T	T	T	C	C	C	C	T
cOL	CBacY1775_contig95:5602	T	C	no	WC214|WC218|WC219|WC247	CATCATGTCCTAGGATTAGGCAATGGTTTCTAAGGTCTGATACAAAAGTTCAAGCGCAAAATAAATAAACTGGCTTTAATTAGTATTAAAAATTTTATCAGTTTTGAAACTTTTATAGGACAAAAGAAACCACAAAGGAAATGAAAAGA[REF:T|ALT:C]AACTCACAATGAAACAAAGTATTTGCAAACAGTATTTGATATGAGACTTGAATCCAGAATGTAAAAATAACTCTTACATTTCAATAACAAAAGACAAAAAGGGCAAAATATTTCAACAAATATCTCCCCTAAGAGATATAAATGGCTAATA	T	T	T	T	C	C	C	C	T
cOM	CBacY1775_contig133:4494	T	G	no	WC214|WC218|WC219|WC247	ATTGTCTTTGAAGGCTAGCAGGGCTTAAATATGGGAGAGCTATAGAAAATAAAGATTCCACTCTTAAAGCACATATGCAAAATTTCATACATTCCAAGATCCACTGCAGAAACATTTGTTTGAAAGGATTTGGGGTCAGATAATGCTTG[REF:T|ALT:G]CGGTCTTAGAGAATCTCTCAGAGATGCAGGAAGCTACTAGGACTCCTCCTAGGAACAGACACTGATGGCAGCAATTTTTGGAAACATGTTTTACAATGATGACACAGGTACTGGCAAGCAACATTTAGAAATCCTCCCTCTAGGCCCTACC	T	T	T	T	G	G	G	G	T
cON	CBacY1775_contig151:2126	T	C	no	WC214|WC218|WC219|WC247	CCCCTTAGACATCTCCTTTGTCTCCAAGATGTAGTAAATTCCCCCATTGTATAGTTAGCCCTAACTAATCTTAGGGATAAGGCAGGATGCTCACCATCAGGGAGTTCACATCTGATGGGAATCTAAAACTTGTTTTAGGGGAATCTCTG[REF:T|ALT:C]TGGGGAACATGGTAGGCTTGGGGGGTCACTGGCAGTAAAAGAATTTACCAGAGACAAATAAAGAAGCAAAGAAAACAAATTTAAGAAACAAAGGAAATCTGGTGGTAGAGAGTTGGATTACCCTGTGCCTAACAAAATGGAGTTTGAAGCC	T	T	T	T	C	C	C	C	T
cOP	CBacY1775_contig160:3075	T	G	yes	WC214|WC218|WC219|WC247	TGCAAAATTCTAAAAAAGTGTAAGTAATTAATGACAACATGTAAGTAGGAAAAATACTAGTAAAGATAGAAACTATTTTGAATTCGTTATCTGAATATTCAGATGTTACTCTCATTTAACAGGCAGTTTATTTTATTTTTTATTTTTTT[REF:T|ALT:G]GGGGGGGAGCAGTAACTAGGTTAATTTATTTATAGAGGAGGTACTGAGGACTGAATCCAGAACCACATGCATGCTAAGCATGTGCTCTGCCACTTGAGCTATACCGTTTCCTCCCAAGATGTTACTGTTATTTAACCCTGCAGTTCAAATT	T	T	T	T	G	G	G	G	T
cOQ	CBacY1775_contig176:668	T	C	yes	WC214|WC218|WC219|WC247	GGGAGACACAGGCTCTTCTGTTCTATGTACACTCCCAGTCATGGACCACAGCATGCTGTAGTCCCCTGAGGCTGCCTCTATGCGGTGAGCCCCAGCCCTCTGCCTGGGCTTGGGCAGCCAATCCCAGCCCACCCCTGTTGGCTTGTGTA[REF:T|ALT:C]ATGGCTGGGGATTGCAGAGATCCTTTCTGCTCATTTCTCTCAGTTCTGTTGCCTAAGAGGCTGCTGTGCACACCTCCGAGACTTGGAGGTTCCCTGCTTACTTCTCTGTTGGAGAAGGGGCATCCCACCATAAAAGCCCTATTCTTCCTTT	T	T	T	T	C	C	C	C	T
cOR	CBacY1775_contig189:1764	T	C	no	WC214|WC218|WC219|WC247	ATCTCTGGTTGTCAGTATATACCTTCTGAAGTGGGTCTCACACTGTGTGGGTTCTCATGAACTGGGTTTGGATCATTTGAGTTGGGCCTGGGTCCACTAAGTGGGACTAGGATATGCTGAGATGTATCTGGAATCTCCTCTTATTGATA[REF:T|ALT:C]GGGGTTTCTTGAGCTATAATGTTTAATTAATGGTGACTCTTGGGCCAACTGAGATGAACCTGAAGCCCTTGAGATGAATCTGGAGGTAAAATTGAGGTACAAAGATGTAGATCTATCTATAAATGCCTGAGCAGATTTGGGACTGCTGAGG	T	T	T	T	C	C	C	C	T
cOS	CBacY1775_contig201:3153	T	A	no	WC214|WC218|WC219|WC247	AACACCATTTATGCCCAAGTCAAATAAATGATACTTACTTAATTTGTCTGAATTCTCCAAAACAATGGCAAGAACAGAATACTTCACAGAAATCCAGGTATAAAGAATGGGACCAAAAGGTAATTTATGCATGATACATGAAATTTATA[REF:T|ALT:A]AAATGTAATTTTGAAACTGGATCAGTATAATTATAACAGTGACAACATGATTGTTTTAAGAATATAGTCTGTCCATATGGTTGAAGATCATATAAACTAACTCATTTTGTATGAGATTTTCTGTTATTGTTTAAATAAAAAGTATCTTTAT	T	T	T	T	A	A	A	A	T
cOT	CBacY1775_contig254:2627	T	G	yes	WC214|WC218|WC219|WC247	GAAGTAGGCAGTTGTTCTGAATTGGAGCACAGGCTGTGGCATTCCAGTCTCAGTCACAGTTCCAGACTACTCCCAATCAGCTGTCTCAGCCAGCACCTGAAATGGCTGTTCCTGACCCAGTCAGATGCTGTTTCAGGACCAAGGTGAGG[REF:T|ALT:G]CCCTCCTCAGTTATGGCAGCCTTTACCCTAGTATAGAGTTGCATACTTTTAGAATATAGCTACTAAGTGTAGCCATAGCAAGCATTCAGCATGGGTTAGGGTGCAGCTAATCAGTCATGGTAAGCCAGTCAGAGTCCTGGACAGTTTTGGT	T	T	T	T	G	G	G	G	T
cOU	CBacY1775_contig269:510	T	C	no	WC214|WC218|WC219|WC247	TTATGAATCCTGGAGAGGGTATGGAGAAAAGTGTACCCCCTTACACTGTTAGTGGGAATGTAAATTGGTGTAGCCACTACAAAGGAAAGTATGGAGGTTCCATAAAAAACTAAAAACAGAACTACCATCTCATCTAGCAATCTCACTTC[REF:T|ALT:C]GGGTATGTATGCAAAAGAAATGAAAAACAGGATCTCAAAGAGATGTGCACCACCATGTTCATAATAGGTAAGACATGGAAACAACCTGTTTCCATCAGTGGATGAATAAAAAAGCGCTCTCTCTCTCTCTCGCTCTTTCTCTCTGTCACAT	T	T	T	T	C	C	C	C	T
cOV	CBacY1775_contig282:2251	T	G	no	WC214|WC218|WC219|WC247	ACATTTACAGTAATTTTTGATAGATGTTAATTTAATGCTAATTTGAACTTAGTTTTCCAATTGATTTGGTATTTCCTCTTTGTTCCTTTTTCTTTTTGTTTTTCTTTTTGTGGTTTGATAATTTTTTTTATTGGCTTGATTTTTTTTTT[REF:T|ALT:G]TGTGACTCTTACCATGCCTTGGTGTTTTTCTGTGTTTTTCAAATATATTAATCCATTACTATATCTGTTTGCTTTAAACTGATTATCATATATGCTCAAACACATCCTAAAAAGAATGAAAAAAAGAAAAAAGCCTATATTATCTTGCTCC	T	T	T	T	G	G	G	G	T
cOW	CBacY1775_contig285:2411	T	G	no	WC214|WC218|WC219|WC247	TAATCTATAAAATCATTAAATCACACACCAAAACCCCTGAAAAACCCACATTATTTCCGAGTGTGTTTGTAAGGTTGTTTCTGGAATAGATTAGTATTTGAATGAGTAGACTGAATAAAGAAGATTGATTTCATCCATTTGGGTGAGCA[REF:T|ALT:G]CATCTAATTCATTTAGGGCCTAAAAGAACAAAAAGGAGAAAGACAAATGAATTTTCTCTGCTTAAGCTGAGACACTCATCTTTTGCCCTTGGACATTGGCTCTCACGGCTTCTGGGATTTCAGACTCACACTAGGTCTTAAACCATTTGCC	T	T	T	T	G	G	G	G	T
cOX	CBacY1775_contig348:2226	T	A	yes	WC214|WC218|WC219|WC247	GGAAACCTGATGACTTCTTCAGGATAAACAGAAATTAATTATATGAAACTGAATGAACTAATAAATAAGATTGACAGTATTATGATTTTTTGAGGTTTTTGAGAAACAGTCTGGCCTTTACTCTTTATTTTCAAGAAAACCTTTCCTCT[REF:T|ALT:A]ACTCTGTGACCTACAATAAGTTGACAACACATGACTTTGTAAACAAGGATGAAACATTTATCTTTTTCTCTAGTCTTTTTAGAATTTTACTTGTCAGCTGACTCCCCTGTGTATTTGATGGTTGTCTCAACCAGATTTCAACTAGTTATAC	T	T	T	T	A	A	A	A	T
cOY	CBacY1775_contig431:377	T	C	no	WC214|WC218|WC219|WC247	TTTGCAAACTTAAAAAATCTTTGTATTCCCAACAAGCTAGGTGAAGGACGGCTTTCAATCACACTTTTATCTCAGAACTGAGTATGTGGAGAGACTTTCATTCATCAAGCACAAAGGAATCGGGCCACAGGAGGAACTTTTCTCTGGTT[REF:T|ALT:C]CTCATTCTGTTTCCTAGTGCCAGTTTGAACTTCATACAGTTTTCACTGGAAAACCGAGTTGGAAATTGTCACCCCCCATATATAAATATGGAGTGCAATTTGCAACTGAAAAGTAACTTTGTGTTCTCAACAAGCTTTGTGAAGGACAGCT	T	T	T	T	C	C	C	C	T
cOZ	CBacY1775_contig432:328	T	A	no	WC214|WC218|WC219|WC247	GAATGAATCGTGCTTCAGTTCAATATATCCTGTAACTATTCTCAACATTGGAGAAGGCACATTGGAAGAAAATTCGCCCCATCACTTTCATTGCAAACAGAGTATTTACGTATTTGGGAAATGGCTCTTTTTCAGTGTTCCACAAAACC[REF:T|ALT:A]TGGCCCCTACTGCACATGGAATCAAGGTCTTCTCATATGTTGAACTGTCTTTACAAAAGTGAGAAAAACTGTGGCAAGCCGTTTGCAGGAAAGCCCCTGTGACCTTAAGCTACATGCAAGGAATCTTACAACATGTTCCCTTATGGAAATG	T	T	T	T	A	A	A	A	T
cPA	CBacY1775_contig494:505	T	C	no	WC214|WC218|WC219|WC247	CCTCATCAGTAGCAAACTATCCTCCGTACATATATATATATATGGAATTAGAGATTGTTACTCAGTTTTGCTGTATGAACTGCAGGAATTTCAAATCTGCACTAGGAAACAGACTGAGAAACCAGAGTATATATTTCCCCTGCATACCG[REF:T|ALT:C]TCACATTTTCCTAGGTGAACGAACGTCTCTCCACATACTCAGCTCTAATACTTAAGTGTGTGAAACCCGTCCTTCACCTTGTTGGTTGTAAACACGAAGTTTATTTTCAGTTGCAAAAAACACTCAATACATTTATATGGGGAGGTACTAT	T	T	T	T	C	C	C	C	T
cPB	CBacY1775_contig528:1274	T	C	no	WC214|WC218|WC219|WC247	CTAGGAGATCCCAGGCTCCATGACGGAGGACGGAACCTCCCCACACTAGCATTCGGCAATATGTCTTAGTGTGTGTTGCAGAGGACGAGGTGTCCTCCATGCAGCTAAATGTGGTCACAAGTTTTCCTTGGTAGGGGGATTCCGCTCAA[REF:T|ALT:C]ACATCCCCATTCCATGGGAAGGTATTTGCTGCTACTTGCCTTTCCAGCTCAACCCCCACATTTCCCTGGCAGCCCGCCCTAGGAAACACTCAGGGAATTCACACGAATGGCTTCAAGGAGATCCCAGTAGCTGGTGAGAGGAGACGGAACT	T	T	T	T	C	C	C	C	T
cPC	CBacY1775_contig563:327	T	C	no	WC214|WC218|WC219|WC247	TTCGAGTCTTTAAAACATTGCATGTATGTACTTAAGAGAGGAAACTGCGGATTAAGCTTTTCAAATATGTCTATTTCACACATCATGTGGCTTTGGATTCCTAAGTGTTTTAATCACTTTTGTTCTTTTCTGATTATTATCTTATTTAC[REF:T|ALT:C]TTTATTATTTTTCTTTGGCACATTTAAAAAAACAGTAAACTGGACCCCACTTTAGAGCGATCATATTGGCATTACGGGAAAGGGGGCTCAATTATAAATGAACACTTTATAGTAAAATTTTGTTTTCTCTTTTGCCGTAATTACCTTAAAG	T	T	T	T	C	C	C	C	T
cPD	CBacY1775_contig782:1007	T	C	no	WC214|WC218|WC219|WC247	AAGTTAATTTGCATTGAATGACTCCTCATGGACAAGGGAGGGAATTAGTGGAATTGCCCCTAAGAGGAAACACCTGTTACTTTAGCTACATGCGTGGAGGGCGACTCACCACCTCGCCAACACACTCAGCAGTTTTCTGGAATGCTGAG[REF:T|ALT:C]GTGGGGAGGTTCCATCTTCCGTTATCAGGGCCTGAGATGTCCTTGAAGCCCTTCACCTGAATCT	T	T	T	T	C	C	C	C	T
cPE	CBacY1775_contig576:1112	T	G	no	WC214|WC218|WC219|WC247	AAATCCCCATATTAATTGATGAATTGTAGTTTGCAACTTAAAAGAAACTTCATTTTCCCAGCAAGCTAGTTAAGTACGGCTTTCACAGACAGGTATCTCTCAGTGCCTTGCATGTGGAGAGACGTTCGTTCACATAGCACAATGGGAAT[REF:T|ALT:G]GGTTACAGGATACACGTTAAATCTAGTTTCTCAGTAAATTTCCTAATGCTGATATGAATTTCCTGCCATTTTCAGTGTAAAACCGAGTTTGAGCTAGTAACTACTCATATAGTTTTAAGTTTTGTAGTTTGCAAGTGAAAAGAAAATTAGT	T	T	T	T	G	G	G	G	T
cPF	CBacY1775_contig670:1175	T	G	no	WC214|WC218|WC219|WC247	AGAGTAAATGTTTCTCCTGCAACCCATTCACTTTGTTCTATGTGAACAAATGCTTCTCCACATGCTCAGTTCTGATAAGTATCAGTGTGTGAAAACCTTACTTCCCCAAGCTTTTTGGGAACATGAAGTTTCCTATCAGTTGCAAATTC[REF:T|ALT:G]AATCCATATATTTATATGGAGTGCTAGAAACACCAAATTGATTAGTTATTGAAATCTGCAGGAATTTCAACCTGGCACTTGGAAACAGACTGAGAATCCAGAGAAAAATTTTCTACAGCAAACCGTTGCAATTGTGCTTGATGAA	T	T	T	T	G	G	G	G	T
cPG	CBacY1775_contig703:157	T	A	no	WC214|WC218|WC219|WC247	CCCAACCCTCACTTTTCCCTGGAAGAGTGCCCTAGGAAACATTCAGGGAAAGCACACAATGGCTATTAGGGGATGGCAAGCGCTGCTTACAAAAGACAGGACCTCCCCACACTCAGCATTCCAGAACATATCTGAGTGAGTTCCGGATG[REF:T|ALT:A]AGGGAGTCACAATTCACGAAGCTACATGAGGTTATAAGTGTTTCCTTGTAGGGGTAATTTCGCTTATTACCACCATATTCCATGGGGAGGCACTCGCTGCTACTTGATTTTCCACCCAACCCTCACATTTCCCTTGGAAGCACGCCCTAGG	T	T	T	T	A	A	A	A	T
cPH	CBacY1775_contig747:294	T	C	yes	WC214|WC218|WC219|WC247	CGGTTTGAATTTCCTGCAATTTTGACTGTAAAAATGACATAGAGCTAGATCCTACCCATATTTGTTCATGGTGTGTAGTTTGTAACAGAAAAGAATCTAAGGGTTCCCACAAAGCTAGGTGAAGGACGGCTTTCACACCCACTTATGTC[REF:T|ALT:C]CAGAACTGAACATGTGGAGAGTGTTTCATTCATCTGGCACATAGGGACTTGTTTTGAAGAGAAACTTTTAGTTTGGTTTCTCAGTCTGTTTCCCAATGCCAGTTTGAAGTTCCCGCCCTTAACACCGTAAAAATGATTTGAAGCAAGTCCC	T	T	T	T	C	C	C	C	T
cPJ	CBacY1775_contig885:705	T	C	no	WC214|WC218|WC219|WC247	TAAATGGGTAGTTACTAGCTCCAACTCGCTTTTCAAATGAAAACTGCAAGAATGTCAAAGCAAAACTAGGAAACAGAATGAAAAACCAGTGTACATATTTCCCCTGAAAACCGTTCATATTTTCCTAGATGAACAAACGTCTCTCCACA[REF:T|ALT:C]GCTCATTTCTGATATTTAACACTGTGTGAAACCCGTTTTTCACCTAGTTTGTTGGGAACACGTAGTTTCTTTTCAGTTGCAAAAAACATTTCGTACATTTATATGGGGAGGTACAATCTTCAACACGATTTGCCAATGATAACTGCAGGAA	T	T	T	T	C	C	C	C	T
cPK	CBacY1775_contig1140:241	T	C	no	WC214|WC218|WC219|WC247	GGGGATTTTCTAGCTCCAATCGGTTTTTCAGTGAATATGGCAGGATATTCAAACAGGCACTAAGAAACTGACAGAGAAACCAGAGTAAAATTTTCTCTTGCATCCCGTTACATTTGTGCCTGATTAACGAACATCTTCCCAATTCTCAG[REF:T|ALT:C]TCTGAGAAAAAATTTTCTTTGAAAGCCGTCCTCCAAATTGCTTATGGTTAACACAAATTCTTTTATGTAGCAAAATATACTCCATACATTAATATAGGAAGGTATTAGTTTCAGCTCTGTTTTCCAGTGATAACTGCAGGAAACTAAAACC	T	T	T	T	C	C	C	C	T
cPL	CBacY1775_contig1164:213	T	A	no	WC214|WC218|WC219|WC247	GGCATTTCTGGAACAAAAACTTTCTCATCACTAGCAAACTACCCTCCATACATATATATATATAGGGAGGTAGAGGTTGCAACTCAGTTTTCCTGTAAAAACCGCAGGAATTTCAAATCGGAATTAGGAAACACACTGAGAAACCAGAG[REF:T|ALT:A]AAAATTTTCCTTTGCAAACTCTTCCATTTGTTCTAGATGAATGAAAGTCTCTCCACATGCTCAGTTCTGATATTTAACAGTGTGTGGATCCCGTCCTTCAACTAGTTTTTTGGGAACTCGAAGTTTATTTTCAGTTCCAAAAAACACTTCG	T	T	T	T	A	A	A	A	T
cPM	CBacY1775_contig1650:66	T	C	no	WC214|WC218|WC219|WC247	CATATATTCGCTGTCACATTATTTTTCACTATGAGCTACCACAGGATCTTGTATATATGTCTGTG[REF:T|ALT:C]GCTATACAGTATAATTTTGTTTATTCTACATATGTCTGTCAGTATCTACAAATCTCGAACTCTCAGTTTATCTCTTCCCATCTCCATCTCCCTTGGCAACCCCAAGTTTGTATTCTATGTCTGTGAGTATGCTTCTGTTTTATGTATAAGT	T	T	T	T	C	C	C	C	T
cQA	CBacY1775_contig375:368	T	G	no	WC214|WC218|WC219|WC247	TCTTTCTCATCAGTAGCAAACAATATTCCATAAATATAGATAGGGTGGTAGATGTTCCAGCAAGGTTTTATGTAAAAACCGCAGAAATTTCAAAGCAGCTCTAAGAAACAGACTGAGAAACCAGAGTAAATGTTTCTCCTGTAAACAGT[REF:T|ALT:G]CACTTTGTCCAAGATGAACGAAGGTCTCCCAAATACTCATTTCGGATATGTAACAGTGTGTGAAGGCCGTCCTTCAATAAGCTTGTTGTACCGAAATATATTTTAAGATTGCAAACTGCACTCCATATAAGTATAAGAGTAGTTTCTAACT	T	T	T	T	G	G	G	G	T
cQO	CBacY1775_contig61:1037	G	A	no	WC214|WC218|WC219|WC247	CATTATGGCCACTTGTGAGGGCTTATGTATTCCTTCTAATAGTGATAGAATTTCAGAGGCATGTTTTTTTGTCTTTATTTGGAACTGAGGAGTCTCCTTTCTTTCCAGATTGTCCCATGAGCATGCACCATGAAGAATGCATAACAAGC[REF:G|ALT:A]TCCATGTATATATTTACTTTCTTCCCTTCAATGAGTAGTAGGGCTCTTGTCAAAGCAACGATTTATGACTTTTGAGCCGAGCTCCCTGGGGGCAGGAATTTTGCCTCAATAATCTTTTTAAGTGTTACAATCATGTATCCAACACATTGCA	NA	G	G	G	A	A	A	A	G
cQP	CBacY1775_contig73:9112	G	A	no	WC214|WC218|WC219|WC247	AATCACGCAAAGGGCTTCAGGAGACAACAGGTACTGCTGACAGAAGGCAACCTCCCAACACTCAGGATTTAAGATCAGGGCTGATTATGTGGTGTAGCTGGGGAGCTGACCCATGCAGCTACCTGGGATCTCAGGTGTTCCCTGGTAGG[REF:G|ALT:A]GGAAGTCCACTAATTACCTCCTCTGTCCATGGGGAGGCACTCGCTGCTACTTGGCTTTCCAGCACAACCCCCGCCTTTCCCTGACAGCCCTCAATGTGAAACACTCAGGGAAGGCTTGAAAAGGAATTCTATGAGATCGCATGTCTTGCTG	NA	G	G	G	A	A	A	A	G
cQQ	CBacY1775_contig85:6355	A	G	no	WC214|WC218|WC219|WC247	TGTGTGGGGGAAGTTTCAAGCTCTGCTCCACGAAGCTACCTGGTGTCACAGGTGTTACATGGTAGGGGAAGTCCGCTAATTACTTCCACTGGTCTTGGGCAGGCACTCACTGCTCATTATATTTGCAACCCAACCCACAACTTTCCATG[REF:A|ALT:G]CATCCCGCCCTAGGAAACACTCAGGGAAGTCACTCGAAAGGCTCCTAAGAGATCTCAGGCACTGATGACAGAAGACGGAACCTTATCACTGTCAGCACTCCGGCACATGGCTGAGTGTGTGGGGGAAGTGCCAATGTGCTCCACGAAGCTA	NA	A	A	A	G	G	G	G	A
cQR	CBacY1775_contig90:4653	A	C	no	WC214|WC218|WC219|WC247	AGGGACACTTTTACTCTGTTTTCGCAGTCTGTTTCTTTGTGCTGCTTTAATGTTCCTGCAATTTTCAGTGGAAAAGCGAGTTGGAGCTTTTACTTCCCCATAAATATGTATGGAGTGTAATTTGCAAACCTAAAGAATCTTTGTGTTCC[REF:A|ALT:C]AAAAGCTAGATGAAGGATGGCTTTCAAACACAACTATATCTCAGAACTGAGCATGTGGAGAAGCGTTCGTTCATCTAGCACAAAGCGATCGCTTTGCTGAAGATACTTTTAACCTTCATTCTCAGTTTCTTTCCTAAAATGATTTGAAATT	NA	A	A	A	C	C	C	C	A
cQS	CBacY1775_contig107:627	A	G	no	WC214|WC218|WC219|WC247	CCTCCTGCTGTCCCCCTGTGGTCACCTCCTTATGTTCCTAGTTGAAGAAGTTATTTTTTGCTAGGTTCCAGTCTTTTAGTTTTCAATGATGGTTTAGCCGTGAGTTGTGGTTTTGCTGTAGTCATGATGGGAGGCAAACTTGTGGGCCT[REF:A|ALT:G]CCACTGTGCCATCTTGACTAGACTACCACATGAGGATTTGATTCAAAGTATACATTGAGAAATATTTGCCACCATAAGATTAGTTAATACATGCTTTATGTTATGTAATTACCATTTATCGTTGCTGTTGTTATGGTGAAATCATTAAAGC	NA	A	A	A	G	G	G	G	A
cQT	CBacY1775_contig107:1267	G	A	no	WC214|WC218|WC219|WC247	CTGTGTGTATATCATATTTCTTCTGTTCATTCACCTGTCAGCAGATGCTTAGGTTCTTTCCATAACTTGGTTATTGTGAATAATGTTGTGATGGATATGAGTGTACGTATCATTTGATAGTGGTTTCATCTTGTAATATATATCTAGAA[REF:G|ALT:A]TGGAATTGCTGGATTACATGGTAGTTACAGTTTTACATTTTTGAAGGCCCTCCATTCTCTTTTTCAAGCTGGTAGTATTACATTTCTGCCAACAATGCACAAGAATTCTTTTTTTTTTTTATATCATCACCAACACTTGCTATTTCTTGTC	NA	G	G	G	A	A	A	A	G
cQU	CBacY1775_contig107:1335	G	A	no	WC214|WC218|WC219|WC247	GGTTATTGTGAATAATGTTGTGATGGATATGAGTGTACGTATCATTTGATAGTGGTTTCATCTTGTAATATATATCTAGAAGTGGAATTGCTGGATTACATGGTAGTTACAGTTTTACATTTTTGAAGGCCCTCCATTCTCTTTTTCAA[REF:G|ALT:A]CTGGTAGTATTACATTTCTGCCAACAATGCACAAGAATTCTTTTTTTTTTTTATATCATCACCAACACTTGCTATTTCTTGTCATTTTGATAATAACCAGTGTCACAGGAATGAGGTGATATCTCCTTGGGGTTTTGATTTGCATGTCCCT	NA	G	G	G	A	A	A	A	G
cQV	CBacY1775_contig118:2296	C	A	no	WC214|WC218|WC219|WC247	GCAGAACCTGGGATATTCTAGAAGTATTTTGCATGACTTCACTGAGTGATTCCTTGGGTGGCCTTCCAGGGATTTTAGGTTGTCAGGCTGGAAAGTAAATAGCAGTGAGAGCCACCCCATGAACTTTGGAGGTAATTAGAGGACTTCCA[REF:C|ALT:A]TACCATGAAACACCTCTGTCCCCAGGGAGCAATGAGGAGGTCTACTTTCCCCCTCATTTTGCCCATGGACGACTTCCGGAATGCTGAGTGTGGGGAGGTTCCTTCTTCCTTCTGCAGTGTCTGGGATCACCTACAATCCTTTTGTGTGACT	NA	C	C	C	A	A	A	A	C
cQW	CBacY1775_contig118:2716	A	C	no	WC214|WC218|WC219|WC247	TGGATAACTTGTGAACCCGGGTAGATGCGTGGAGAATGGCTAGCCACCTCCCCCAAACACTCAGTCATGTGCCAGAATGCTAGGTGTGTGGAGGTTCTGTCTTCTATCAGCAGCTCCTTGGATCTCCTTGGAGCCCTCCTCATGATTAA[REF:A|ALT:C]CTGAGAGTTTCCTAGGGCGGTGTGCCAGGGAAAGTTTAGGGTTGTGCTGAAAAGTCAATAACAGCGGCGGCCTCCCCATGAATTATGGAGAAAATTAGTGGAATTCCTCATATCAGGGAAAAACTGTGACCCCAAGTATCTGCGTGAAAAG	NA	A	A	A	C	C	C	C	A
cQX	CBacY1775_contig118:2848	C	A	no	WC214|WC218|WC219|WC247	GCCCTCCTCATGATTAAACTGAGAGTTTCCTAGGGCGGTGTGCCAGGGAAAGTTTAGGGTTGTGCTGAAAAGTCAATAACAGCGGCGGCCTCCCCATGAATTATGGAGAAAATTAGTGGAATTCCTCATATCAGGGAAAAACTGTGACC[REF:C|ALT:A]CAAGTATCTGCGTGAAAAGTGGCAATCCACCTACCACTCACACTCAGCCGTGTTTTGGAATTATGAGTGTGGGGATATTTTGTCTTCTGTCAGCAGCACCTGATATTTCCTAGAAGCCATTCATGTTAGTTCCCTAAGTGTTTCCTAGGGC	NA	C	C	C	A	A	A	A	C
cQY	CBacY1775_contig127:1411	G	T	no	WC214|WC218|WC219|WC247	AAAGGAACACTCATTGAAGTCACGCTTACAGCTTCTAGGAGATCCCAGGCACTGATGACAGAAGACAGAACCTCTCCACACTCATATTACCGGAACACGTCTGAGTGTATGAAGGAGATGATGTACCGCACTCCAGGCAGCTACCTGGG[REF:G|ALT:T]TCACAGGAGTTCCTTGTTAGGGGGAAGTCCGCTAATTACCACCTCTGTCCATGGGGTGGCACTCTCTGCTTTTGGCTTTCCAGCCCAACCCCCGCATTTCCCTGGCAGCCGCCCTAGGATACACTCAGGGAAGGCACGCCAAGTACGTCTA	NA	G	G	G	T	T	T	T	G
cQZ	CBacY1775_contig154:5053	A	G	no	WC214|WC218|WC219|WC247	GAGGCACTCACTGTAACAGCATTCCAGCACAACTCCCACATTTTCCTGGTCAACAACACTAGGAAACAGTCAGGGAAGGCAATCGGAAGGCATCTATAGAACACAGGTGAGGCTGACAGATGACGGAACCTCCCCAAACTCAACATACT[REF:A|ALT:G]GATAAGTGTTAGTGTGTGTGGGGTGGATGGAGCACTCCATGCAGCTACCAAGGCTTACAGGTGTTCCCTGGTAGGGGAAGTCTGCTAATTCACTCCTCCCTCCATGGTGATGCAATTGCTGCTACTTGGATTTCCAGCAACATTCCTATAT	NA	A	A	A	G	G	G	G	A
cRA	CBacY1775_contig132:4943	C	T	no	WC214|WC218|WC219|WC247	AGGTATCTTCGTGGAGGGTACCTCACCCCCTCCCCCACACTCTCAGCCATGTAACCGAATGCTGAGTGTGAGTAGGTTCCGTATTCTGTCAGCAGCACCTGGGATCTCCTAGAAGCCCTTCGCATGACTTCCCTGACTGTTAACAAGGG[REF:C|ALT:T]GGGCTGCCAGGGAAATGTGGGGGTTGTGCTGGAAACCAAGTAGCAGCCAGTGCATCCCAATGGACAGGGGAGGAAATTAGCGGCCTTCCTTATATGTGTGAAAACTTGTGATTTGAAGTAGCTGCGTGGAGGGGGGCTCCTCCCATCCCCA	NA	C	C	C	T	T	T	T	C
cRB	CBacY1775_contig151:2575	C	T	no	WC214|WC218|WC219|WC247	CTGGTGGCTTCATTCTTCATGGGTTTTGGAGCCCTCATCCTGCTGCTCTGGGTTAGCATCTGTGTATGAGTGCCCAAGGGTTCAAGCCAGGTGGCTTCACTGAATCGTTGCTTTTGTAAGTTAATTTATTTTACTATTGCTTGATGTAT[REF:C|ALT:T]CCACTTGCTTCTCACAATAAAGGCAGGTGCATGGCAGCCAAAAGGAAGGAAGGAAGAAAAAGGTAGGAAGGAAGGAAGGAAGGTAGGAAGGGAAGAAAGAAGGAAAAAGAAAAGAAAAAAAAAAGGAAGAGAGGAAGGAAGAAAGAAGGAA	NA	C	C	C	T	T	T	T	C
cRC	CBacY1775_contig177:4812	A	G	no	WC214|WC218|WC219|WC247	AGAGATATGTGTATTTCAAAGCCGTCCTTCACCTAGCTTGTTGGGAAAACATATTTTCTTTTCTGTTGCAAAAAACACTCCATAAGTATATAGGGGGATGTACTAGCCCAAAATCAGTTTTCCAAGGAAAACTGCATGATCTTAAATGC[REF:A|ALT:G]TCTCTAGAAAACAGACTGAGAAATGAAAGAAATATTTTCTCTTGCTAACCGTTCCAAATATTCTAGATGAACGAACGTCTCTACACATGCTCAGTTTTTAGATATATGTGTGTTTGAAAGCAGTACTTCACCGAGCTTTATGGGAACGCAA	NA	A	A	A	G	G	G	G	A
cRD	CBacY1775_contig181:2376	T	C	no	WC214|WC218|WC219|WC247	TTTGTAGTAGTGTCTCTACGAGCTTCTACTACATGCAAGGGACCTTCCAACATGTCCATTACTCAAAATTAAACAGGTAATGGTGATTTCTTTCTTGTGCCTTCTTTTAAAAAAATGTGTTTCATTGAGTGGGAAAGAAACATATGTCT[REF:T|ALT:C]GGTTCTCAAACGGTGTCTCTCAATACTATCATGAGATATCAAATTGAACCCAGCTTGAATCCGATTGTGGAGATCATTCCAACAACAGTGGCAGACGTGTGAGAATTTCTCTCCCAGTTCAGATTACATTTTTGAATCTTAGACAAGTGTC	NA	T	T	T	C	C	C	C	T
cRE	CBacY1775_contig206:1890	G	A	no	WC214|WC218|WC219|WC247	ACAGAACCTCCACACACCTAGCATTCTGGAACAAGGCTGAGTGTTTGTGGTAGATGGCGAGCCATCCTCCACGCATCTACCCGGGTTCAAATTGTTGCATTGTAGGGGGAATTCTGCTAACTACCACCGCAGATCTTGGGGAGTGAATC[REF:G|ALT:A]CTGCTACTTGGGTTTCCAGCACAACCCCCGAATTTCCCTGACAGCCCAGCATATGAAACACTCAAAACAGTCACACAAAATGATTCTAGGTGATCCCAGACACTGCAGAAGGAAGACGGTACCTCCCTACACTCAGCATTCCGGAAGCCAT	NA	G	G	G	A	A	A	A	G
cRF	CBacY1775_contig223:1607	A	G	no	WC214|WC218|WC219|WC247	CATGTTCCGGAATGCTAGATTGGGGAGGTTCCTTCATCTCTCAGCAGGGACTGGGATCTCCTACAGGAACTTCGCGTGCCCTCTCTGAGAATTTCCTATTACGGGCTGCCAGCGAAGATGTGGTGTGGACTTGAAATCAAAGTAGAAGC[REF:A|ALT:G]AGTGCACCACCATGGATAAGGGAGGTTATTAACGGACTTCCCCCTAACAGTTAACCCAGTGAATTCATTTACCTGCGTGGTGGGCGGCACCACACCTCACAAAAACACTCAGACGTATTCTGGAATGCTGAGTGTTTGGAGGTCCCGTCTT	NA	A	A	A	G	G	G	G	A
cRG	CBacY1775_contig223:3629	C	T	no	WC214|WC218|WC219|WC247	GGTATTTAGCGGAATTACCATAGTAGGGAACAACTTTGACCAAATATTGCTTCCAGGTTGGCGACTCGCCACATATCACACACACTCAAAGTTGTTCCAGAATGCTGAGAGTTGGCAGGTCCAGTATCTTGTCAGCAACGCCTGGAGTC[REF:C|ALT:T]CCAAGAATCCCTTTGCTTTCAAACGCTTATTGTTTCCTAGGGTGGGCTGAAAGGGAAAAGCTTTGGTTTGCCTGGAAAGCCTAGTAATGGCTTGTTCTCCTCCTCATTGATAGGGGATGTACTAGCGAAGTTCACCCTACCATAGAACAGC	NA	C	C	C	T	T	T	T	C
cRH	CBacY1775_contig223:4269	C	T	no	WC214|WC218|WC219|WC247	GCTCTGGGAGGTTGTGCCTTTTGTAAGCAGCGAATGTCATCCCCTATTAGCCACTGCTTGCTTCCCCAGAATGTTTCCTAGGTCTGTCTTCCAGGGCAAGGTGGGGGTTTTCAAGGAAATCCATGTAGAATCCTGCTCCTCCCCATTGA[REF:C|ALT:T]GGCGGAGATAATTTGCGCACTTACAAGT	NA	C	C	C	T	T	T	T	C
cRK	CBacY1775_contig244:1637	C	T	no	WC214|WC218|WC219|WC247	ATGGGAAACCAGAGTAAAAGTTACTCCTGCAACCCATTCCCTTTGTGCTAGATGAACCAAATTCTCTTCACATAATCTGTTCTGAGAGATAAGAGTGTGTGAAACCTGTACTTCACCTAGCTTGTTGGGAACACAAAGTATCTATTCAG[REF:C|ALT:T]TGCAACCTACACTCCACACATAAATATTGGGTGATTATAGCACCAACTGAGATTAACAGATAAATCTGCAGGGACTTCATACTGACACTAGGAAACAAAGTGAATAACCAGGGTATAGTTTTCTACTGCAAACCGTTCACTTTGCGCTAGA	NA	C	C	C	T	T	T	T	C
cRL	CBacY1775_contig248:1076	C	T	no	WC214|WC218|WC219|WC247	TGTCTGTTTCCTAGTATGATTTGAAATTCCTGAATTTATCACTGAAAAACCACGTTGGGGCTTGTTCTTTCCCTTGATATATGTAAAGAGTTGAGTTTGCAACTGAAAAAAAAAATTGTTTTCCCAACAAGCTAGGGGAAGAATGGTTT[REF:C|ALT:T]CAAACACACCTATCTCTCAGAAACGAGCTTGAGGAGAGTTGTTCTTTCATCTGGCACAATGTTATTGCTTTTCAGGGGAAATTTTTCACTGGTTTCTCAGTCTGTTTCCTACTGCTGATTTGAAGTTCTTGCAGTTTTCAGTGGAAAAGCG	NA	C	C	C	T	T	T	T	C
cRN	CBacY1775_contig248:3325	A	T	no	WC214|WC218|WC219|WC247	GACCGAGTTGGAGATTGTATCTCCCCATATAAATGTTTGCAGTTTTTTTTGTAACTGAAAAGATACTTCGTGTTCCGAATAATTAGTTGAAGTACGGTTTCCACGCCCTATTATATAACAGAGCTGAGCATTTGAAGAGACGTTCGTTC[REF:A|ALT:T]TCTAGGTAAATGTTAACGTTTTGCAGAGGTAATATTTAGTCTGGTTTTTCAGTCGGTTTCCTAGTGCTGCATTGAAATTCGTGCAGTTTTTACAGGAAAACCGAGTTGAATCCTCTACCTCCCTATTTATATATGTAAGGAGGGTAGTTTG	NA	A	A	A	T	T	T	T	A
cRO	CBacY1775_contig257:2695	A	C	no	WC214|WC218|WC219|WC247	CAGTGGGATGCCAGGTAAATGCTGGTGTTTTCTGCAAACCAAAGTAGCAGAGAGTGTCAACCCTTTGACGGGGAGGTAATTAGTGGACATTCCCCAAAAAGGAAACAACTGTAACTCCATGTAAGTGGGTAAGTGCGGCTCCCAACCAC[REF:A|ALT:C]CCTTCATATTCATTCATGTTTCTGAACGCTAAGTGTGGGGGAATGTGTCATCTGTCAGCTGAGCCTGGGATATCGATGAATAATGTCATGTGTCTTCCCTGAGTGTTTCCTAGTTTGGGCTGCCAGGAAAATCATAGGGGATTTTCTTAGA	NA	A	A	A	C	C	C	C	A
cRP	CBacY1775_contig277:1524	A	C	no	WC214|WC218|WC219|WC247	TCCCTTCACATTCCTTCCTGGAGTGTTTCCTAGTGCGGGCTGCCAGAGAAATCCGGGGCTTGGGCTGTAATACCAAGAAGCTCTGAGTGACTCTACATGGACAGGGGAGGTAATTAGCTGACTACCCCATACCAGGGAACACCTGTGAC[REF:A|ALT:C]CCATGTAGCTGCGTGGAAGGTGTCTCCCCAACTCCCCCACAAACACAGACTTTTTCCGGAAGGCTGAGTGTGGGGATGTTCCATCTTATATCAGCAGTGCCTGGGATTTCCAAAAGCATTTCGCGTGAGATCTTTAAGTGTTTCCTATGGC	NA	A	A	A	C	C	C	C	A
cRQ	CBacY1775_contig353:1926	A	G	no	WC214|WC218|WC219|WC247	CTTTTATGAGATCACAGGTGCTGCTGACTGAAGACGGATCCTCCCCACACTCAGCATTCTGGCACAAGTCTGAGTTTGTTGAGCATTTGGGGAACCAAAATCCACGCAGCTACCTGTGGTCACAGGTGATAACTGGTAGGGCGAAGTCC[REF:A|ALT:G]CTAATTACCTCCCCTGTCCATGTGGAGGCACGTGCTAATATTTGGCTATCCAGGCCTTACCCTTACTTTCCCTGGTATCCCGCCCTAGGAAACACTAATGAGGGTTACACGAAGGTCTTTTTGGTAATCACATGTTTGGCTGATAAAAGAC	NA	A	A	A	G	G	G	G	A
cRR	CBacY1775_contig289:874	T	C	no	WC214|WC218|WC219|WC247	TCCATCTTGTGTCAGCAACACCTGGGGTCTCCAAGAAGCCCTTTGCATTCATACACTGTTTCCTACAGTGGGCTGACAGGGAATAGTGGTGGTTTGCCTGGAAAGCTAAGAAAAGTCGTGTTCCTCCTCATTGACAGGGGAGGTTTTAG[REF:T|ALT:C]GAATTTTGCCATACCATGGAACACCTGTGACCAAGTTAGCTGCGTGGAGGGCAGCTTCTCACCTCCCCAACTCACTCAGCCTTGTCCAGATAGCTGAGAGTGGGGAGGATATGTCTTTGGCCAGATGTGCCTGGGATCACTTAGAAGCCCT	NA	T	T	T	C	C	C	C	T
cRS	CBacY1775_contig318:306	G	A	no	WC214|WC218|WC219|WC247	ATTATCAGAATTCCCTGTAACAGGGAACACCTATGAACCCATGTAGCTGCGTGGAGCATGGCTCGCCAGCTCCCCAACACACTCAGCCATTTTCCAGAATGGCTGGAAAACTCAGCCATTCTGGAAAATGAGAAAACTCAGAATTCTGG[REF:G|ALT:A]AAATGGCTGAGTGTTGGGAGGTTCCTTCTTCAGTCAGCAGGACCTGGGATATCCAAAAGCTATTCATGTGTGTTCCCTGAGAGTTTCTAAGGGCAGGCTGCCAGGAAAATATGGGGATTTTGCTTGAAACCAAGTAGCAGCGATTACCTCC	NA	G	G	G	A	A	A	A	G
cRT	CBacY1775_contig405:1736	A	G	no	WC214|WC218|WC219|WC247	AGGACAATGAGATAACTAGCGGAGATCCTCCTACAAGGGAACGCATGTGATTCCAGTTAGCTGCTGGAGGGTGGATCACCTCCTCCCCCACACACTCAGCTTTATTCTGCATTGCTGAGTGTGGGGAGGTGAGGTCTTCTATCAGCAGC[REF:A|ALT:G]GCTTGAATATCCTAGAAGCCGTTCGCATGTTTACCTTGAGTTTTTCCTAGGACGAGATGCAGGGAAATGCAGGGGTTCGGCTGGTGAGCCAAGTAGTAGCGAGTGCCTCCTCATGGACAGGGGAGGTAATTAATGGATTTCTCCCTATTAT	NA	A	A	A	G	G	G	G	A
cRU	CBacY1775_contig358:107	C	T	no	WC214|WC218|WC219|WC247	TCAAAAGCCAAGTATCAGCGAGTGCATCCCATGCAAAGAGAGGTAATTAGAGGATTTCCCCAAAGCAGGGAACACTTGTGACCCCAGGTTGCTGCGTGGAGGTCGG[REF:C|ALT:T]ACACCACCTCCCCAACACACTCAAATGTGTTCCAGAACTCTAGGCTGGGGAGGTTCCGACTTCCCTCACCAGGACCTGGGTTCTCTAAGAAGCCTTTCGTGTTCCTTCACTGAGTGTTTCCTCGGGCGTGCAGACAGGGAAATTTGGTGGT	NA	C	C	C	T	T	T	T	C
cRV	CBacY1775_contig364:580	A	G	no	WC214|WC218|WC219|WC247	TGATATGTATCTGTGTGTGAAGTCCATCCTTCAACTAGCTTGTTGGAACACAAGATGCTTTAAGTTTGCATAGTGCACTCCATACATATATATGGGTAGTTACCAGCTCCAACTCGCTTTTCCACTGAAAAATGCAGAAAATTAAAAGC[REF:A|ALT:G]ACACTAGTAATCAGACTGAGAAAACAAAGTAAAATTTTCTCCTGCAATGCGATCACATTGTGCCAGTTGAAAGAATTACTCTCCAAAAGCTCGTTTCTGTGAGATATGTGTGTGTGAATACCATTCTTACCCTAGCTTGTTGGGAAAACAA	NA	A	A	A	G	G	G	G	A
cRW	CBacY1775_contig364:752	T	A	no	WC214|WC218|WC219|WC247	AACAAAGTAAAATTTTCTCCTGCAATGCGATCACATTGTGCCAGTTGAAAGAATTACTCTCCAAAAGCTCGTTTCTGTGAGATATGTGTGTGTGAATACCATTCTTACCCTAGCTTGTTGGGAAAACAACAGTTTTTTTTCAGTTGCAA[REF:T|ALT:A]CTACACTCATTACATATATGTAAATGTAAGAACATGCTCTAACTCGGTTATTCAGTGATAAATTCGAGAATTTCAAAACATAGTAGGAAACATACTGAGAATGCAGTATAAAAGAATCATCTGCAAAGCGATCGCATTTACTAGATGAAAA	NA	T	T	T	A	A	A	A	T
cRX	CBacY1775_contig364:938	G	C	no	WC214|WC218|WC219|WC247	CTCTAACTCGGTTATTCAGTGATAAATTCGAGAATTTCAAAACATAGTAGGAAACATACTGAGAATGCAGTATAAAAGAATCATCTGCAAAGCGATCGCATTTACTAGATGAAAAAACTATTCTCCACATGCTAATTTCTGAGATAATG[REF:G|ALT:C]TGTGTTTGAAAGCCGAATTTAAATAGCTTGCTGGGAACACCCAGATTCTTTCAGGTTGCAAATTTCAAACCATAAATATATATATTGAGAGTTACAATCTCCAACTCGGTTTTTCACTGAAAACTGCAGGAAATTCAAGGTGGCAATAAGA	NA	G	G	G	C	C	C	C	G
cRY	CBacY1775_contig373:891	C	T	no	WC214|WC218|WC219|WC247	CTAGAAAACTGAGCAACCAGTGAAAAAGTTTCCCCTGTAAACTTTTCTCTTTGAGTTACATGAAAGAAAGTCTCTACATATGCTCACTTCTGAGAGATATCTGTGGGTGAAAGCTGTCCTTCAACTAGCTTATTGGGAACACAAAGTTT[REF:C|ALT:T]TTTCCAGTTACAAACTACAATCCATATAATTTTAAGGGGTAGTTCATGCTCCAACTCAGATTTACAGTGAAAACTGCAGGAACTTCAATCCGACACGAGGAAACAGATTGAGAAGCCAGAGTAAAAGTTTCCCCTGCAACACGTTACATTT	NA	C	C	C	T	T	T	T	C
cRZ	CBacY1775_contig375:461	G	A	no	WC214|WC218|WC219|WC247	AGCAGCTCTAAGAAACAGACTGAGAAACCAGAGTAAATGTTTCTCCTGTAAACAGTTCACTTTGTCCAAGATGAACGAAGGTCTCCCAAATACTCATTTCGGATATGTAACAGTGTGTGAAGGCCGTCCTTCAATAAGCTTGTTGTACC[REF:G|ALT:A]AAATATATTTTAAGATTGCAAACTGCACTCCATATAAGTATAAGAGTAGTTTCTAACTCCAACTCAGTTTTCCTCTGAAAACTGCAGGAACTTAAAAGCAGCACTTGAAAACAGACTGAGAATTCAGAGTAAAAGTTTCACCTGCAAAGCG	NA	G	G	G	A	A	A	A	G
cSA	CBacY1775_contig383:2397	G	A	no	WC214|WC218|WC219|WC247	TCCACATATATCACACGCACTAAGATATGTTCCAGAATGCTGAGAGTTGGCAGATTCCGTCTCTTGTCAGCAATACCTGGGGTGTCCAAAAAGCCCTTTGTGTTCAAACACTGAGTGTTTCCTAGGGTGGACTGACAGGGAAAAGAGTT[REF:G|ALT:A]GTTTGCCTGGAAAGCCAAGTAAGAGTGTGTGCCCCCTCACTGACAGGGGATGT	NA	G	G	G	A	A	A	A	G
cSB	CBacY1775_contig393:2233	C	G	no	WC214|WC218|WC219|WC247	GCCCTAGCAAACATTCTGGGAAAGCAGGCAATGGCTATTAGGTTATGCAAGTTGCTGCTTACAAAATACACAACCTCCTCACCCTCATCATTCCAGAATACATCTGAGGTTGTTTGGGAGTTGGGTAACCAAAATTCACGCAGCTACCT[REF:C|ALT:G]GGGTTATATGTCTTCATTTATAGGGGGAAATTTGCTTATTACTTCCTCAGTCCATGGGGAGTCACTCACTGCTACTTGGCTTTACAGGCCATCCCTCACATTTCACAGGAAGCCCGCACAAGAAACACTTAAAGAAGGCAGTGAAGGACTT	NA	C	C	C	G	G	G	G	C
cSC	CBacY1775_contig397:2072	C	T	no	WC214|WC218|WC219|WC247	AAGCATTTTGCCTTATATTACACTGTAGTTGGTTTAATATACCAAAAAATCAGACTTCCTTATACTATTCATGCCAGCTGCATTTGGCTGAGCTGAAATGTTCTACTTAATATCAACTTCCCAGTTGTATCTTCATAACATGCAGGCAT[REF:C|ALT:T]ATCATGCCCTTCATGAAAGTCATGAATTTTATAATCAATACCTAATAAGGGATTATGCCTTGTCCCTTCTCTTCTCCTAAAGAATCACATGAGAAACATAACTGTGCAGATTATATGGCTAAAGATGAGTATTGAAAGAGCACCTTTACAA	NA	C	C	C	T	T	T	T	C
cSD	CBacY1775_contig398:1375	C	G	no	WC214|WC218|WC219|WC247	CATAAGATGGATACTCCCCACACTCAGAAATTTAGAAGACGTTTGAGTGTGATTGTGAGGTGTGGTGCCACACTCCACGCAGCTACCTGGGGTCAAAGGTGTTCCCTTGTATGAGGAAGACTGCTAATTTCCTCCCCTGTCCATGGGGG[REF:C|ALT:G]CCCTCCCTGCTATTGGATTTGCAGCTCAACCCCCACCTTTCCCTGACATCCCCCTTTAGTTAACAGTCAGGGAAGGCAAGTGAAGTGCTTCTAGTAGATCTCAGGCGCTGCTGACAGAAGATTGAATCTCCACACAATCAGCATTCAGTAA	NA	C	C	C	G	G	G	G	C
cSE	CBacY1775_contig475:1368	G	A	no	WC214|WC218|WC219|WC247	GAGAAACATTTAATCTGGTTTCTCAGTCTGTTTCCTAGAGCCGCTTTGAAGTTCCTGCAATTTTTATAGCAAAACCGTGCTGTAACCTCTTTCAACCTATATAAATGTAAGGAATGTATATTGCTACTGATGAGAAAGCTTGCATTCCC[REF:G|ALT:A]AAAAAAAGGTGAAGGACTGCTTTCAAATACACTTATATCTTAGAACTGAGAATGTGGAGATACGATCGTTCATCTAGCAAAAATGAAAAAGTTTGCATTGGAAACTTTTACTCTGGTTTCTCATTCTGTATCCGAGCGCCAATTTGAATTT	NA	G	G	G	A	A	A	A	G
cSF	CBacY1775_contig431:981	G	T	no	WC214|WC218|WC219|WC247	GCACAATGGGAACAGTTGCAGGAGAAACTTTTACTCTGGTTTCTCAGTCTGTTTCATAGTGCTGATTTGACCTTCCTGCAATTATCACTGGAAAACCGAGTTGGAGCTAGTACCTTCCCTTATATATGTATGGATTATAGATGGCAACT[REF:G|ALT:T]AAAAGAAATGTTGTTTTTCCAACAAGATAGGTGAAGTATGGTTTTCACACACACTTATCTCTCAGAAATGAGCATGTGGAGAGTCGTTCTTTCATCTAGAACAAAGTGACCTCTTTGCAGGAGAAACTTTTACTCTTCATTCTCAGTGTGT	NA	G	G	G	T	T	T	T	G
cSG	CBacY1775_contig434:1518	A	G	no	WC214|WC218|WC219|WC247	ATTCGCTGCTACTTGGATTTCAGGCCTAACTCCCGCCTTTCCCTGTAAGCCTGCCCCAGGAAACATTAAGGGAATGCACGTGAAGGGCTTATATCAGATCACAGGCTTTGCTGTCAGAGGACTGAACCTCACGAAACTTAGCATTCCTG[REF:A|ALT:G]ACCAGTCTGAGTGTGTATTGGAGGAGCTAGTCTCCTCCACACAGCTAATTGGGGTCACAGCTGTTCGCTGATAAGCGGATATCCAATAAATACCTCCCATTTGTTTGGGGAGGAACTGGGTTCTACTTGGCTTTCCAGCCCAACCACCAAA	NA	A	A	A	G	G	G	G	A
cSH	CBacY1775_contig437:2073	A	C	no	WC214|WC218|WC219|WC247	TGTTTCTTCATGCTGCTTTGAAGTTCTTGCAGTTTTCATTGGAAAAGCGAGTTGGAGCTAGGAACTACCCATATATAATTATGGAGAGCAATTTGCAATCTTAAAGTATCTTTGTGTTCCAACAAGCTAGTTGAAGGGCGGCCTTCACA[REF:A|ALT:C]ACTGTTACATATCTGAACTGAGCATGTGGTGAGAAGTTCGCTCATCTGGGACAAAGTGAACTGTTTGCAGGAGACACATTTACTCTGGTTTCT	NA	A	A	A	C	C	C	C	A
cSI	CBacY1775_contig456:992	G	A	no	WC214|WC218|WC219|WC247	GGCACTCCCTGCTACTTGGATTTCTGGCCCAACCTCCACCTTTCCCTGGAAGCCAGCGCTAGGAAACATTCAGGGAAGGCATGCAAAAGGGTCTCAGTGATCCCAGGCACTTCTGACTGAAGATGGAACCTCCCAACTCTCAGAGTTCT[REF:G|ALT:A]GAACAAGGCTGAGTGTGTGGGGGATCTGGGGAGCTGACTTCCACGCAGCTACCTGTGGTCACAGGTGTTCCCTAGTAGGGTGAAGTCCGCTAATTACCTACCCTGTTCATTGGGAGGCAATTGCTGCTATGTGGTTTTCCAGCCCAACCCC	NA	G	G	G	A	A	A	A	G
cSJ	CBacY1775_contig465:613	G	A	no	WC214|WC218|WC219|WC247	CACAAATGAGTGTGTGGGTGAGGAAGCGAGCCACACTCCCTTCATCTACCTGGGGTCACAGGTGATCCCTGGTAGGGGGAATGTAGTTAAATACCTCCCTTGTCCATGGGGAGGCACTCGTTTCTACTTGGCACACCAGCCCAACCCTC[REF:G|ALT:A]CATTTCCCTGCAACCCGCCCTAGGGAACACTCACATTAATCACGCGAAGGGCTTCTAGGATATAACAGCCGCTGCTGTCAGAAGACTTCAACTCCCAACACTCAGCAATGCGGAACAGATCTTAGTGTGTCGGGGAGGAGGCGAGCCACCG	NA	G	G	G	A	A	A	A	G
cSL	CBacY1775_contig465:1117	A	G	no	WC214|WC218|WC219|WC247	CTCCCCACACTCAGCATGCTGGAATATGACTGAGTGTTTTCCATAGAGGGCGTGCCACATTCCACGCAGCTACTTGAGGTCACATGTGTTCCCTGTTCTGGGGAATTCCACTACATTTCTCCCTGTCCATGGGGAGGCACTTGCTGCTA[REF:A|ALT:G]TTGGACAATGAGCACAATCCCCATTTTTCCCTGGCAGCCAGCCTTCTGAAACACACAGGGAAGGCATGCAAAAGGCTTCTTGGTAATCCCAGGTGCTGCTGACAGAAGACGGAACTTCCCCACAATCAGAATTCTGGAACACATGCGAGTG	NA	A	A	A	G	G	G	G	A
cSM	CBacY1775_contig465:1375	C	T	no	WC214|WC218|WC219|WC247	ACGGAACTTCCCCACAATCAGAATTCTGGAACACATGCGAGTGTGTGAGAGAAAAGGCGAGGCGCCCTCTCGGCAGAAACCTAGGGCAACAGGTGTTCCATGGCAGGGGGTTGTCAACTAAATACCTCAAATTATTATGTGGAGACACA[REF:C|ALT:T]GCTATTACTTTGGTTTCCAGAACAAACCCTCATTTACCTGGCAGTCTGCCCTAAGAAACAATCAGGGAATTCACATGAAGGGCTTCCAAGAAATCCCAGGCACTCCTGACAGAAGACAGAACATCCACACACTCAGCATTTGGGAACTTTG	NA	C	C	C	T	T	T	T	C
cSN	CBacY1775_contig468:258	C	G	no	WC214|WC218|WC219|WC247	CTCCCCACACTCAGCAATCAGGAACAAGGCTGAGTGAGTTCGGGAGGAGGGAAGCCACACTCCACACATCTATCTAGAGTCATAGGTGTTCCATGGTAGTGGGAAATCTGCTAATTCTTCCCCTGTCAATGAGGAAAAGCACGCTGCTT[REF:C|ALT:G]TTGGCTTTCCAGGCAAAGTAACACTTCTCCCTATCAGCCCACTCTAGGAAACACTCAGTGTTTGAACGCAGAGGGCATCTTCGAGACGCCAGTCGTTGCTAAAAACACATGCATCCTCCCCACACTCAGCATTCAAGAACACATCTGAGTG	NA	C	C	C	G	G	G	G	C
cSO	CBacY1775_contig513:1596	C	T	no	WC214|WC218|WC219|WC247	ACCTCACAGAAAGTGCCGATCGAGCAAATGTCCACTTGTTGAAAGGACTGTGTGGAGACGAGAATGCACTTTGTTAAATGCAGCCAGTCTTACTTTTGTCACTAGTTCCAAAGTAGCTTATCTCCCACAGCCCTTCTTTACCCACATTA[REF:C|ALT:T]GATCAAAGAATTGAGGTAATTTTTAGTCTTCTGCCATTTTCGAATATGTGTCTTCTCCATTTGGCACACCATACTTTCACATGTTCTGTAAGATTTCACTACAAATGGCCTTTCCTTCCTCCACTTCAGCATTTTTTGAAATCATTCTCAT	NA	C	C	C	T	T	T	T	C
cSP	CBacY1775_contig475:1733	A	T	no	WC214|WC218|WC219|WC247	ATTTCCAACCTTAAAGAATCTTTGGGTTCCCAACAAGATAGTTGAAGGATGGCTTTCAAACAAACCTATATCTCAGAACTGAGCATGTGGAGAGAAGTTCGTTCATCTAGCACAAATTGATTGCTTTCTGAAGATACTTTTAGTCTGCA[REF:A|ALT:T]TCTCAGTCTGTTTACTATTATGTGTTGAAAGTCCTGAATATATCACTGAAAAACCGAGTTGGGACTTGTTCCTTCCCTTGATATATGTAAGGAGTGTAGTTTGCAATGAAAAAAAATTGTTGTTTTCACAACAAGCTGTGGGAAGAATTGT	NA	A	A	A	T	T	T	T	A
cSQ	CBacY1775_contig476:1520	G	T	no	WC214|WC218|WC219|WC247	TTGATGCAAACTACAATCCATGTATATATATGGTTAATTACAGATTCCAACACGGATTTACATTGAATACTGCAGGAAATTCAACACAATACTATGAATTAGACTGAGAAAACTGAGTAAATTTTCCCCTGTAACCCATTCCTTTTGTG[REF:G|ALT:T]TAGATGAACGTAATACTCTCAAAATGCTCAGTTCTTATAAGTAACTGGGTGTGAAAGCTGTCCATCACCAAGGTTGTGGGAACAAAATGTTTCATTTCAGTTACAAACTACTGTGTATATATGTATATAGGGTGTTACTATTTCCAACTAG	NA	G	G	G	T	T	T	T	G
cSR	CBacY1775_contig488:1522	T	G	no	WC214|WC218|WC219|WC247	ATCCAGGGAACATCTGTGACCCAGGGAATGCGTTGAAACAGCTCCCCAATTGCCCCACACAATCAGCCATGTTCTTAAAAGTCAAGTGTGCGGAGGTTGTCTTCCTTCAGCAGCGCCTTTAATCTCCTGTAATCCCTTAATGTGTCTTT[REF:T|ALT:G]CTTACTGTTTTAAAAGGAGGGCTAAAATACAAAGGCGGGCGTAATCCTGGAAAGCTAAGAAGCAGCGAGTGCCTCCCCATGGACTCAGGAGGTTATTAGTGGAATTCCAACTACCAGGGAACACTTGTGACCCCAGGGATATGTGTGGAAT	NA	T	T	T	G	G	G	G	T
cSS	CBacY1775_contig494:69	G	T	no	WC214|WC218|WC219|WC247	ATACTAGAGTAAATATTTCCCCTGCAAACCGTTCACATTTTTCTAGATGAACGAATGTCTCTCCACAT[REF:G|ALT:T]CTCAGCTCTGATACTAATCAGTGTGTGAAACCCGTACTTCACGTAGAGTGTTGGGAAAACGAGGTTTCTTTTCAGTTGCAAAAAACACCCCATAATTTAATATGTGGAGGTGCAATCTCTAAATCGTTTTTCCACTGAAGACTGCAGGTTA	NA	G	G	G	T	T	T	T	G
cST	CBacY1775_contig503:46	G	A	no	WC214|WC218|WC219|WC247	CCCTACCAGGGAACACCTGTGACCCAAGGTATCTACGTGGTGGGC[REF:G|ALT:A]GCACTACACCTCCTCCGCTCAAACAACCTTGTTCCGCTATGCTGAGTGTGGGGTGTTTCTGTCTTCTATCAGCAGCTCCTGCGATCTCCTAGAAGCCTTTCACTTGCCTTTCCTGAGTGTTTCCTATGGCAGGCTGATAGGGTAAAGTGGG	NA	G	G	G	A	A	A	A	G
cSU	CBacY1775_contig503:247	G	A	no	WC214|WC218|WC219|WC247	GGTGTTTCTGTCTTCTATCAGCAGCTCCTGCGATCTCCTAGAAGCCTTTCACTTGCCTTTCCTGAGTGTTTCCTATGGCAGGCTGATAGGGTAAAGTGGGGTAAGCCCGGAAAGCCAAGTATCAACGAGTGCCTTCAATCGACAGGGAG[REF:G|ALT:A]TACTTAGCAGATTTACCCCTACCAGGGAACACCTGTGACCCCAGGTACCTGGGTGAAGGTCTTCTTCACACCACCCCCACACACACAGCCGTGTTCCGGATTGCTGAGTGTGTGGAGGTTGTCTATTGTCAGCAGTGCCTGTGAACTACTA	NA	G	G	G	A	A	A	A	G
cSV	CBacY1775_contig512:1624	A	T	no	WC214|WC218|WC219|WC247	CACACAGGGAAGGCAAGGGAATGCATTTTGGAAGATCCCAGTCACTGCTGACAGTAGATGGAACCTCCCAAAACTCAGAATTCCAGAAAAAGTCTGAGTGTGTTGGGTTTTGAGGAGACGCCCTCCACAAAGTTACCTGGGGTCTCAGG[REF:A|ALT:T]GTTCCCAGGAAGGGGGAAGTTCGCTAACTATCTCCAATGCCCAAGGGGAGGCCCTACTGTTATTTGGCTTTCCAAGCAACATCCACAGCTCACTGGCAGTCCGCACAAGTAAAGACTTAAAGAAGAAACACTA	NA	A	A	A	T	T	T	T	A
cSW	CBacY1775_contig512:1682	T	C	no	WC214|WC218|WC219|WC247	TGGAACCTCCCAAAACTCAGAATTCCAGAAAAAGTCTGAGTGTGTTGGGTTTTGAGGAGACGCCCTCCACAAAGTTACCTGGGGTCTCAGGAGTTCCCAGGAAGGGGGAAGTTCGCTAACTATCTCCAATGCCCAAGGGGAGGCCCTAC[REF:T|ALT:C]GTTATTTGGCTTTCCAAGCAACATCCACAGCTCACTGGCAGTCCGCACAAGTAAAGACTTAAAGAAGAAACACTA	NA	T	T	T	C	C	C	C	T
cSX	CBacY1775_contig515:956	A	G	no	WC214|WC218|WC219|WC247	CATCTCCCCAACACTCTCAAAATTTTTCCTTTACCTGAGTATGGGGCAGATGCATATACTGTCTGCAATGCCTGGGATCTCCAAGAAGCCTTTCAGGTACCTTCCCTGAGTGTTTCCTAGGACGTGCAAACAGGGAAATTCGGTGGTTG[REF:A|ALT:G]GCTGGAAAGCCAAGTGGCACCGAGTTCCTCCCCAAGCACATAGGAGGTATTTAATGGACATCCTCCTACCAGGGAACAGTTGTGACCCGAAGTAACTGCATGGAGGAGACTCGCCTCTCCAATACGCACTCAGAATTGTTCAGGAATGCTA	NA	A	A	A	G	G	G	G	A
cSY	CBacY1775_contig543:582	G	T	no	WC214|WC218|WC219|WC247	ACACACCTATATCTCAGAACTGAGCACGTGGAGATTAGTTCGTTCATCTCGCAAAAATTGATCGCTTAGCAGAAGATACTTTTACTCTGCATTCTCAGGCTTTTTCCTAGTATGAGTTGAAATTCCTGAATTTAACACTGAAAAACTAA[REF:G|ALT:T]TTGGGGCTTGTTGTTTCCTTTGATATATGTAAGGTGTGCAGTTTGCAAATGAAAAAAAATTATTGTTTTTCCAACAAGCTGTGGGAAGAATGGTTTTCACACACACCTATCTCTCAGAAACAAGCTTTTGGAGAGTCTTTCTTTCATCTGG	NA	G	G	G	T	T	T	T	G
cSZ	CBacY1775_contig543:599	C	A	no	WC214|WC218|WC219|WC247	AACTGAGCACGTGGAGATTAGTTCGTTCATCTCGCAAAAATTGATCGCTTAGCAGAAGATACTTTTACTCTGCATTCTCAGGCTTTTTCCTAGTATGAGTTGAAATTCCTGAATTTAACACTGAAAAACTAAGTTGGGGCTTGTTGTTT[REF:C|ALT:A]CTTTGATATATGTAAGGTGTGCAGTTTGCAAATGAAAAAAAATTATTGTTTTTCCAACAAGCTGTGGGAAGAATGGTTTTCACACACACCTATCTCTCAGAAACAAGCTTTTGGAGAGTCTTTCTTTCATCTGGAACAATGTGTTCGCTTT	NA	C	C	C	A	A	A	A	C
cTA	CBacY1775_contig604:917	C	T	no	WC214|WC218|WC219|WC247	CACTTAGCGTGTCTCCCCTGAGTGTTTCCTAGGGCAAGCTGCCAGGAAAAGATATGGGATGGGCTGGAAACCCAAGTAACTGCGAGTGCTTCACATGCACAGGCAATGAAATTTGAGGAATTCCACCGACAAGGGAACACTTGAGACCC[REF:C|ALT:T]TGTTAGCTGCATGAATAAAGGCTCACCAACTCCCTCACACACTGAAACTTTTTCTTGTATGCTGAATATGGGGCAGATCCTTATTCTGTCTGCAGCGCCTGGGATCACCAAGAAGCCCTTCATGTGATTAGCGTGAGTGTTTCCCAGGGCA	NA	C	C	C	T	T	T	T	C
cTB	CBacY1775_contig668:636	G	T	no	WC214|WC218|WC219|WC247	GCTGTTCCCTTGGTAGGCGTAATTTCTCTAATTACCTCCCCTGTCCATGGGGAGGCACTCACTGCTACTTGGCTCCCCAGCTGACCCACCGCCTTTTTCCTGGCAACCCGCCATAGGAAACACTGAGCAAAGTCACGCAAAGGCTACTA[REF:G|ALT:T]GAGATCCCAGGTTCTGCTGAGAGAATACAGGACCTCCCCACACTCAGCATTCCTGAACACGGCTGGCCTTCTGCCGGAGATGGGGATGCGACCCCCATGCAGATATCTGGGGTCAACACTATTCCCTGGTAGGGGTATTTCCGCTAAATAC	NA	G	G	G	T	T	T	T	G
cTC	CBacY1775_contig627:1318	C	G	no	WC214|WC218|WC219|WC247	TGCAGATTTCAGTGGAAAAGCGAGTTGGAAATTGTACATCCCCAAATATATGTATGTATTGTAATTGGCAACCTTAAAGAATCTTTGTGTTCCCAACAAGATAGTTGAAGTACTGCTTCCAAACACACCTATATCTCCGAACTGAGAAT[REF:C|ALT:G]TGGAGAGAAGATCGGTCATCTAGCACAAAGCGATCGCTTTGCAGAAGATACTTTTACTCTGCATTATTTGTATGTTTCCTAGTATGATTGGAAATTC	NA	C	C	C	G	G	G	G	C
cTD	CBacY1775_contig629:556	T	G	no	WC214|WC218|WC219|WC247	GAATTCCAATCCTACCGCAACTTTTCCCAGGCATCCCGCCTTATGAAACTCTCAAGAAATGCACGCGAGTGGCTCCTAGGAAATCCCATGCCCTGCTGACAAAAGACGGAACCTCCCAAATCTCAGCACACAGGAACATGTCTGAGTGT[REF:T|ALT:G]TGGGGGAGGGGGTGAGGCGCCTCCAGACATATACTTGTGGTCACAATATTTCCCTGGTAGGAGGAATGCCACTAAACACCTCCCTTCGCCTTGGGGATGGACTCGGTGCTCCTTCGGTTTGCAGACCAACAAACTAATTTGCTTGGCTGCC	NA	T	T	T	G	G	G	G	T
cTE	CBacY1775_contig658:913	A	G	no	WC214|WC218|WC219|WC247	AGTCTGCCTCCACATGGACAGGTGAGGTAATTAGCAGACTTCCCCTTACATGGAAACACCTGTGACACAAGTTATCTGCCTGGAGGTTGACTCCCCCAATCCCACACACACTCAGATGTGTTTCTGAATGCTGAGTGTGAAGAGGTTCC[REF:A|ALT:G]TCTTCTATCAGCAGAGCCTGGGACCTCCGAGAAGCCCTTTGCGTGCCTTCCATGAAGGTTTCCTAGGAGGAGTTTCCAGGGAAAGGTGGGGGTTGCGCTAGAAGTCCATGTAGCAGCAAGTACCTCACAATGGACAGGTAAGGTAATTAGA	NA	A	A	A	G	G	G	G	A
cTF	CBacY1775_contig665:1152	T	C	no	WC214|WC218|WC219|WC247	CTGAGTGTGTTGGGGAAGTGGGAGCCGCACTACACGCAGCTACCTGGGGTCTCAGGTATTCCCGTGAATGGGGACATCAACTGATTCCCTCCCATGACCAAGGGGAGGCACTCCTTGCTACTTGGCTTTCCAGCACAACCTCCACTTTC[REF:T|ALT:C]GGGCAGCCCGCCCTATGGAACACAAATGGAAGTCACTCAAATGACTTATAGGTGATCCCAGCGGTTACTGACAGAAGACAAACCTCATCAAACTCAGAATTCTGGAACATGGTTGAGTGTTTGTGGAGGTGGGGAGCCGCACTCAATGCAG	NA	T	T	T	C	C	C	C	T
cTH	CBacY1775_contig715:1000	T	G	no	WC214|WC218|WC219|WC247	GCTGCGTGGTTGGTGGCTCCCCACCTACTCAACACACTCAGCCATTTTCCAGAAAGCTGAGTGTGGGGAGGTTCCGTCTCCGTCAGCAGCACCTGGGATCTCCTAGAAGACATTCGAGTGTGATACCTGGGTGTTACTTAGCGAAGGCT[REF:T|ALT:G]CCAGGAAAAGAAAGGGGTTGGGCTGGAAATCCAAGCTGCAGCAAGTGCCCCCCATTTGACAGGGGAGAGAATTACCTGATTTCCCCTAACAGGGAACACCTGTGACCCCAGGAATCTGCGTGGAAATAGGCACCCCACATCATCCACACCC	NA	T	T	T	G	G	G	G	T
cTJ	CBacY1775_contig671:812	C	T	no	WC214|WC218|WC219|WC247	TCACTGTTACATATTCGAATTGAGCATGTGGACAGACCATTGTTCATCTTGGACAAAGTGAAATATTTGCAGGAGAAACATTTATACTGGATTCTCATTTTGTTTCCTACTGTCGCTTTGAAATTTCTGTGGTTTTTACAGGAAAACCG[REF:C|ALT:T]GCTGTAACCTCTACCACGCTTTATATATTTATGGAATGTAGTTTGCTACTGATGAGAAAACTTGTGTTCCCGAAAAAACAGGTGAAGGACTGCTTTCAAACACATTTATATCTCAGAAATGAGCATGTGGATAGACGTTAGTTCATCAAGC	NA	C	C	C	T	T	T	T	C
cTK	CBacY1775_contig674:124	T	A	no	WC214|WC218|WC219|WC247	GCTAGTTGAAGGAAGGCCTTCACACACAGTTAGATTTGAGAACGGAGCATTTGGAGAGATGTTCGTTCATCTGGGACAAAATGAACTGTTTCCAGGATAAACATTTACTCTGGTTTCTCAGTC[REF:T|ALT:A]GTTTTCTAGAGCCCGCAGCCCTTCACCTGGATTTTCGGTAACACAAGGTTTCTCATCAGTAGCAAACTACCCTCCATACATATATATCGAGGGAGATAGAGGTTGCAACTCGGTTTTCCTGTAATAACTGCACGAATGTCAAAGCGGAAGT	NA	T	T	T	A	A	A	A	T
cTL	CBacY1775_contig695:740	A	G	no	WC214|WC218|WC219|WC247	AATCTACACTCCATACATAAATATTGGGTGATTTTAGCACCAACAGAGATTAAGAGATAAATCTGCAGGGACTTCATACCGACACTATGAAACAATGTGAATAAGCAGGGTAAAGGTTTCTCCTGCAAACTGTTCACATTGTGCTAGAT[REF:A|ALT:G]AACGAATGTCTCTGAACATTCTCCTCAGTTCTGAGAGTTAAGTGTGTGTGAAAGCTCCCTTAATCCAGCTTGTTGGGAACAAAAATTTTCTTTTCATTTGCAAACTACAATCCATGCATATATATGGGGTGGTAAGAATTCCAACACGGTT	NA	A	A	A	G	G	G	G	A
cTM	CBacY1775_contig699:228	A	G	no	WC214|WC218|WC219|WC247	TAGTTTGCTACTGATGAGAATGCTTGTGTTCCCGAAAAAGCAGGTGAAGGACTGCTTTGAAACACACTTATATCTCAAGAAAGTGCATGTGGAGAGAAGTTCGTTCATCAAGCCCAAATGGAAGAGTTTGCAAGAGAAAATTTTTCTCT[REF:A|ALT:G]GTTTCTCAGTCTGCTTCCTTGTGCCGCTTTGAAGTTCCTGCAGTTTTCAGTGGAAAAGCGATTTGGAGCTTTTACCTCCCCTTATATATGTATGGAGTGTAATTTGCAACCTTTAGAAATCTTTGTGTTCCCAACAAGCTAGTTGAAGGAC	NA	A	A	A	G	G	G	G	A
cTN	CBacY1775_contig700:203	A	C	no	WC214|WC218|WC219|WC247	AATTCCTGCAATTCTTACAGGAAAACCGAGTTGTAACCTCTACAACCCTATATATATACGTATGGAGTGTAGTTTGCTACTGATGAGAAAGTTTGTGTTCCCGAATTCCCAGGTGAAAGACTGCTTTCATACACACTTATATCTCAGAA[REF:A|ALT:C]TGAGCATATGGATAGACGTTCGTTCATCTAGAGCAAATGGAAGAGTTTGTAAGGAAAAATTTGCCGCTTTGAATTTCCTGCAGTTTTCTGTGGAAAAACGAGTTGGAGCTAGTAAATACCCATATATATATATGAAGTGCAATTTGCAAAC	NA	A	A	A	C	C	C	C	A
cTO	CBacY1775_contig700:423	A	T	no	WC214|WC218|WC219|WC247	GAATTTCCTGCAGTTTTCTGTGGAAAAACGAGTTGGAGCTAGTAAATACCCATATATATATATGAAGTGCAATTTGCAAACTTAAAGTATTTTTGTGTTCCAACAAGCTAGTTGAAGTACGGCCTTCACACACTGTTACATATCAGAAC[REF:A|ALT:T]GAGCATGTGGAGAGACGTTCGTTCATCTGGGACAAAGAGAACTGTTTGCAGGAGAAACATTTAGTTTGGATTCTCAGACTGTTTCCTAGAGCCGCTTTGAATTTCCTGCAGTTTTTACCAGAAAACCGTGTTGGAAACTCTAAAAACCTAT	NA	A	A	A	T	T	T	T	A
cTP	CBacY1775_contig711:83	C	G	no	WC214|WC218|WC219|WC247	ATATGAGTGGATATACTAGCTCCAACTAGGTTTTCCAGTGAAAACTGCAGGAAATTCAAAGCGGCACTAGGAAACACACTGA[REF:C|ALT:G]AATCGAGAGTAAAGATTTCTCCTGCAAAGCGATCACTATTGCTAGATAAAATTACGCATGTCCACATGCTGAGTTTTCAGCGATAAGTGAGTTTGAAGGACTTATTTCACATATCTTTTTGGCAACACAAAGATACTTTAAGGTTGCAAAC	NA	C	C	C	G	G	G	G	C
cTQ	CBacY1775_contig713:820	G	T	no	WC214|WC218|WC219|WC247	TTTTCTCAGACTGTTTTCAAGTGCCGGTTTGAAGTTCCTGCAGTTTTAAATATAAAACCATGTTGGAGCAAGTACATGCGCATATATATGTATGGAGTGCAGTTTGTAATGGAAAAGAAAATGTTTTCCCAACAAGCTAGGTGAAGGAA[REF:G|ALT:T]GCTTACACACACACTTATATCTCAGAACTGAGCATGAGGAGATAAGTTCATTCATCTTGCACGAAGGGAATGGGTTGCAGGAGAAACATTATCTCTGGTTTCTTATTGTGTTTCCTAGTGAATTTTTGAAGTTCCTGAAGTTTTCACAGTA	NA	G	G	G	T	T	T	T	G
cTR	CBacY1775_contig713:995	T	C	no	WC214|WC218|WC219|WC247	AACTGAGCATGAGGAGATAAGTTCATTCATCTTGCACGAAGGGAATGGGTTGCAGGAGAAACATTATCTCTGGTTTCTTATTGTGTTTCCTAGTGAATTTTTGAAGTTCCTGAAGTTTTCACAGTAAAACCGAGGTGGAGAAAGTACAT[REF:T|ALT:C]CCCATATATATGTATGGAATGTAGTTTGCAAAGATAGAGAAAAATTTTGTTACCAACAAGGTAGGTGAAGGATGGTTTCACATACTGATATCTCACAGAAATTAGCATGTGGAGAGACGTTCGTTCTTCTGGCACAAAAGGAAAGTTTTGC	NA	T	T	T	C	C	C	C	T
cTS	CBacY1775_contig713:1030	T	G	no	WC214|WC218|WC219|WC247	ACGAAGGGAATGGGTTGCAGGAGAAACATTATCTCTGGTTTCTTATTGTGTTTCCTAGTGAATTTTTGAAGTTCCTGAAGTTTTCACAGTAAAACCGAGGTGGAGAAAGTACATTCCCATATATATGTATGGAATGTAGTTTGCAAAGA[REF:T|ALT:G]AGAGAAAAATTTTGTTACCAACAAGGTAGGTGAAGGATGGTTTCACATACTGATATCTCACAGAAATTAGCATGTGGAGAGACGTTCGTTCTTCTGGCACAAAAGGAAAGTTTTGCAGGGAAAATTTTACTCTGGTTTATCAGTTTGTTTC	NA	T	T	T	G	G	G	G	T
cTT	CBacY1775_contig713:1114	G	A	no	WC214|WC218|WC219|WC247	CACAGTAAAACCGAGGTGGAGAAAGTACATTCCCATATATATGTATGGAATGTAGTTTGCAAAGATAGAGAAAAATTTTGTTACCAACAAGGTAGGTGAAGGATGGTTTCACATACTGATATCTCACAGAAATTAGCATGTGGAGAGAC[REF:G|ALT:A]TTCGTTCTTCTGGCACAAAAGGAAAGTTTTGCAGGGAAAATTTTACTCTGGTTTATCAGTTTGTTTCCTACTGCTG	NA	G	G	G	A	A	A	A	G
cTU	CBacY1775_contig789:774	G	T	no	WC214|WC218|WC219|WC247	GAAGTTCCTGCAGGTTTTATTGGAAAAACGTGTTGGAGCTTTTACCTACCCATATATATCTATGGATTGTAATTTGCAAACTAAGGAATCTTTGTGTTCCCAAGAAGCCAGGTGAAGGACTGCTTTCAAACAGAATTATATCTTAGAAC[REF:G|ALT:T]GAGCATATGTAGAGACGTTCGTTCATCTAGCGAAAATGAAAGAGTTTGCAAGGGAATCTTTGCCGCTTTGAATTTCCTGCAGTTTTCAGTGGAAAAGCGAGTTGGAGCTTGTACATCCCCAAATATATGTATATATTATAATTGGCAAACT	NA	G	G	G	T	T	T	T	G
cTV	CBacY1775_contig729:719	A	G	no	WC214|WC218|WC219|WC247	ACTGGAAAACTGAGATGGAGCTAGAACCTCCCATTATATAAGTATGCAGTGTAGTTTGCTTCTGAAAAAAAACTTCTGTTCCCAACAAGCTAGGTGATGTACGGCTTTCACACTGTTTCCTATAAATATTAGAATATGGAAAGATGTTC[REF:A|ALT:G]TTGATATAGGATAAAGTGAACGGTTTGCAGGTATAATATTTACTCTGGTTTCACTGTCTGATTCCTAGACCTTATTTGAAATAAATGCAGTTATAACAGGAATACTTATTTGAAATTCTACCTCCCTAAATATATGAATCGAGTGTAATTT	NA	A	A	A	G	G	G	G	A
cTW	CBacY1775_contig749:601	A	G	no	WC214|WC218|WC219|WC247	CTGAGCATGGGGAGAGACTTTCGTTCATCTAGGAAAATGAAAACGGTTTGCAGGGGAAATATTTACTCTTGTTTCTCAGTCTATTTCCTGGTGCCGATTTGATTTTCCTTCAGTTTTTACAGGAAAACTGAGTTGCAACATCTAATTAC[REF:A|ALT:G]TATATATATATATGTATTGAAGGAAGTTTGCTACTAATGAGAAAGTTTGGATTCCCAAAAAGCGAGGTGAAGGACAGCTTTCAAAAACACTTATTTCTCAGGAAATTGCATTTGGAGAGATGTTCGTTCATCTAGCACAAATGGAAGAGTT	NA	A	A	A	G	G	G	G	A
cTX	CBacY1775_contig760:180	G	A	no	WC214|WC218|WC219|WC247	TGCAGGAACTTCAAATTGGCACTAGGAAACAGACTGAGAAACCAGATTTAAAGTTTCTCTTGGAAGCCATTCCATTTTTGCTATATGAACGAACGTCTCTCCACATGCTCATTTCTGAGACATAATTGTGTTTGAAAGCAGTCTTTCAC[REF:G|ALT:A]TAGCTTTTTGGAACACTAACTTTCTTATCATTTGCAAAATACACTTCATAATTATATATAGGGAGGTAGAGGTTCAAAATTGAATTTCCTGTAAAAACTGCAGGAATTTAAAATCGGCACCAGGAAAGAGACTGAGAAACCAGAATAAATG	NA	G	G	G	A	A	A	A	G
cTY	CBacY1775_contig777:813	G	A	no	WC214|WC218|WC219|WC247	TTAGTTGCAAACTACAGTCCATATATATATATGGGTTATTGCATTTTCCAACACGGATTTACACAAAAAAGTGCAGGAAATTCAACACATTACTAGGAATTAGACTGAGAAAACAGTGTAAATTTTCTCCTGCAACCACTTCCCTTTGT[REF:G|ALT:A]GTAAATGAAAGCAATACTCTCAACATGCTCAGTTCTTATAACTAACTGGGTGTGAAATCGGTCCTTCACCAAGGTTGTGGGAACAAAAAGTTTCTTTTCAGTTGCAAACTACACTCAATATATGTATATACGGTGTGACTATTTCCAACTC	NA	G	G	G	A	A	A	A	G
cTZ	CBacY1775_contig785:806	T	C	no	WC214|WC218|WC219|WC247	CTTCAAAGTGGCACTAGGAAACAGACTGAGAAACTAGAGTAAAATTTTCCCTTGCAAATTTTTCCATTCGTGATAGATGAACGAACGTCTCTTCACATGCTCACTTCTGAGATATAAGTGTGTTTGTAAGCAGTCCTTCACCTGGTTTT[REF:T|ALT:C]GGGAATACAAACTTTCTCATCAGTAGCATACTAACCTCCAAACATATATATAAGGAGTTAGAGGTTGCAACTCGGTTTTCCTGTAAAAACTGCAGGAATTTCAAAGCGGCACTTGGAAACAAACTGAAAAACCAGAGTATATATTTCCCCT	NA	T	T	T	C	C	C	C	T
cUA	CBacY1775_contig907:666	T	A	no	WC214|WC218|WC219|WC247	TCCTTATATATATCAAGGGAAAAAACAAGCCGCAACTCGGTTATTCAGTGATAAATTCGGGAATTTCAAATGATACTATGAAACAGACTGAGAAGGATGGGTAAAAGTATCTTCTAAATAGCGATCGATTTGTGCTAGATGAAAGAACT[REF:T|ALT:A]CTCTCCACATGCTGAGTTCTGAGATATATGTTTCTTTGAAAGCAGTCCTTCAACTAGCTTGTTGGGAACACAAAGACTCTTTAAGGTTGCAAATTACACTCCATACACATATACGTGGAGGTACAAGCTCCAACTCGCTTTTCCACTGAAA	NA	T	T	T	A	A	A	A	T
cUB	CBacY1775_contig806:772	C	G	no	WC214|WC218|WC219|WC247	CTGAGTGTTTCCTTGTGCTGTCATCCAGGAAAATGTTTGGGTTGTGCTGGAAACCTAAGTTAAAGTGACTGCTTCCCCATGGACAGTGGAGGTAATTAGCAAAATTCACTGTAAAAGGGAACACTTGTGACCCAATTTTGCTGTGTGGA[REF:C|ALT:G]GGCGGCTCACCAGCTCCCTAACACACTCAGGGTTGTTCCAGGTGCTGCGTGTTGGGAGGTTCTGTCTTCTGTCAGCAGTGACTTGGATCTCCTACAAAACTTTTGTATGCCTTCACTGAGTGTTTCCTAGGGCCGGCTGCATGGAAAAGGC	NA	C	C	C	G	G	G	G	C
cUC	CBacY1775_contig827:69	C	T	no	WC214|WC218|WC219|WC247	GAACTTCTCTCAACATGTACATTTCTGAGATACAAAAGTGCGTGAAAGCTGTACTTCACCTAATTTGA[REF:C|ALT:T]GGGAAAACAAAGTTTCTTTTAACTTGCAAGCTACAATCCATACATATATATGGGGAAGTACTCGTTCATACTCGCTTTTCCACAGAAAACTGCAGGAACTAGAAACTGGCACTTGGAAACACACTGAGAAACCAGACTAAAAGTTTCTCCT	NA	C	C	C	T	T	T	T	C
cUD	CBacY1775_contig829:262	C	T	no	WC214|WC218|WC219|WC247	TTTACAAACTACACTCCTTACATATATCAAGGGAAAGAACAAGCCTCAACTCGGTTTCTCAGTGACAAATTCAGGAATTTCAACTAATAATAGGAAACAGACTGAGAATGCAGAATAAAATTATCTTCTGCAAAGCGATCACTTTGTGC[REF:C|ALT:T]AGATGAACGAATTTCTCTCTTCATGCGCAGCTGTGAGATATAGGTGTGTTTGAAAGCCATCCTTCAACTAGCTTGTTGGAACACATAGATTCTTTAAGGTTGCAATTTACACTCCATACAAATATAGGGGTGTTACAAGCTCCAATTCGCT	NA	C	C	C	T	T	T	T	C
cUE	CBacY1775_contig829:678	A	C	no	WC214|WC218|WC219|WC247	AATGCTCAGTTCTAAGATATAAGTGTGTTTGAAAGCAGGTCTTCACCTGGCTTTTTGAGAACACATGCTTTCTCATCAGAAGCAAACTATCTCCTTACATGTATATATAGGGAGGTATAGTTTGCAAATCGGTATTCCTAAAAAAACTG[REF:A|ALT:C]AGGACATTTAAAGCGGCTCTAGGAAACAGACTGAGAAAGCAGAGTAAATATTTCCCCTGCAAACCGTTCACATTTTCCTAGATGAACGAACGTCTATTCACATGTTCAGCTCTGATATTTAACACTGTGTGAAACCCGTCCTTCACCTAAT	NA	A	A	A	C	C	C	C	A
cUF	CBacY1775_contig832:540	T	A	no	WC214|WC218|WC219|WC247	ACCATCCGTTCGATTTTTGCTAGATGAACGAATGTCTCTCCACATGCTCCGTTCTGAGCTATAATTGTGTTTGAAAGCAGTACTTCACCTGGCTTTTTGGGAACACCAACTTTCTCATCAGTAGCAATTTACCCTCCATATATATATAT[REF:T|ALT:A]GGGATGTAGAGGATCCAAATGGTTTTCCTGTAAAAACTACAGGAATTTCAATGAGGCTCTAAGAAACAGACTCAGAAACCAGAGTAAATGTTTCCCCTGAAAATAGTTCAATTTGTCCCAGATGAATGAACGTCTCTCCACATGCTCAGTT	NA	T	T	T	A	A	A	A	T
cUG	CBacY1775_contig843:269	G	A	no	WC214|WC218|WC219|WC247	CTAGTTGAAGGACGGCCTTCACACACAGTTACATATAAAAACTGAACATGTGGAGAGACATTCGTTCATCTGGGACAAAGTGAATTGTTTGCAGGAGAAACATTTACTCTGGTTTCTCAGTCTGTTTCCGAGATCCGCTTTGAATTTCC[REF:G|ALT:A]CAGCTTTTCTAGGAAAACCGTGTTGGAACCTATACCACCCTATATATATGAATGGAGAGTAGTGTACTACTTATGAGAAAGCAAGTGTTCTTGAAAAACCAGGTGAAGGGCTGCGATCAAACACACTTATATCTCAGATCTGAGCATGTGG	NA	G	G	G	A	A	A	A	G
cUH	CBacY1775_contig854:689	A	T	no	WC214|WC218|WC219|WC247	GCATAATTTCCCTGGGTGATAACTGGCACAGACTTCCAGGGAAAGGAGGGGGTTTAGCTGGAAAGACAAGTATCCACGAGTTCTTCCCAAGTATTCTGGAGGTATTTATCGGACAACAACCTAACAGGGAACACCTGTGACGCCATGTA[REF:A|ALT:T]CAGGGAACAATTGTGACCCCAGGTATTTGGAGGCGCCTCGCTCCCTCCCCTGCACACTCAGATTTGTTCCCGTTTCCTGAGATTTGGGAGGTTCCGTCTTTGGTCAGCAGTGCATGGGATCTCCTAGGAGCCATTCGCGTGCATTTCCTGA	NA	A	A	A	T	T	T	T	A
cUI	CBacY1775_contig864:593	G	A	no	WC214|WC218|WC219|WC247	TGAAAGTCTCTCCATATGCCTGGATGTGAGAGGTAGTTGTGTGTGAATGTTGTCCTTCAAATAAGTTGTTGGGAACAGAATGTTGTATTCTAGATGCAATCTATTTTCCATATATATATATATACGGGGCATTACTAGATCCAACAGAG[REF:G|ALT:A]TTTACACTGAAAACTGCACGAATTTCATCGCAGCACTAGGAATCCGACAGAGAATCCAGAGAAAATCTTTCTCCTGCAACCAGTTTCATTCATGGTAGATGAAAGAAAATCTCTCCACATGCTCAGCTCTGAAAACTAAATGTGTGTGAAA	NA	G	G	G	A	A	A	A	G
cUJ	CBacY1775_contig873:217	C	A	no	WC214|WC218|WC219|WC247	TTTTACCTCCGCATATATATGTATAGAGTGTAATTGGCAACCTTAAAAACTCATTGTTTTCCCAACAAGCTAGTTGAAGGACGGCTTACAAACACACCAATGTCTCAGAAATGAACATGTGGAGAGTAGTTCATTCATCTAGCGCAAAG[REF:C|ALT:A]GATCACTTTTGCAGAAGATACGTTTACTCTGCATTCTCAGCCTGTTTCCTAGTAAGATTTCAAATTCCTAAATTTATCACTGAAAAACCGAGTTGGGGCTTGTTGTTTTCCTTTATATATGAATTGAGTGTAGTTTGCAACTGAAAAAAAA	NA	C	C	C	A	A	A	A	C
cUK	CBacY1775_contig875:173	C	G	no	WC214|WC218|WC219|WC247	GAAAGAAAAGAAAAGAAAAGTAAAGTGAAAAGAAAAGACAACAATTAAAAATAGATCTCCACCTAAAATAGTTTCATACAAAATAAGAAATTGACTTCAAAAAGCCAGGTCATACACTTTTTAAGCTCTTGCACATAGATCCTGCAAAA[REF:C|ALT:G]AAGATTTATGATTAAAAAATAGCATCATACCATTAAATTTTATAATAGGATATCTCTATAATTTGGTTCTATATTGTAGATGTAGATCCTTCTATCTGAAATAATATCCTGCTCTACCATAAGCAAGAAATTCATGTTTAAGTTTTTTTTA	NA	C	C	C	G	G	G	G	C
cUL	CBacY1775_contig888:502	G	T	no	WC214|WC218|WC219|WC247	GAGAATGCAGAGTAATAGTATCTTCTGCAAAGCGATCGCTTTGTTCTAGAAGAACGATCTACTCTCCACATTCTCAGTTCTGAGATATAGGTGTGTTTTAATGCAGGCCTTCAACTGGTTTCTCGGGAACACAAAGATTCCTTAAGGTT[REF:G|ALT:T]CAAATTACACTCCATACATATATATGGGGAGGTAAAAGCTCCAACACGCTTTTCCCATAAAAACTGCAGAAACTTCATTGCGGCACAAGAAAACAGACTGAGAAACCAGAGTAAAATTTTCCCTTGCAAACTCTTCCATTTGTGCAAGATG	NA	G	G	G	T	T	T	T	G
cUM	CBacY1775_contig904:203	G	T	no	WC214|WC218|WC219|WC247	TGCCTTCCCTGAGTGTTTCCTCACTTGACCTGCCAGGAAAATGCTGGATTTGGGCTGGAAAGCCAAATAACAGCGAGTACTTCCCCATTGGTAGGGGAGTTATTTAGCGGACTTCCCCCTACCAGGGAACACCTGTGAACCCAGGTAGC[REF:G|ALT:T]GTGGTTAGGTCGGCTTTCCACCTCCCCAACATACTAATTCATGTTCTGGAAGCTGAGTATTAGGAGGTTCCATCATCTATAAGCAGCGCCTGGGATCTCCTAGAAGCCCTTCGAGTGTCTTTCCTGAGTGTCCTTTATTGCTGTCGACCAG	NA	G	G	G	T	T	T	T	G
cUN	CBacY1775_contig999:378	G	A	no	WC214|WC218|WC219|WC247	AGATATAGGTGTGTTTGAAAGCCCTTCTTCAACTCCCTGGATGGGAACACAAAGATTCTTACAGGTTGCAAAATTCACTCCATACATATATAAGGGGAGGTACAAGGACTAACACGCATTTCCACTGAAAACTGCAGGAAATTCAAAGC[REF:G|ALT:A]GCTCTAGGAAACAGACTGAAAAACAAGATTAAAAGTTTCCTTTGCAACCTGTTTCATTTGTGCTAGATGAAAGAATGTCTCTCCACATGATCACCTCTGAGATATATGTGTTTTTTAAAGCAGTCCTTCCCCTGGTTTTTCTTAAACACAA	NA	G	G	G	A	A	A	A	G
cUO	CBacY1775_contig918:641	C	T	no	WC214|WC218|WC219|WC247	CTTCTGTAAGTAGCGCCTGGGATCTCCTAGAAGCACTTAGCGTATATTCCCTCATTGTTTCCTATGGCAGGCTGACAGGGAAAGTCGGGGATTATGCTGGAAAAACAAGTAGAAGTGAAAGCCTCCCCATGAACTGGGGAGGTAATTAG[REF:C|ALT:T]GAAATTGCCCCTAAAAGGGAACAGCTGTGAACCCAGGAAGCTGCGTGGATTGTGACTTCCCACCACCACCACACACTCAGACGTTTTTGGGAATGCTGAGTGTTCAGAGGTTTGGTCATTGTCAGTAGGACCTCCAATCTCCTAGACGCCT	NA	C	C	C	T	T	T	T	C
cUP	CBacY1775_contig936:310	C	G	no	WC214|WC218|WC219|WC247	CCCATGGGAAGGAACTCGCTGGTCCCTGGATTTAAGGCACCACCGCAGCCTTTAACTGGTAGTCCGGCTGAGGAAACACTCAGGGAAGTCACATGAAGGGCCATTTGGAGATCTGAATCCCTACTGTGAGAAGAAGTAACCTCCCCAAA[REF:C|ALT:G]AGCATTCCAGAACAAGTCTGGGTGTGTGGGTGATGTGGGGAGCAGCCCACTATGGAACAAACTGATGTCACAGGTGTTTCATATTTCAGAGAATTCTGCTAAATACCTCCCCGGTTCATGGGTAGGAACTCTCTTCTACTAGGATTTCCAG	NA	C	C	C	G	G	G	G	C
cUQ	CBacY1775_contig937:435	T	C	no	WC214|WC218|WC219|WC247	CTGTGTTTCCTAGTGCCACTTTGAAATTCCTGCAGTTTTCTGTAGAAAACCGAGTTGGAAATTGTAACTCCCCATAAATGTTTGCAGTGTTTTTTGCAAAATTAAAGAAATTTCGTGTTCCCAACAAACTATGTGAAGGACGGTTTAAA[REF:T|ALT:C]GCCCTATTATATAAAAGAGTTGAGCTTGTGAAGAGACGTTCGTTCATCTTGGAAAATGTTAACGGTTCGCAGGGGTATTATTTAGTCTGGTTTCTCAGTCTGTTTCCTAGTGCCACTTTGAATTTCGTGCTGTTTTTACAAGAAAAACGAG	NA	T	T	T	C	C	C	C	T
cUR	CBacY1775_contig937:489	A	T	no	WC214|WC218|WC219|WC247	TTGGAAATTGTAACTCCCCATAAATGTTTGCAGTGTTTTTTGCAAAATTAAAGAAATTTCGTGTTCCCAACAAACTATGTGAAGGACGGTTTAAATGCCCTATTATATAAAAGAGTTGAGCTTGTGAAGAGACGTTCGTTCATCTTGGA[REF:A|ALT:T]AATGTTAACGGTTCGCAGGGGTATTATTTAGTCTGGTTTCTCAGTCTGTTTCCTAGTGCCACTTTGAATTTCGTGCTGTTTTTACAAGAAAAACGAGTTGCATCCTCTTCATCCCTATTTATATATGTGTGGAGGTTTGTTTGCTACTGAT	NA	A	A	A	T	T	T	T	A
cUS	CBacY1775_contig942:580	G	T	no	WC214|WC218|WC219|WC247	TTACTCTGGTTTCTCAGACTCTTTCCTAGAGCCCCTTTGAAATTCCTGCAGTTTTTACAGGAAAACCATTTAGAACAACTACAACCCTCTATATATTTATGGATTGTATTTTGCTACTGATGAGGAAACTTGTATTCACGAAAAAAAAG[REF:G|ALT:T]TGAAGTTGTGCTTTCAAACACACTTATATCTCAGATCTGATCATGTGGAGAGACTTTCGTTCATCTTGCAAAAATCGAACGGATGGCAAGTGAAACATTTACTCTCGTTTCTCAGTGTGTTTCCTAGTGCCATTTTAAGTTCCTGTAGTTT	NA	G	G	G	T	T	T	T	G
cUT	CBacY1775_contig962:404	C	A	no	WC214|WC218|WC219|WC247	TCGGTGCTATTTGGATTTCTAGTCAAACCTCTGAATTTCCCTGGCAGCCCGCCATAGGGAACACTCGGGGAAGGCACGTGAAGGGCTTCTAGGAGATCTCAGGTCTTGCTGACAGAAGACGTAACCTCCCAACTCTAGCATTCCTGATC[REF:C|ALT:A]TGGCTGAGTGTGTGGGGGTGTTCGGGAACCACACTACACTCAGCAACCTGGGATCACAGGCATTCCCTGGAAGGGGTAATTCTGCTAAATACATCCTTGTGCATGGGAGGAACTCACTGCTTCTTGGATTTCCAGCTGGATCCCTGCCTTT	NA	C	C	C	A	A	A	A	C
cUU	CBacY1775_contig969:495	A	T	no	WC214|WC218|WC219|WC247	TCACTGTTACCTATCAGACCTGAGCATGTGGAGAGACGTTGTTTCATCTAGGTTTAAGTGAATGGTTTCCAGTAAAAGCATTTATTATGGTTTCTCAGTCTATTTCCTTCTGCCGATTTAATTTCCTGCAGTTTTTATAAGAAAACCAA[REF:A|ALT:T]TTTGAACCTCTACTTCCCTATAAAAAATTATAAAGTGAATTAAGCAACTGATAAGAAAGTTAGTGTTCACAAAAAGCTAGGTGAAGGACTGCTTTCAAACACACTTATATTTCAGAAATGAGCATGTGGAGAGAGGTTGCTTCATCTAGCA	NA	A	A	A	T	T	T	T	A
cUV	CBacY1775_contig970:324	G	C	no	WC214|WC218|WC219|WC247	GAAGAACGGCTTTCAAACACACCTATATCTCAAAACTGAGCATGTGGAGAGACGTTCTTTGATCTAGCATTATGGAAATGTTGGCTAGAAAAACATGTACTCTCGTTTCTCACTGTTTCCTAGTGCCACTTTGAAGTTCCTGCAATTTA[REF:G|ALT:C]AGTGGAAAATCGTGTTGGACATTGTATATTCCCATATAAATATATGGAGTGCTTTTTGCAACTGAAAAGAAACTTCATGTTCCCAACAAACTAGGTGAATTTCGGGTTTCACACACTGTTCAATATCAGAGCTGAGCAAGTGGAGAGACGT	NA	G	G	G	C	C	C	C	G
cUW	CBacY1775_contig994:146	C	T	no	WC214|WC218|WC219|WC247	GAACGAATGTCTCTCCACATGCTCAGTTCTGATAGGTAATATTGTGTGAAAGCCGTTCTTCACCTATCTTGTTGGGAACATGTAGTTTCTTTTCAGTTGCAAATTACCCTCCTTATATTTATATGGGTTGCTACAAACTCCAAAA[REF:C|ALT:T]GATTTTCCACTGAAATCTGCAGGAACTTCAACCCGGCACTAGGAAAATGAGAATACAGAGTAAATTTTTTTCCTGTAACTACTTCCCATTATACTATATGAACGTACATCTCTACACATTCTCAGTTCTGAGATGTAAATGTGTGTGAAAG	NA	C	C	C	T	T	T	T	C
cUX	CBacY1775_contig1008:268	A	G	no	WC214|WC218|WC219|WC247	CGTTGTTTTCCCAAAAAGTTAGGGAAAGAATGGTTTTCACACACACTTATCTCTCAGAAACAAGCTTGTGGAGAGTCGTTCTTTCATCTGGCAGAATGGGATTGCTTTTCAAGACAAAACTTTACTCTGGTTTCTCAGTCTGTTTCCTC[REF:A|ALT:G]TGCTGCTTTGAAGTTCTTGCAGATTTCAGTGGAAAAGTGAGTTGGAGCTAGTAAAAACCCGTAAATATATATGGAGTGCAGGTTGCAATCTTAAAGTATCTTTGTGTTGCAACAAGCTAGCTGAAGGACGGCCTTCACACACAGTTACATA	NA	A	A	A	G	G	G	G	A
cUY	CBacY1775_contig1038:589	G	T	no	WC214|WC218|WC219|WC247	TGTTTGAAAGCCGTCCTTCAACTTGATTGTTGGGAACACAGTTTCTTTAAGGTTGCAAATTACACTCCATATGTATATAAGGGGAGGTACAAGCTCCAACTCTCTTTCAACTGAAAACTGGAGGAACTTCAAAATGGCACTAGGAAACA[REF:G|ALT:T]AATGAGAAACCAGAGTAAAACATTTCCTTGCAAACTGTTTCATTTGTGCTAGATGAACGAACGTCTCTCCACATGCTCACTT	NA	G	G	G	T	T	T	T	G
cUZ	CBacY1775_contig1048:448	G	A	no	WC214|WC218|WC219|WC247	AGACTTTCCTTCATGTAGCCAAAATGGAACGGTTGGCAAGAGGAATATTTACTCTTGTTTCTCAGTCTGTTTCCTAGTGCCAATTGTAAATTTCTGCAGTTTTCATTGGAAAACCGAGTTGGAGATTGTAACTCCCCATATATATTTAC[REF:G|ALT:A]GAGTGTTTTAGGCAATTTTAAAGAAACTTCGTGTTACCAACAAACTGTTTGAAGGACGGGTTTCACACACTGATATATATCAGAGCTGATCATGGGGAGAGACCTTTGTTCATCTAAGAAAATATGAAAGGTTTCAAGGGGAAATATTTAC	NA	G	G	G	A	A	A	A	G
cVA	CBacY1775_contig1063:532	T	A	no	WC214|WC218|WC219|WC247	ACTTAACAGTGTGTGAAACCCGTCCTTCACCTAGTTTTTTGGGAATACGAAGTTTTTTAATTGCAAAAAAAACACTCCATATATTTATATGGGGTGGTACAATCTCCTACTAGTTTTTCCACTGAAATTTGCAGGAACTTCAAAGTGGC[REF:T|ALT:A]CTAGGAAACAAATTGAGAAACTAGAGTAAAGGTTTTTCTTGCCAACCGTTCCATTTTGCTAAATGAAAGAACGTCTCTCCACATGCTCAGATCTGAGATATAAATGTGTTTGAAAGC	NA	T	T	T	A	A	A	A	T
cVB	CBacY1775_contig1065:327	A	T	no	WC214|WC218|WC219|WC247	TGGAGGGTAGTTTGCTACTGATGAGAGAGTTTGTGTTCCCGAAAACCCAGGGGAAGGGCTGCTTTAAAAAACACTTATATCTCAGAAGTGATCATTAGGAGAGATTTTCGTTCATCTAGCAAAAATGAAACATGTTGCAAGGGAAACTT[REF:A|ALT:T]TAATCTGGTTTTTCAGTCTGTTTCCTAGGGCCACTTTGAATTTCCTGCAGTTTTCAGTGGAAAAGCGTGTTGGAGCTTGTACCACCCCATATATATGTATGGTGTGAATTTTGCAACCTGAAAGAATCTTTGTGTTCCCATCTAGGGAGTT	NA	A	A	A	T	T	T	T	A
cVC	CBacY1775_contig1096:259	T	C	no	WC214|WC218|WC219|WC247	GTTTCTCAGTCTGTATTCTCGTACCAATATCAAGATCCTGCAGTTTTCAGTGGAAAACCGAGTGAGAGATTGTACCTCCCCATATATATGTACAGAGTGTTTTATGCAAATGAAAAGAAACTTCGTGTTCCCAGAAAAAAGGTGAAGAA[REF:T|ALT:C]GGGTTTCACACACTGTTATATATCCGAGCTGAGCATAGGGAGAGACTTTCGTTCATCTAGGAAAATGAGAACGTTTTGCAGGGGAAATATTTACTCTTGTTTCTCAGTCTATTTCCTAGTGCCGAATTGAATTTCCTGCAGTTTTTACAGG	NA	T	T	T	C	C	C	C	T
cVD	CBacY1775_contig1123:426	G	A	no	WC214|WC218|WC219|WC247	CTGAGCAAGTGAAGAGACGTTCATTCATCTAGGAAAATTTGAACGGTTTGCAGGGGTAATATTTACTCTGGTTTCTCAGTCGGTTTCCTAGTGTCGTTTTGAAATTTGTGCAGTTTTTACAAGAAAACAGAGTTGAATCTTCTACCTAC[REF:G|ALT:A]TATTTATATATGTATGGAGGGTAGTTTGCTACTGATGAGAAATTTTCTGTTCCCGAAAAGCAGGTGAAGGACTGCATTCAAACACACTTTTATCTCAGAACTGAGCATATGGAGAGAAGTTTGTTCATCTAGGAAAATTTGAAAGGTTTGC	NA	G	G	G	A	A	A	A	G
cVE	CBacY1775_contig1133:331	C	A	no	WC214|WC218|WC219|WC247	ATGAAGTTTCTTATTAGTTGCAAACTCTACTCCATATATTTATAATGATTGCTAGATCTAGCAAATCGTTATTCCACTGAAATCTGCAGAAATTTCATCCTGGATCTTGGAAACAACGTGAGTATCCAGAGGATAATATTCTCCAGCAA[REF:C|ALT:A]CATTTCCAATTGTGCTTGATGAACGAATGTCTTTCTTCATGCTCAGTTCTGAGAGGTAGCTGCATGTGAAAGCCATCCTTCACATTTGTTGTTGGGATCACAATGTTTGTTTTTATTTGCAACCTACCGTCCAGATATATATATGGGGAAG	NA	C	C	C	A	A	A	A	C
cVF	CBacY1775_contig1188:178	C	T	no	WC214|WC218|WC219|WC247	TCAGATCTGAGATAGAAGTGTGTTTGAAAGCAGACATTCATCTGGTTTCTCGGGAACACAAGCTTTCTCATCAGTAGCAAATTACACTCCATAAATATAAATAGGTGGGTAGAGTTTCCAACAAGTTTTTCCTGTAAATACTGCAGGAA[REF:C|ALT:T]TTCAAAGCGGCACAAGGAAGCAGACTGAGAAACCTGAGTAAATGTTCCTCCTGCAAACATTTCAATTTGTCCCAGATGAACGAACTTCTCACCACATGCTCACTTATGAGTTGTAAAAGTGTGTGAACGCAGTCCTTCAACTAGCTTGTTG	NA	C	C	C	T	T	T	T	C
cVG	CBacY1775_contig1195:251	C	T	no	WC214|WC218|WC219|WC247	GTTCTTTCAAATGGCACAATGTGATCGCTTTGCAAGAGAAACTTTTACTCTGGCTTCACAGTCTCTTTCCTAGTGCTGCTTTAAATCTCCTGCAGTTTTGAGGAAAAACGAGTTGGAGCTTGTTACTAGCCATATATATGTAAGGAGTG[REF:C|ALT:T]ATTTTGCAAACTTAAATTATCTTTGTATTTCAACAAGCTAGATGAACGACGGCCTTCACACACTGTTACATATCAGAACTGAGCATGTGGAGACACGTCCGTTCACCTGGGACAAATTGAACTGTTTACAGGAGAAACGTTTACTCTGGTT	NA	C	C	C	T	T	T	T	C
cVH	CBacY1775_contig1230:51	G	A	no	WC214|WC218|WC219|WC247	AGCTTTCTCATCAGTAGCAAATTACACTACATATATATAGGGGAGTAGAG[REF:G|ALT:A]TCCAACACGGTTTTCCTGTAAAAACTGCAGGAATTTCAAATTGGCTTTGGAAACATACTGAGAAACCAGAGTAAATGTTTCTCCTGCAAACATTTCAATTTGTCCCAGAAGAATGAACGTCTCTCCACATGCTCATTTCTGATTGTAACAA	NA	G	G	G	A	A	A	A	G
cVI	CBacY1775_contig1230:165	T	C	no	WC214|WC218|WC219|WC247	AGCAAATTACACTACATATATATAGGGGAGTAGAGGTCCAACACGGTTTTCCTGTAAAAACTGCAGGAATTTCAAATTGGCTTTGGAAACATACTGAGAAACCAGAGTAAATGTTTCTCCTGCAAACATTTCAATTTGTCCCAGAAGAA[REF:T|ALT:C]GAACGTCTCTCCACATGCTCATTTCTGATTGTAACAATGTGTGAAGGCCGTCCTTCAACTAGCTTGTTATAGAACAAAGATACTTTATGTTTGCATACTGCACTCCATACATATATATGGGAATTTGCTAGCTCCAAATCATTTTTCAACT	NA	T	T	T	C	C	C	C	T
cVJ	CBacY1775_contig1251:290	A	T	no	WC214|WC218|WC219|WC247	TCACTTTGCAGAAGATATATTTACCCTACATTCTCAGTCTGTTTCCTAGCATGATTTGAAATTCCTGAATTTATCACTGAAAAACCGGGTTGCTGCTTGTACATTCCTTTATATATAAGTAAGTAGTGTAGTTTGCAACCGAAAAAAAA[REF:A|ALT:T]TTTTTTTTCCCAAAAAGCTAGGGGAAGTTTGATTTTCTCACACTTATCTCTCAGAAACGAGATTGTGGAAAGTCGTTCTTTCATCTGGCCCAATGTGATCACTTTGCAGGATAAACTTTTACTCT	NA	A	A	A	T	T	T	T	A
cVK	CBacY1775_contig1260:353	G	C	no	WC214|WC218|WC219|WC247	CTTTTAAATTCCTGCAATTTTCATTGGAAAACCGAGTTGGAGCAAGTGACTACCGATATATATGTATGGAGTGCATTTTTCACAGTTAAAGTATATTTGTGTTTCAACAAGGTAGTTGAAGGATGACCTTCATCCACTGTTACATATGA[REF:G|ALT:C]AACTAAGTATGTAGAGAGACGTTCGTTCATTTGGGACAATATGAACTGTTTGCAGGAG	NA	G	G	G	C	C	C	C	G
cVL	CBacY1775_contig1271:347	G	T	no	WC214|WC218|WC219|WC247	GTTTTCAGTGTAAATCATTGTTGGAATCTGTACTTCCCTATATATATATATATATGCACTGTAGTTTGCGGCTAAAAACAATCTTTGTTTTCCCAACAACATATGTGAAGGACGACTTTCACACACACCTAACTCTCAGATCTTCGCTT[REF:G|ALT:T]TGGAGAGACATTCGTTCATCAAGCACAATTGGAAAGGTTTGCTGGAGAAAAT	NA	G	G	G	T	T	T	T	G
cVM	CBacY1775_contig1301:135	T	G	no	WC214|WC218|WC219|WC247	CCTGTCTGCATGCCCTAGGAAACACTCAGGGAAGGCACTTGAAAGGCTTCTTGGAGATCCCAGGTGTTGCAGACAGAATATGCATCTGCCCCATACTCAGCATACAGGAAAAAGTTTGAGAGTGTGGGGGAGAT[REF:T|ALT:G]GTGAGCCGCCCTTCTTACAGTGAACTGGGGTCTCATGTGTTCCCTTGTCTTTGGAATTCCTCTAATTACCTTGCCTATGCATATGAAACCCTCGCTTTTATTTGGGTTTCCATCCCATCCCGCAACTTTCCCTGACATCATGACTTGGAAA	NA	T	T	T	G	G	G	G	T
cVN	CBacY1775_contig1313:205	C	G	no	WC214|WC218|WC219|WC247	AAAACTTTTAAACCTGGTAATTTTGTGGAGGTGGTGTCATCCCCTGCTCCAAACTCACAGCCGTCATCCCGAATGCTGATTGTGGGGAGGTTCCCTCTTCTGTCATCAGTGCCTGGGATCTACTAGAAGCACTTTTGCTTGCCTTCCCT[REF:C|ALT:G]ACTGTTAACTAGGGTTTGATGTCAGGGATATGTGGGGGTTGAGCTGCAAATCCAATAGCAGTGAGTGCTTCCCCATGGACAGGGGAGGAATTTAACGGTCTTCCTCATACAAGGGAACACCTGTGACCCCAGTTAGCTATGTGGAGTGTGG	NA	C	C	C	G	G	G	G	C
cVO	CBacY1775_contig1318:163	T	C	no	WC214|WC218|WC219|WC247	ATTCTACTCTAGCCCATCCATTATCTTACTCCTTGGTGAAACTCACTCCATGTTGGGAAGAGAAAGATGTTTCTCTTAACACGATTGCAAAATACCAACAAGAAGAGAATTGTCTCACAAATCTTTTCTTATAGATGAGGAGGTGGATA[REF:T|ALT:C]ATACCAAACGAGATTACTCATAATTGGCATGCAAAGTAAATAGCACCTCAACAACAAAAAGGACAACTATGTGTGAATTATCAATGAATATGAAAACAAGATGGGTGCAGTAAAGTGGAAACATTGTGAATCCCATGAAAAATGAAAGAGT	NA	T	T	T	C	C	C	C	T
cVP	CBacY1775_contig1370:164	C	A	no	WC214|WC218|WC219|WC247	AAAAAGTATCTTCTGAAAAGAGATCAATTTGTGCTACCTAAGCGAAATTCTCTCCACATACTCAGCTCTGAGATATAGGTGTGTTTGAAAGCCGTCCTTCAAGTAGCTTGTTAGGAACACAAAGATTCTTTATGGTTGCAGATTACACT[REF:C|ALT:A]CATATATATACATGGGGAGGTCCAAGCTCCAACTAACTTTTCCACTGAAAACTGCAGGAACTTCAAAGTGGCACTAGGAAACAGAATGAGAAACCAGAATAAAAGTTTCCCTTGCTAAATGCTTCATTTGTGCTATATGAACGAAAATCTC	NA	C	C	C	A	A	A	A	C
cVQ	CBacY1775_contig1377:191	G	A	no	WC214|WC218|WC219|WC247	TTTACAGGAAAACTGAGATGCAACATCTACATCCCTATATATATATGTATGGAAGGAATTTTGCTATTGATGAGAAAGTTTGTGTTCCAGAAAACCCAGGTGAAGCACTGCTTTCAAACACACTTATATCTCTGGAAAGTGCATGTGGA[REF:G|ALT:A]AGACGTTCGTTCATCTATCACAAATGGAAGCGTATGCAAGGAAACTTTAATCTGATTTCTCTCTCTGTTTCCTAGTTCCGCTTTGAAGTTCCTGCAGTTTTCACTGGAAAAGCAAGTTGGAGCTTTACCTCCCC	NA	G	G	G	A	A	A	A	G
cVR	CBacY1775_contig1404:210	A	G	no	WC214|WC218|WC219|WC247	GGGAAATAACAAGCCCCAACTCGGTTTTTCAGTGTTATATTCATGAATTTTAACTCATATTAGGAAACAGACTGTGAATTCAGAGTAATAATATCTTCTGCAAAGCGATCACTTTGTGCCAAATGAAAGAACTTCTCTCCACATGATCA[REF:A|ALT:G]TTCTGAGATATAGGTGTGTTTGAATGCCTTCCTTCAACTAGCTATTGGGAACATAAAGATTCTTTTAGGTTGCAAATTACAATCCACATATATATA	NA	A	A	A	G	G	G	G	A
cVS	CBacY1775_contig1413:172	A	G	no	WC214|WC218|WC219|WC247	ATGAACGAATGTCTCTCCTCATGCTCAGGTATGAGAGGTAGCTGTATGAGAAAGCCTTCTTTCACATAGGTTGTTGGGAACACAAAGTTGGTTTTTAGATACAAACTACAGTCTTTATAAATATATGGGGAACTACAGGATCCAACACG[REF:A|ALT:G]ATTTACACTGCAAACTGCAGGAAATTCAACACATTACTTGGAATTAGACTGAGAAAACAGAGTAAATTTTCTCCTGCAACCTCTTCCATTTGTGGTAGATGAACGAAATTCTCTGAAAATGCCCC	NA	A	A	A	G	G	G	G	A
cVT	CBacY1775_contig1413:211	T	A	no	WC214|WC218|WC219|WC247	AGCTGTATGAGAAAGCCTTCTTTCACATAGGTTGTTGGGAACACAAAGTTGGTTTTTAGATACAAACTACAGTCTTTATAAATATATGGGGAACTACAGGATCCAACACGAATTTACACTGCAAACTGCAGGAAATTCAACACATTACT[REF:T|ALT:A]GGAATTAGACTGAGAAAACAGAGTAAATTTTCTCCTGCAACCTCTTCCATTTGTGGTAGATGAACGAAATTCTCTGAAAATGCCCC	NA	T	T	T	A	A	A	A	T
cVU	CBacY1775_contig1453:225	T	C	no	WC214|WC218|WC219|WC247	ATTCATAAAAATCATGAAATTTATTATCAATACCCAATAAGGGATTTTGTCTTTTCCCTTCTTTTCTCCTAAAGAATCACATGACAATCAAAACTGTGCAGATTTTGTGGCTAAATATGAGTATTGAAAGAGCACCCTTTACAAGTTTC[REF:T|ALT:C]ATAAATCCACACTGTCGAATTTGAAGATAAATGAAAAGCTCATGTATTAAGGACAAAC	NA	T	T	T	C	C	C	C	T
cVV	CBacY1775_contig1520:204	T	A	no	WC214|WC218|WC219|WC247	TTCTGAGATATAAGTGTGTTTGAAAGCAGTCCTTTACCTGGATTTTCGGAACACAAACTTTCTCATCAGTAGCAAATTAACCTCCATAATATATATATAGGAAGGTAGAGGTTGCAACTCGCTTTTCCTGTAAAAAATGCAGGAACTTC[REF:T|ALT:A]ATTCGGCACTAAGAAAAAGACTGAGAATCCAGAGAAGAAGTTTCTCCAGTGACACGTTCCAATT	NA	T	T	T	A	A	A	A	T
cVW	CBacY1775_contig1630:153	T	G	no	WC214|WC218|WC219|WC247	CCGCCTTTGTCTTTTAGCCCTCCTTTTAAAACACTAAGCAAAGACACATTAAGGGATTACAGGAGATAAAAGGCGATGCAGAAGGAAGACAACCTCCGCACACTTGACTTTTAAGAACATGGCTGATGGTGTGGGGAAAGTTGGTAGCT[REF:T|ALT:G]TTTCAACGCAGTCCCTGGGTGAAAGGTGTTCCCTGGATGGAGGAAGTCCGCTAATTTACTCCAATGTACATGGGGAAGCACTCATG	NA	T	T	T	G	G	G	G	T
cVX	CBacY1775_contig1702:148	T	C	no	WC214|WC218|WC219|WC247	TCCCAGCCCAAACCATGCAGTTCCCTGGCAGCCATCCCAAGGAAAAATTCAGGGAAGGCACGTGAAGGACTTCTAGGAGATCCCAGTTCCTGATGACAGAAGACGGAACCTCCCCACTATCAGCATTCCAGAACATGGCTAAGGGTA[REF:T|ALT:C]GGGGGAGGTGGGGAATCACACTCCATGCAGCGATCTGGGATCACAGGTGATCCCTGATAGGGGGAAGTCCATAAT	NA	T	T	T	C	C	C	C	T
cBW	CBacY1775_contig437:1124	G	A	no	WC214|WC218|WC219|WC247	TGTTGGAGATTGTTCCTCCACATAGAAAAGTACGGAGTGTTTTTTGCAACTGAAAAGTAACTTCGTGTTCCCAACAAACGAGGTGAAGGACGGGTTTCACACACTGTTATATATCAGAGCTGAGCATGTAGATAGACATTCGTTCATCT[REF:G|ALT:A]GGAAAATGTCAATGTTTTGCAGGGGTAATATTTACTCTGGTTTCTCAGTATGTTTCCTACTTCCGCTTAGAAATTCGTGCAGTATTTACAGGAAAACCGAGTTGCAACCTCTACCTCCATATATATATATGTATGGAGGGTAGTTTGCTAC	NA	G	G	G	C	C	C	C	G
cB	CBacY1775_contig7:17994	G	A	yes	WC214|WC218|WC219|WC247|Drom820	ATATCTCCTAAGTATGCTTAATTCTGTGTCAAAGTGCTCATCACAAATCCTAGTTAAGAAGTTACAGTTTCATGTGATTATCATCAACCTATATGAAGTGTTCAGAGTAATGAAAAAAATGTGGCCAAATGTCACCAAGATGATGAGAT[REF:G|ALT:A]AAAGGATGCAGACTCTTCCTACTCCTCAGGTCACAATACATACAAAGCTACACAGATTAATTCTCTGACTGAAATCCAGGAACAAGTTACTCCTACACATTGGGCAACTGAAAAAATACCCACATTAAAATGGATAGATAAGACTAAGACA	A	G	G	G	A	A	A	A	G
cC	CBacY1775_contig150:1475	C	A	yes	WC214|WC218|WC219|WC247|Drom820	CCTTTTAATAATTCAATTAAACTTTGCAAATATGTAATACATCAAGAAGTGAACTGGGAAGTGAGTCTTGGTCAATATATACCTCAAATAAAAAATAAAAACTAGAATTTAATATCCACTTAAGTGTAATCTTTTTCTCCTCTAAGTTA[REF:C|ALT:A]ACCTCATTTTTATAAATTCTAGGAAAATTCATTATAGGATTTGATCATATGGGCTCTTTTTATTTGACTGTGTTGGCATCCCTCAGAAAGCGTCTCAATGGCAAAAAGGCCCCAAGGCCAGGAAAGTCAAAGCAAGGACTTGTCAGACATT	A	C	C	C	A	A	A	A	C
cD	CBacY1775_contig59:3391	G	A	yes	WC214|WC218|WC219|WC247|Drom820	GGAACTACATTCAATATCTCATAATAACCTATAATTGAAAAGAATCTGAATATATCTATATATGTATATATACCTATATATCTGAATCACTTTGCTGAACATGTGAAACTAACACAACATTTTAAATTAACTATACTTCAATTTAATAA[REF:G|ALT:A]TTGTTAAAAAAGAAATGCATAGGGATACTCCCACAAAAGGATACGTCTTCAAAACTGAAATATGTAACTGCATTAACCAATTTTATAGACAAACAGAAAAATTCAAACAAAGCAAGAGGAGAAATATATTCCAAGTGAAAGAATAAGATAA	A	G	G	G	A	A	A	A	G
cE	CBacY1775_contig65:6429	G	A	yes	WC214|WC218|WC219|WC247|Drom820	ACTCCAGAATTTGGAAACTGTTAGTGAATATTCTTATCTTTATGGCAGTATAGTTATTTGCATAAGTTCAAAAGGAATCTGTTCTTCTTATAACAGGACATAATTGGAAATATTGGTTATGGCTTTGACTGGAAATATCATTGAATCAG[REF:G|ALT:A]TATGACCATATGGCTTTAAAGAACTAAGGTGAACATTAATGAAGACATAAAGCACCTTAGAAAGATAACCTGGTATCCTGTTGCATGGTTCCCAGGAGCCTTACCAAGTAAGTAGGTCATCTCTAGGCAGGTACAGGAATCTCAAGATATT	A	G	G	G	A	A	A	A	G
cF	CBacY1775_contig290:1986	G	A	no	WC214|WC218|WC219|WC247|Drom820	CAATAAATACAGGAACAACTTAAAATTCCAGTAATGGATGAATGGATAAAGAAAATTTAGTATATAATAAAGTATTATTCAGCTTTTAAAAAAAGAAGGTAATTCTTCTACATGTGCAACATGGATGAACCACAAGGGTATTATTCTAA[REF:G|ALT:A]TATCTAATAGAAATAAGCCAATTGTGGAAGCATAAAGACTTTGTGATTCCACTCATATGAAATATCTTAAGTAGTCAACTTCAGGGACACAGAAGGTAGTATGGTGATGCCAAAGGCTGAGGGGTTTATGAAATGAAGAGTTGTTATTCAA	A	G	G	G	A	A	A	A	G
cG	CBacY1775_contig150:2489	G	A	yes	WC214|WC218|WC219|WC247|Drom820	CCTGCATTTGGCTAGTGCCACTCCTTTCTGCCCACTTCCTGCTATTTGATCTGTGTCCTCCTTTCTCTGCTCATATCTTGCTTTCTGAATGCTTTAATATTTCCCCCTCAAAGAGTCTGGACTTTTAAACCCTATGAAGGGGAAAATGG[REF:G|ALT:A]TGATGGTCAGCCTTCTATAACTTCCTCAAGCCAAACATAGAATTTGTCCCTCTCTGTGGCCCCAGATTTCCTTGCTATCTGTCAGACTTAGCAGTTAATCATGGCAGTGATGGAGAGTGGGGAGTAGAAGGAAATAGAAGGAGGCAGAGTC	A	G	G	G	A	A	A	A	G
cH	CBacY1775_contig212:1659	T	A	no	WC214|WC218|WC219|WC247|Drom820	ATTCCTACCAAAATCCCAATCACAGAATAAAAACAATTTTAAAGTATGGAGTCAAAACAGATCCCAAATAGACAAAGCATTCTTTATAAATAAGAACAAAGCTAGAGCGTCACATTTCCAGGTTTCAATGTAAAATTCAAAGCTAATCA[REF:T|ALT:A]AACAATATGGTTCTGGCACAAAAAGTAACATAAAGATCAATTAAATAAATTAGAGATCCCAGAAATAAAACACATGCTTAAATGGTCAACTAATATCTGACAAAGGAGTTAAAAATTCTTAATGTAGAAAAGATACAGTCTCTCCCAATGT	A	T	T	T	A	A	A	A	T
cI	CBacY1775_contig247:1417	G	A	yes	WC214|WC218|WC219|WC247|Drom820	AATAGAACAGTTGTACTTAAGTGATATCTACAGGACATTGCATTTCAGAATAGTACAATATACATTCTTTTCAAGTGCATTTGGAAAATTCTCTAGTATAGGTCACAGAGCAGGTTACAAAAGAAGCCTCAACAAATTTAAGAGGACAA[REF:G|ALT:A]AATCATATCAAGCATTCTTTCCTTGCACAAAGATATGAAACTAGAAACTAAGTACAAAGAGAAAAATGGGGAAAGAACTAACATGTAGAGATGAAACAACATTCTATTAGAAAACCAGTGGGTCAGTGTTGAAGTCAAAGAGTAAATCACA	A	G	G	G	A	A	A	A	G
cJ	CBacY1775_contig247:3400	G	A	yes	WC214|WC218|WC219|WC247|Drom820	ATAACACCTGTATATGAAATCTAAAACTTTATATAGATATGTTCCTCATATATACTGAAAAAATTCTTACAAATATCAATGTGTGTGGTATGGGCAAAATGGATAAAAGATATCAAAAGGTACAAATTTAATTATAAAATAAATAAGTC[REF:G|ALT:A]TGGGGATGTAATATACATAATCATGATTTAGTAATACTCTATTGAATATTGAATGTTTCTGAGTTATTAGACCTTCAAGGTTCTGATCATAAAAGGAAGAAAAAGAAAAAAAAAACATTGTAAACCTGTTATGGTAATGGATTTCAACCTG	A	G	G	G	A	A	A	A	G
cK	CBacY1775_contig263:2739	C	A	no	WC214|WC218|WC219|WC247|Drom820	TTTTTAAATTATTTTTATATGTTTTATTTAATCTCAATATATTTGGGGGTTTTGCAGTTCTCTTTCTATTACTGATTTCTAGATAAACCTTATTGTGGTTTGAGAGCAGACAGTTTACAATAAACATTTACAACTTTCAATTCAAGTCC[REF:C|ALT:A]CGTTCAAATAACCCTGTTTTACTTCATGGGTAATTGCACTTCAATGTAAATTGTTATAATAACAAAATAATCCTCACTCTCATCTCTTGTAACATTGTTTTCCTTAATTTCACTTTCTTATGACTTTGTTCTCCTTAATTTCACTTTTACA	A	C	C	C	A	A	A	A	C
cM	CBacY1775_contig555:1020	C	A	no	WC214|WC218|WC219|WC247|Drom820	CAGTCAGCTTCTTAGTGCCGGTTTGAATATCCTGCCATATTCACTGAAAAACCGATTGGAGCTAGAAAATTTCCATATATATGTATGGAGTTTAGTATGCAACTGAAAAGATACTTTGTTCAAAACAAGCTAAGTGAAGGACGGTTTTC[REF:C|ALT:A]TGCACACTTATCTCTCAGAACTGAGCATGTGGAGAGACGGTCGTTCATCTTGCATGAAGGGAAAAGTTTGCAGGTGAAACTTTAACTCTCGTTTCTCAGACTTTTTCCTAGTGCCGATTTGAAATTTCTGCATTTTTCACACTTTAACCTA	A	C	C	C	A	A	A	A	C
cO	CBacY1775_contig747:443	C	A	yes	WC214|WC218|WC219|WC247|Drom820	TCAGAACTGAACATGTGGAGAGTGTTTCATTCATCTGGCACATAGGGACTTGTTTTGAAGAGAAACTTTTAGTTTGGTTTCTCAGTCTGTTTCCCAATGCCAGTTTGAAGTTCCCGCCCTTAACACCGTAAAAATGATTTGAAGCAAGT[REF:C|ALT:A]CCTCCCCATATATATGTATGGAATGATGCATTCAATTGTAAAGAATATTTGTGTTCAAAACATGGTTGAAGGAAGGATTTCACACACAGATATTCAGAAATGAGCATCTAGATAGAGGGTTGTACATTTGACACAAAGGGATAGGCTTGCA	A	C	C	C	A	A	A	A	C
cP	CBacY1775_contig831:488	G	A	no	WC214|WC218|WC219|WC247|Drom820	GAATCCCCCAATTTAATCAATATAATATGTCTATTAGCATTTATATCAGGATACAATGGCAACAAAGCAAGTAACTCAGCACTTTCCTTAAATCCTTGAAATCTCAACTTCTTTTTTTCTTCTATATAGAAAAAAAATGTGAGTTGATG[REF:G|ALT:A]AAGTACTCTATGAAATAAACTTCTATAAGAATTTATTTGTTTAGTTTTCCATTTATTTATTCATCCAACAAATATATACTACACATTTCTTGTGATCAGACACCATTACAGGCTCCAGAAATACATAGTAAATAAAGGGACAAAGTCCTTA	A	G	G	G	A	A	A	A	G
cQ	CBacY1775_contig1085:532	G	A	yes	WC214|WC218|WC219|WC247|Drom820	CTTATATCCCAGTTCTGAAACAATTTCTCTCAACTTTGTCTCGAGTTGTCAAACAGAAGCCAGTTTTAACTGTTCCTGGACAGCATACCAAGAGATGTGATAGAAGTGGGAGAAGATCTCTGCCTACCCAGCTTTTGTGCCAATCTTAG[REF:G|ALT:A]CAATCATTCCACTCTGGGAAACTAACGGAGAGAGTGAAGCAAATTCATAGGCATCAGGGAAGCCCTGAGTTTTCACTGTTTTCCT	A	G	G	G	A	A	A	A	G
cAS	CBacY1775_contig15:11187	C	A	yes	WC214|WC218|WC219|WC247|Drom820	CATTGAAAGGGTATGTGTGTTGATCCTAAATTGATCTAGAGTGATTTTCAAATTCTTTATATACTTATGGCCTTCTCATTGCTTGTTCTATCCATTCTAAAATTGATATATTGAAGTCTCATTCTGTTATTTCATGTCTGTCTCCCTTC[REF:C|ALT:A]ACTTTGTCATGGTTTAAATACACACAAACACATTACATACATATATGTATATTTATTTCACAGATCTGGATTTTGCTGCATACATATTTTTAACTTTTATTTATCTTTGTAGTTTTAATTATTTTATCACTATATAATGACCATCTTTGAC	A	C	C	C	A	A	A	A	C
cBB	CBacY1775_contig15:16862	G	A	yes	WC214|WC218|WC219|WC247|Drom820	ACAGAGCTTCAAGTTAGACTGGGCTAAGGAGAGGAAAGAATCATAAGCTTGAAGATACATCACTTGAATTATCCTGTCAGTTGAACAATGAATAAAAGAATGAAAAGAAATGAAGAAACCACATAAACTAATGGGCCATTAAGAGACAC[REF:G|ALT:A]ATGCACCCACCAACATGATGGGATCTGAGAAGAAAGGTTGAAAGCAGAAGAAAATATATCTAGAGAAATAATGGCTAAGAACTTCCCACATGTATGAAGAAATTTGGAGATGGAAGTTCATGAAGCCAATGAGTAACCAACTCCACAATTT	A	G	G	G	A	A	A	A	G
cBL	CBacY1775_contig37:950	C	A	yes	WC214|WC218|WC219|WC247|Drom820	CTTAATGTTATCACAAACTGTTAATCTGTCCAGGTGTCCTTTTTTCTCCCACACATATTTTCCGCATCATCAGTTGTAATGCATCTTAGCAGATTCCAACTCAGCAGTATGTAACTCAATGTTTTTGCAACATTTTGGAAAATATTCTC[REF:C|ALT:A]CAGTTGATCCTGTGGAGCCCACTTTTAGAGACAGATGCTCCAGTCACTTCACATTTGGCATGACTCCTCAAATAAACAATTCCAGTTGAGTAGTTTTAATAGTTTCTGTTGATTGTTAAGGGCCAAGAAAAACTTTTTGAAATGACTTACT	A	C	C	C	A	A	A	A	C
cBM	CBacY1775_contig39:11474	T	A	no	WC214|WC218|WC219|WC247|Drom820	CAGAAAACTCTGCAGTGATCCTCAGGAAAATTGATGACAACTTCTACAGCAGGTAGGTAGGAACCAAACCTCAACCTCTGCAAGAAGAGCTAGAGACATAAACACAATCTCTGCAACAATTGGCCCAGGAAGACTAAGATCTAATTCTG[REF:T|ALT:A]AGCAATCAGCCTAAGAAACACAACCTCTGTACTAACTAGAATGGAACACTAAACAACTTCTGCAGCAACTGGCTAAGAAGCAAAACTTCAATCTTTTTAGAAATCAGTCAAGTAATTTAAATCATAGCCTCTTGAGAAATTAACCAATGCA	A	T	T	T	A	A	A	A	T
cBN	CBacY1775_contig40:6394	G	A	yes	WC214|WC218|WC219|WC247|Drom820	TCTTGGACTATATATTTTCCAGTTATTGGATGACATGATTTTATATTTGCTAGTGAGATAAAGCTTCATAATGTGTCATTCAAAAGCTTTTTGTTTTTTCAGACTTTTTTCCTGTACTTGTTGTATTACTTGTTCTTTTACTATATTTT[REF:G|ALT:A]CCTTCTTGTTATGTTAATACTTATTTTATTACTGTAAGAATTTCCCTCTGTGATGGAGGATACCTCAGTTTCCCTTTATGGTTAACAGTCTTTGCCTTACACATTTGAGAGTAAATACAGGCAAAATGGACAAAGTGCATCTTTCAGTTTA	A	G	G	G	A	A	A	A	G
cBO	CBacY1775_contig57:10375	G	A	yes	WC214|WC218|WC219|WC247|Drom820	CATATATTCTCCCAATAAACTTTACAGAGCTATTCTGAGAACTGATTTATGTAATGATGGACAAGACCTAAGCTGTGAATTCAGGAGGCTCTGCAGTCTGTGACAGATGCCACATGGGTTGGAGCAGGGAATGAGTAGAAAAAGAAAAC[REF:G|ALT:A]ATGGTATAACAGGAGACAAGGAATCAAATATCTGTTGTCTACCCAAAATCCAGTGTTTCTTTTAAAAGAAATGCACACTTCTGGTGCATTCACCCAGAAAAAAAACCCCAAAGACTTCTGATTTACAAAAATAACAGGATCCTCTGAAAGC	A	G	G	G	A	A	A	A	G
cBP	CBacY1775_contig85:7716	G	A	no	WC214|WC218|WC219|WC247|Drom820	ATATGTGATTCCTGGTAGGGGAAAGTCCACTAATTACCTCCCTTTTCTGTGGGTAGGCACTCGTGCTAATTGGCTTTCCAGCACAACACCCGCCTTTCCCTGGGAGTCAGCCCTAGGAAACACTCAAGGAAGGAACGCAAAGGGCTACT[REF:G|ALT:A]ATATATCCAGGAAACTCCTGATAGAATACGGAAACTCCACACATTCAACATTCTGGAACATGGCTGAGTGTGTGAGGGAAGCGGTGATTCGCAATCCACAAAGGTAGCTGGGTCAGGTGTTCCATGTTAGGGGGAATTCCGCTAATTACCT	A	G	G	G	A	A	A	A	G
cBQ	CBacY1775_contig109:5668	G	A	yes	WC214|WC218|WC219|WC247|Drom820	TTGTGAATATTGTTTCCTCCGTATTATTGCCAACACCTGGTATAGTCAGCCTTTTTATTTCAGACATTCTAGTAGGTATCTAACGTTTTAAATTTGTATTTCTCTAATGATTAACAACGTTGAGTATCTTTTCATGTGCATATTTGCAT[REF:G|ALT:A]TATATATAAATGCATATGTGTATATATGTATTGTGTGTGTGTATATATATTTTTCTCTCTTTGGTAAATTGTCTGTTCAAATATTTTCTTCATTTTGCATTGAAGTTTTTATCTTATTATCAAGATATAAGCATTTCTTATATATATCCTG	A	G	G	G	A	A	A	A	G
cBR	CBacY1775_contig141:2608	G	A	no	WC214|WC218|WC219|WC247|Drom820	TCCGGAACAAGGCTGAGTGTGGGGGGGAAGTGGGTAGCCACACTCCACGCAGCTACATGTGGTCAAAGGTGTTCCATGTTAGGGGGAATTCCACAAATTTCCTCCCCTTCCCTGAGGAGGCACTCAGAGCTACTTGAATTTCCAGCCAA[REF:G|ALT:A]CTCCCGACTTTCCCTGACACCAAGCCCTAGGAAACACTCAGGGAAGGCACGTGATTAGCTACAAGAAATTCCTAGGTGCTGCTGAAAGCAGATGGAACCTCCCCACACTCAGCATTCCAGGACACTGTTGAGTATATGGGGGAGTAGGAGA	A	G	G	G	A	A	A	A	G
cBT	CBacY1775_contig166:2303	T	A	no	WC214|WC218|WC219|WC247|Drom820	GGATCTCCTAGAAGCCATTGAGTGCCTTCCCTGAGTGTTTTCTCAGTAGTCCTGAAAGTTAAATCTGTGTGTTGGCCTGGAAATCCAAGCAAAGCGAGTGCCTCCCCATGGTTACATGAGATAATTAGCAGAATTCCACGTATCTGGGA[REF:T|ALT:A]CACTGTGACCCCGGGTATCCACATGGAGGATGGCTCCAGACATCTCCCAACACTCAGCTGTGTTCTGTTATGCTGAGTGTATGGATGTTCCATTTTCTGCCAACAGCCACTTGCATCTACTAGAAGACTTTCACATGCTTTCTGTTACTGT	A	T	T	T	A	A	A	A	T
cBU	CBacY1775_contig187:2062	G	A	no	WC214|WC218|WC219|WC247|Drom820	GCCATAGAAATGCTGTGGTTGGACCGGTAAACCAAGTATCAGCGAGAGACTCACCTTTGACAAGGGGGGTATTTTGTAGACTTCCCCCTTCCAGTGAACACATGTGATCCCAGGTTGCTGCATGGATGAAGCCTCGCAAAGTCCCCCAA[REF:G|ALT:A]CCCTCGACCGTGTTCTGGAATACTGATTGTGCGGAGGTTCCGTCTTATGTCAGCAGCACCTGGATCTCCTAGGAGCCATTCATGTGCCTCCCCTGAGTGTTTCCAATGGTGGGATGCCAGGGAATATTGGGGGTTGAATTGGAAATGCACA	A	G	G	G	A	A	A	A	G
cBV	CBacY1775_contig232:1891	T	A	no	WC214|WC218|WC219|WC247|Drom820	GAGATCCCAGGTGTTTGTGACAGAAGACAGAACCTCTGCAACCTTAGCATTCTGGCCCAAGACTGAGTGTGTGAGGGTGGTGGGGTGCCGACCTCCACACAGTTAACTGGGGTCACAGGTTTTACACTGAAGGGGGAAGTCCGCTAAAT[REF:T|ALT:A]CATCCCCAGTCCATGGAGAGTTACACGCTGCTACTTGGCTTTCCTGCCAAATCCCCTCCTTTCCCTGGCAGCCCGTTTAAAAAACACTCAGTGATGCCACGTGAAAAGCTTCAAAATTATCCCAGGTGGTACTGACAGAAAATGGAACCTC	A	T	T	T	A	A	A	A	T
cBX	CBacY1775_contig708:84	T	A	yes	WC214|WC218|WC219|WC247|Drom820	TCATTTCTGAGTGATAAGTGTGTGTGAAAGCCGTCCTTAAACTAGCATGTTGGGAACACAAAGATTCTTTACAGTTGCAAGGT[REF:T|ALT:A]CACTCCATACATATATATCTGGAGGTCGAGCTCCAACCAGATTTTAAAGTGAAATATGAAGGAAATTCAAACCGGCACTAGGAAACAGACTGAGTACCCACAGTAAAAATTTCCCCAGCAAACCTTTCCCTTTGTGCAAGATGAACAAACA	A	T	T	T	A	A	A	A	T
cBY	CBacY1775_contig737:404	T	A	no	WC214|WC218|WC219|WC247|Drom820	CATCCTGCAGTTTTCCCTGGAAAACCAAGTTGGAGCCAGTACTTCCCCATACATATATATGGAGTGTAGTTTTCAAGTGAAAAGAAACTTCGTTGTCCAAACATGCTAGGTGAAGAATGGCTTTCACACACACACATCTCTCAGAACAT[REF:T|ALT:A]GCATGTGTAGAGATGTAAGTTCATCAAGCACAAAGGAAAGATTTTGCAGAAGAAACTTTTACACTGGTTTCTCAGTACATTTCATAATGCTGGTTTCAAGTTTCTACAGTTTTCACAGGAAAACCGAGTTGGAGCTAGTATGTCCCCAACA	A	T	T	T	A	A	A	A	T
cBZ	CBacY1775_contig870:403	G	A	no	WC214|WC218|WC219|WC247|Drom820	AGTCTGTTTCTTATTGCCGGTTTAAAATTTCTGCAATAATCACTGGAAAACCGATTTGAAAGTAGTACTTCCAAATATATATATATATGGAGTGTTGTTTGCAACTGAAGAGGAACATTGTGTGCTCAACAAGCAAGGTAAAAAACGGC[REF:G|ALT:A]CTGAATAACAATTATCTATAAGAACTGAGCATGTAGGGAGACTTCTTTCATCTTGCACAAATGGAAATGTTTGCAGGGAAACATTTACTCTTGTTTTTCAGTCTGTTTCTAATGCCGGTTTGAATTTCCTCCTGTTTTCACTGGAAAAAAA	A	G	G	G	A	A	A	A	G
cCA	CBacY1775_contig14:193	T	A	yes	WC214|WC218|WC219|WC247|Drom820	GTTGCTTGCCACGTGGTCTACTCATTTGGATGTCCGAGTGGTCGCCTTGGTGGATCTTCTAGAGTCCGAAGAGACAAGAATGATAGAGGAGAAACTGAGAAAACATCGAGAGGAGAAAAGCCTTGGGCTCAGTGGGCTCCTTCAGGGCT[REF:T|ALT:A]GAGAGCTGATCTCTGCCAGATCCTGCAGGCAGCGTCAGCTGCCACCTAAGGGTTACTTGAATCTGCATGGTGTGGGAGAAACCCCTGCCACCCTCCGAAGAGAGGGGAGCCGTAGCCCAATAGGTAGATCGAGATTATGCCCTTTGAACCC	A	T	T	T	A	A	A	A	T
cCB	CBacY1775_contig27:6920	T	C	yes	WC214|WC218|WC219|WC247|Drom820	GAAATAACTCAGCAAATCTCTGTTCTGGCAATACAAAATGTCATAAAAACAAAGTAAATGGCAACTAAACTTGTGACTTTTTTAATGTGTTAGGATTTGTTTCAATTAGCTACAGTAAAATGCACCAACACAGAAATGACTATTGATCC[REF:T|ALT:C]TAGAGACAAGAAGCATGAATACCTTACAGTGACACACAAGAAAAGACTAGGGTCACTCAGGAGACAATGGGAGTGAGGCGAAACCATGGCCCAGAGCCTTAACTGTAGATTCCATAAGAAGAAATGGACAAACTAGGATAAGCAAGCTGGG	C	T	T	T	C	C	C	C	T
cCC	CBacY1775_contig60:3560	A	C	no	WC214|WC218|WC219|WC247|Drom820	CCCACTCAGCCCACACAGAAGTACCCCTGAAGCATAGCTTTAGTGATCAGAGGGGAGTGTGCTGATAGGAGCATTGACTGTTTCCGTCAAAAGGCCATTCTCCAAGGTTGGAAAATGTAAGCAACATACCAGATACATAGAAATAAATA[REF:A|ALT:C]AGCAAATTAGGCAAAATGGGGCAACAGAGAAAAATATTCCAAATGAGGAAACAAGATAAAACCCCAGAGAAACTAAATGAAGTGGAGAAGAGCAATCTACCCAATAAAGAGTTCAGGGCAGTGGTTGTAAAGATGATGAAAGAACTTGGGA	C	A	A	A	C	C	C	C	A
cCD	CBacY1775_contig60:10942	A	C	no	WC214|WC218|WC219|WC247|Drom820	CACGGGTGACAGTCACGAAAGGTGGCGCTGCTGCCGAGCGCCAGTAGCCGGAAAGCCCATCATGGCGGCGAGGGCAATGGCCGCCGTGGGGAGCGAACATGCCCTCTCCGCGCGCACACGATGCCGTACCGGGCTTTCGGGGCCGTCAA[REF:A|ALT:C]GGAGCCGCTACCGCCGCTGCCCACTCTCTAACCCCACCTCACGGGCTGTAGCGGAATTTTCTGTCCAAACGCTGCCTTTAAGATGGCGCCTCCCCCTCCCGGCAACTCCTCCTGGCAACCCCCCCCAACAGTTCTCTACACCAGGCGTAAA	C	A	A	A	C	C	C	C	A
cCE	CBacY1775_contig64:7452	T	C	yes	WC214|WC218|WC219|WC247|Drom820	GACAGTTTTTAGGCCTATGCAGTGAATTTTCTTTTTCTTGTATTTATTTTTGAACAGTCCTCACTTTCTTAAAAGGAGTCTTTAAAATTCTTCTTAAGAATGAGAATCTACCTGGCTATTAATGTAGCAAATTTGGAAAGTGTTCAAGG[REF:T|ALT:C]ATATTACTTGTAAGTCTTGTTTGTTTCAGATATTACAGATTTTTTCTTCCTTTGGGTCTGGATATAATTTAATAATAAAGCTATTTGCAATCAAACAGATCTGATACACTCAAAAATTAGTTAAGTATGTGTTATCAAGCAGCGATTCTTT	C	T	T	T	C	C	C	C	T
cCF	CBacY1775_contig66:4454	T	C	no	WC214|WC218|WC219|WC247|Drom820	AAGGGTGACTAAGACTTTGCTAAAAGCTCTTAAGAATGAAAAACTTTATGTTGTGCATCTATACTCCACAAATTCTCTGAGTATCTTCACCAGCATTACTTTAAACTCTTTCTCAGATAAACTGCCTTTCCAAACCTCACTTATTTATT[REF:T|ALT:C]TTCTGGGATTTTACCTTATGCCTTGGCCTAGGGGATATTCCTTTGTTGCCTCATATTGTCTATCTTTCTATGTGTTTGTGGATTTCTTCCACAGGCTTTCAGATAATTGCTTTCTTATTTATAGCATCTGTCCCCCTGGTGGATAAGGCTG	C	T	T	T	C	C	C	C	T
cCG	CBacY1775_contig85:2571	T	C	no	WC214|WC218|WC219|WC247|Drom820	GCTTACAGGAGATCCTAGGCACTGCTGAGAGAAGACGGATCCTCCCCACACTCCAAATTCTGGAACAAGCCTGAGTGTGTGGGGGAGGTGGGTTAACACCCTCCAAGCAGCTTCCTGGGGTCACAGGTGTTCCCTGGTAGGAGGAAGTC[REF:T|ALT:C]GCTAAATACCTCCCCGGTCCATGGGGAGGCACACGCTGCTACTTGGGTTTCCAGCCAAACCCCTGCATTTCCCTGGCAGACAGCCCTATGAAACACTCAGTGAAGCCACACAACGTGCTACTATGAGATCCCATGAACGCCTAAAAGTAGA	C	T	T	T	C	C	C	C	T
cCH	CBacY1775_contig104:7149	T	C	yes	WC214|WC218|WC219|WC247|Drom820	ACTGAAGCAGGGTGCAGTTTAGAGCTTCTCCTGGGAAAGCAGTTAAGTCCATGGCCAGTGCTTCCCCAAACAAGGTAGGTGAGTTTTTAAAACCCTGTAGTAGGTGAATCCAGGTCAGCTGAATTTTCCTGCCCATGTGGGGGTCCTCC[REF:T|ALT:C]ATTTGAAAGCAAATGTTGGTTGACTGGCCAGTGCCAGCCTGAGGCAGAAGGAAGCCTATTTGAGATCTAGGCAGGTGAACCATTTTATTTGGGCCAGTAGGAGGCCCAGAAGTGTGCATGGGTTTGGGACCACCAGATGTATCACAGTCAG	C	T	T	T	C	C	C	C	T
cCI	CBacY1775_contig119:1948	T	C	no	WC214|WC218|WC219|WC247|Drom820	ATTCATTTGTTTTTCATTTGTCCAGTTTTCAAATCTTTTTTTTTGTATAATTCTGGCTGAGTCATATGGAATACTGCATTTAACTTATTGACCAATGGCCAAGCTGGTTTCCAAAAGGATACACCATCGTACAGTCCCACTGCAATGTA[REF:T|ALT:C]AAGCATTTGACATTCTCAGCATCATCATCAACACGTTATTTTCTCTACTTAAAAAATTGACTGTCTAAGGATATGAAGGGATATTGTAGTTTTGGTGTACATTTTCCTGGTGACTGATGACACTGAACATATTTTCATCCTCTTATTAGCA	C	T	T	T	C	C	C	C	T
cCJ	CBacY1775_contig131:2162	T	C	no	WC214|WC218|WC219|WC247|Drom820	CATGAAATGGGCAGGGCTAGAGCATTCACTAGGCTGGGCCTGAGGGTCAGAGCATTTTGGGTGAGAGATTTCATGCAGATGGATTATCATCAGAATAATAAGGGTTGGTTCTGGGGCACTGTTTAACTAAGTATCAACACTGACTGCTG[REF:T|ALT:C]CAACCCTCCTGGACCACATCCAAGATGCACAGGCTCCTCTACTTCCTTAGATTAAGTATTTCTCAGGATTTAGCTGCCCTCCATTTAGTGCCAAACTGTTGTGTGGAGAAAACAGGATTTGACTCTTCACTTAGCTGAGATTGAGAAGCAT	C	T	T	T	C	C	C	C	T
cCK	CBacY1775_contig135:2861	T	C	no	WC214|WC218|WC219|WC247|Drom820	TCTATCAGTAAAATCTGCAGAAGAAGATCCAAATAGGGCCGAAGTTCATAGGTGTATGAATATGCAACCTAAAAGCAGGTAAAACATAACTGAATTTCTTATTTAAAGAAATAATGAATCAAATTATGGGCATATGAATGTTTATTCTC[REF:T|ALT:C]TTTACCTGCCAGAGAAGTTCACTGAGGACAGTAGAAGAGAACTGAGGATTCTCCCAGCAGCAAAAACGAAGCAATTTAATGGTTTCCTCTGAGTTACTGCAGTCTTCAATTATTTTCTTCACATAACTTGTTCTCACAAATAAAATGTCTG	C	T	T	T	C	C	C	C	T
cCM	CBacY1775_contig150:2062	A	C	yes	WC214|WC218|WC219|WC247|Drom820	CAAAAAGGACACTCTCAGGGGGAGATTGGGCAGGGTCTGGTGAATGACTGCCTTAAGATTCTAAGGTGAGTTTGTAAAAATTGATGGGTGCTATATTCATTGAGGAGGGAAGGGATTGGGGTCTTATTTACTGATTATAGTTCCAACTT[REF:A|ALT:C]TCCTTCCCAAAGAGGGAGAGATTTTTGTCTTTATTTATTCTGGGCCATAATTGTCATGGCATCAGTGCATGTTGGCTACATCTGATCTGCAAGGCTAAATTTATTGAAATGAGGGAATAAGGAGTAAAAGGTAACATTCTCACACTGGAGA	C	A	A	A	C	C	C	C	A
cCN	CBacY1775_contig192:129	A	C	no	WC214|WC218|WC219|WC247|Drom820	CGGTGGTTTGGCTGAAAAACCAAGCAGAAGTGAGGGCGTCCCCATGGAGTGGGGAGGGAATTAGCGGAACTCCCCATACAAGGGAACACCAGTGACTATAGATAGCTGCGTGATTTGCAGCTCCACAC[REF:A|ALT:C]TCCCCCAAACACTCAGTCATGATCCGGAATGATGAGTGTGGTGAGGTTCCCTCTTTTGTCAGCAGCACCTTGGATCTCCTAGAAGCCCTTCATGTGTCTTCCCTGAGTGATTCCTAGCGCGTTCTGCCAGGGAAATTAGGGGGTTGGGCTG	C	A	A	A	C	C	C	C	A
cCO	CBacY1775_contig193:4302	T	C	no	WC214|WC218|WC219|WC247|Drom820	ATTTACCAGAAAACCCCCTAACAGGGAACACCTGTGAGGCCACGTAACTGCGTGGAGTGCAGCGCACAATATCCTACACACACTCAGCTCTGTTCCGGAATTGTGTCTGTAGGGAGGTTCCAACTTCTGTCAGGAGAGACTGGGATCCC[REF:T|ALT:C]TAGAAGCCCTTTGCTTGCCTTCAGTCAGTGTTTCTTATGGGTGGCAGCCAGGGAAATTTTGTCGAAGTGCTGCAAACCCAAGGAGCACCTAGTCCTTTGCCAAGGACAGTGGAAATAATAAGAGTATTTCCTACTTCCAGTGAACAAATAT	C	T	T	T	C	C	C	C	T
cCP	CBacY1775_contig195:1242	G	C	no	WC214|WC218|WC219|WC247|Drom820	GATTTACTAATTTGGGATATTGAGAATTCTTGGTTTATTTTCCGAAGTTAGACAGTTTAGTTGATTTTATTACTTTTCATATCTGATGTGATTCCACTTTATTCAGAGATCCTATTTTGTATGATTTAATTCATATTATTTTATTGACA[REF:G|ALT:C]TTGATTTTTATCCTTTGTGATGGGAACTTGAAAAGAATATATATTCTGTTGGTATTGAGTAAAGTGTACTACTACATGATACATAGGTTAAGTTGGTTTATATTTCTGAGTTTTTTTTATATCTTTGCTTATATTTTGATTATGTTTTCTG	C	G	G	G	C	C	C	C	G
cCQ	CBacY1775_contig202:225	A	C	yes	WC214|WC218|WC219|WC247|Drom820	ATTCTTTGTCCTCCATTTCATTTCAGGAACAGAAGTGTCTTGGACTACTCCCTTCTTGGGAATTGACAGCAAAAGCAGGGATATTCATGTTTGGCCTGAGGTATCCCCCCATGTTTTGAAGTTACATCTGGCAAAATGACAATAAGACA[REF:A|ALT:C]CTCATCTCAGCTGAGTCAACAGCAGCTCTTTGGAAATCTATGAGGAATGCTGAATATTTGGTGCAGAGAAACCGTCATCAGCATTAGTTCAGGTGATATACACATTCTGTAACTTCCATAGTTAGAGGAATACAACGTGGGCCAGTTTTCA	C	A	A	A	C	C	C	C	A
cCR	CBacY1775_contig204:3792	T	C	no	WC214|WC218|WC219|WC247|Drom820	CAAAAGCCCCTCGTTTCCCTGGTAGCCAACCTTAGAAATCACTGGGGGAGGGAAAATGAATGGCTTGTAAGAGATCACAGGTGCTGCTGACAGAAGACGGATCCTCCACAATCTCAGCTTCCAGACACGGCTGTTTGCTTAGGGGAAGG[REF:T|ALT:C]GGAGAGCTGCCCTCCATGCAGCTACCTGGGGTCACAGGTGTTCTCTTGTAGGAGGAAGTCCTCTAAAGTCATCGCCAGTCCATGTGGAAGCACACGCTTTAAGTTTGGATTCAAGCCAAAACCCGGCCTTTCGCTGTTCGACAGCACTAGA	C	T	T	T	C	C	C	C	T
cCS	CBacY1775_contig215:3500	G	C	no	WC214|WC218|WC219|WC247|Drom820	TGTATGCCCTGATGTGGGTTTGGGGACCCAAAAATTCTGTCAGGGGATTCTGAATTGTGCATTGAACCCCTTTGTGCGTTGTCTGGGGATGCCTGCAGTGTTAGAAGTCTGAGTTAGACTTGAGATCTCTCTCCTGATCAGAATATGGT[REF:G|ALT:C]TACTTTTGTCTTCTAAGTTGGACTGGTACACCATGAAATGGGTCTAGGTTGCTGAGCTGAGATTTAGTCCCCTGAGGTGGGCTTCATATCATGTTTGCTAGATCTGCAGTTCTGGATATGGGTCTAGGTCCTCTGATCCCCAGCTTTGGGT	C	G	G	G	C	C	C	C	G
cCT	CBacY1775_contig269:661	T	C	no	WC214|WC218|WC219|WC247|Drom820	GGTATGTATGCAAAAGAAATGAAAAACAGGATCTCAAAGAGATGTGCACCACCATGTTCATAATAGGTAAGACATGGAAACAACCTGTTTCCATCAGTGGATGAATAAAAAAGCGCTCTCTCTCTCTCTCGCTCTTTCTCTCTGTCACA[REF:T|ALT:C]ACACACAGAGGAACATCATTCAGCCAAGAGACAGAAGGAAATTCAGCCATTTGCGACAAAATGGATGGTATTATGCTTAGTGAAATAAGTCAGACAGAGAAAGACAAATACTGTATGATCTCATTTACATATGGAATCAGGGCTATGCACA	C	T	T	T	C	C	C	C	T
cCU	CBacY1775_contig287:1007	G	C	yes	WC214|WC218|WC219|WC247|Drom820	AGAGGTCTCTTGGTTATATTCAGAACTAAAATTATCAAATTCTTCAGTTGTTTGCAATGGCTCCATAACTGATTTTATGAGACTCCATGTTAGTCAAACAGTGACCAGAATATGAATTCCTTTTGTATGTAATTTCTTTAATTCTGCTC[REF:G|ALT:C]TACTCTTTCCCAGTCATGTAAAGTTAAGGAACCTAATGTTGGAAACCAGAAAATCAAGTATATGGGCTTCACTATTCCTGGCTCTTCCTGCCACAGGGAGCTGCCTCAACAACTATATAGCTCATACTTTCCAGAGGTTGCAAGATTTCCC	C	G	G	G	C	C	C	C	G
cCV	CBacY1775_contig9:14711	T	C	no	WC214|WC218|WC219|WC247|Drom820	CTCTCTCCCTTTCCCATCAGTCTGTAAAGTATACCAAATACCAACATTTTCTTCAAATTTTTTTAAATGAAATATCCTATATTAAAGAGTGACATATTAGAAAATAAAAAGGGACCTACCCCAGAGTAAGAAAAAGAACATTCTCTTTT[REF:T|ALT:C]CTTTAAGGCCTCATTCACCCTGATCTATCTTAGCCATCTGCTTCTCTCTGCCACAGTTATTAGAGTACTCTATTAAAACTCACCCTGCAAAGAAAGTGCTAACTTGACTCTTTTCTTGATGCTAAACTTGCTTAACATGTAGAATATGCTT	C	T	T	T	C	C	C	C	T
cCW	CBacY1775_contig33:7914	T	C	yes	WC214|WC218|WC219|WC247|Drom820	ACACGTGCAGTGTCATTTTCTTTGTTCATGAGGCTTACAGAACACCACTAGTGCATACATACTTCTTTCTTTGTTCTAAACTTATATAACCGGTGTACGCATACAATCACCATTTACTTTATACTACAAGCATGTTGTTGTGACTTTGG[REF:T|ALT:C]CTTAGGCACCATGGCCTTACTCATTCAAGGACATCAACATTGACTTTAATTGTATAGAAAAAATCTAGGTGCAAAGATAATTGTAAGAAATGGTTTATCTCTCAGTTCTGTGAAACCTAAGTATTCACTGTACAAGCTAAATAGCAGGGGA	C	T	T	T	C	C	C	C	T
cCX	CBacY1775_contig736:1061	G	C	no	WC214|WC218|WC219|WC247|Drom820	AAACTCATCATTCCGTAAAACATGTGAGTGAGTGGGGGAGTTGGGGAGCCGCCCACCACGCAGTTACCTGAAGTCACAGGTGTTCCATGTTTCAGAGAATTCTGTTAAATACCTCCCCTGTCCATGGGGAGGAATTGGCTGCTACTTGG[REF:G|ALT:C]TTTCCAGCACATCCCACAACGTTCCCTGCGACACCGTGCTTGGAAACACTCATGGAAGACACGCGAAGGGCTTCTAGGGGATCC	C	G	G	G	C	C	C	C	G
cCY	CBacY1775_contig311:1822	A	C	no	WC214|WC218|WC219|WC247|Drom820	GCCCAAACCCCACATTTCCCTGGTAACCCGCCCTAGTAAACACTCAGGGAAGACACACTACTGGGTTCAAGGAGATCCCATTTGCTATTGACATAAGACAGAACCTCCCCACACTCATCATTCTTGCACAAGCATGAGTGTGTGGGGAA[REF:A|ALT:C]GAGGGGTGCCGCCATCCACGCAGGTACCTGGGGTCACAGGTGTTCCCTGGAAAGGGGAAATTTGCTAATTACCTCGCCTGGCCATGGGGAGGCACACAGTGCTACTTGGATTTCCAGCCCAACCACAGCCTTTCCCTGGCAGCTCGCCCAA	C	A	A	A	C	C	C	C	A
cCZ	CBacY1775_contig382:1664	A	C	yes	WC214|WC218|WC219|WC247|Drom820	TACCAGGGAACACCTGAGACACCATGTAGTTGCGTGGATGGCGGCTCCCAATCTCCCACACACACTCAGGCGAGTTCAGGAATGCTGAGTGTGGGGAGGTCCCATGTTATGTCTGCAGGACCTGGGATCTCATAGAAGTCGTTCATGTG[REF:A|ALT:C]CTTCCCTGACTGTTTCCTTGTGAGGGCTGCCAGGGAAAGGTGGTGGCTGTGCTAGAAAGCCAAGTAGCAGTGAGTATCTTCCCATGGACAGGGAAGGTAATTACTGTCTTCCCCCTAACATGGAACACCTGTGACCCCAGGTAGCTGCGTG	C	A	A	A	C	C	C	C	A
cDA	CBacY1775_contig404:734	T	C	yes	WC214|WC218|WC219|WC247|Drom820	AGATACGTCCGATCTACACAGTGGCCGCCGCCTAGTGCCGGGCGGGGCGCGGAGGACGCCGCTATATGCGCGCTTCTATGTAAATGAGGTGACGTCACCCGCCCGTCCGCCCGCTTAACCCCTTCGCTCTGCGTCTCCGGAATGGCATC[REF:T|ALT:C]GGCCGGCCTGGCCTTGGGGAATTGTGTGGGGGAGCGTTTTCTGTCCGTTCTGTCATAATAGATTTTGGCAGCAGCCTCGCAAAACTGCTCTTGGGGACCCAAGTGTTATAACTAAGGGTCTGGGTGGTACCTATGAGAAGCTGGCTTTGTC	C	T	T	T	C	C	C	C	T
cDC	CBacY1775_contig489:397	T	C	no	WC214|WC218|WC219|WC247|Drom820	CACTGAGCTATAATACATTTTTCTGCAACAGCAAAAGAATGAATTTCCACGTTGATTCATAAATATCCCTAACTGTACTGTGAATATTCTCTCCCATTCCTATGGGAATTTTTTCTTCCCTCTTTACATTAAACTTTAAAATGTAGTTC[REF:T|ALT:C]CCCACACTACCAGTCATGTGTGGAAATTAAGTATACAGAGTGAATCTGATTTAGGCTGCATTTCCCATCCCACATGTCAAATAGCCCAATTTCAATCATTACTGGAATTTTACTTATTTACTTAGCTGCATTTTAGCTTTTCTCTCCAAGG	C	T	T	T	C	C	C	C	T
cDD	CBacY1775_contig592:922	T	C	no	WC214|WC218|WC219|WC247|Drom820	GATCCCAGGCACTGCTGATAGAAGACGGAACCTCCCAACAGTCAGAAATCCAGAACATGGCTAAGTGTGTGGAGGAGGTTAGGAGCTGCACTCCCCTCAGCTTCATTGGGTCAAAGGGGTTTCCCGCTATGGGAAATTCAACTAATTAC[REF:T|ALT:C]TCACCTGTACATGAGGAGGCACTGCCTGCTACTTGGATTTCCAGCCAAATTCCCGCATATCACTGGCAGCCCGCCCTAGGAAACACACAGGGATCACACTCGAAGGGCTTCTAGGAGATCCCAGGTGCTGCAGAGAGATTACGAATCCTTC	C	T	T	T	C	C	C	C	T
cDE	CBacY1775_contig604:72	G	C	no	WC214|WC218|WC219|WC247|Drom820	TTGCCTAGGACAAGATGCAGGGAAATGGTTGTGTTCGGCTAGTGAGTGAAGTAGGAATGAGTGCCTCCACA[REF:G|ALT:C]GGACAGGGGAGGTAATTAATGGACTTGCCCCTAACCATTAAAACTGTGACTTCAGGTACCTGCATGTTGCGTGGCACCCCAACTCACCAACACACTCAGACTTGTTCTGGAATGCTGTGTGTTGGGAGGTTCTGTCTTCTATAAGCAGGTA	C	G	G	G	C	C	C	C	G
cDF	CBacY1775_contig688:514	T	C	no	WC214|WC218|WC219|WC247|Drom820	TAAAACAGTACTGAAGCTAGTACTTCCCCATATACATGAATGGAGTGTAATTTGCAACTGAAAAGAAAATTTTGTGTTCCCAACAAGCTAGGTGAAGAACAGCTTTCACACACTCATATCTCTCAGAACTTAGTATGTGGAGAGACGTT[REF:T|ALT:C]GTTCATCAAGCACGAAGGGAACAGCTTAAAGTTGAAATTTTACTCCTGTTTCTCTGTTTCCTAGTCCCGATTTGAAGATCCTGCAGTTTTCACTGTAATACCGAGTTGGTGATCGAAACTCCCCATATATATGTATGCATTGTAGTTTGAA	C	T	T	T	C	C	C	C	T
cDG	CBacY1775_contig10:615	T	C	yes	WC214|WC218|WC219|WC247|Drom820	TATACCATTTAAAAGCTAAATTAAAATACTTTTTCTGCTCTTAACACTTAAAATTCATGTTTTATATTGGGAAAGCACTTGATAATGAGTGAAAAGGTCCACTTTACAGGTTTCCTCTTACTCAGAAAGGAAAAAAGGAATACAAAATA[REF:T|ALT:C]GCTGTGGAAGTAGTAGGAGGTGAAATGGAATAACATAAGCTAACTGTGGAATTACTGACTGTTCATTTTTAGAAAACTAGAAATGATGTAACATGTATAGTTTTTTTGTTTTTTAAATATCTTTAAGAAGATTGTTACTTCTCTGTCTCCA	C	T	T	T	C	C	C	C	T
cDH	CBacY1775_contig808:553	T	C	no	WC214|WC218|WC219|WC247|Drom820	TTTTTGTTCAGTTGCAAACTACACTCCTTACATAAATCAAGGGAAATAACAAGCCCCAACTCTGTATCTCAGTGATAAATTCAGGAATTTCAAATCAAACTTGGAAACAGATGGAGAATGCAGAGTAAAAGTATCTTCTGCAAAGCGAT[REF:T|ALT:C]GCTTTGAGTTAGGTGAATGAACTACTCTCCACATGATCATTTCTGAGATATAGGCATGATTGAAAGCAGTCCTTTAACTAGCTTGTTGGGAACACAAAGACCCTTTAAGGTTGGAAATTACACTCCATACATATATAAGGGGAGGTACAAT	C	T	T	T	C	C	C	C	T
cDI	CBacY1775_contig929:214	T	C	no	WC214|WC218|WC219|WC247|Drom820	CAGAGGAGAGTCAAGAACACTTTTGAGAATGTTGGACACTTTGCTGTGAACTCTCCCACCCACCTTATTGATTCAACGGGAACTTAGAGCCAGAATGAAATTTACAGGAGATCTCATGCAACCCAGTTCCCTTCTGTGGCTTGAATTCA[REF:T|ALT:C]CTCTACAACATCCCTTCCAAGTGGTTACTCAGCCTATGCACAGCAAGGCAACGATAAGAAAGCATAGAATCTTCAAGTACACACAGAGGGCGAGGACTAGCTTCGTTTCGCTGGGGCTTCCATAGAATGAAAGAAACTGACAGGAGATAAA	C	T	T	T	C	C	C	C	T
cDJ	CBacY1775_contig1016:491	T	C	no	WC214|WC218|WC219|WC247|Drom820	AAGCATGACTCGCTTTGGAGAGAATACTATAAGATGTCTTCTTTTATGCTACTCTTTTCACAGAGAACTTGATGAGAGCTGAAGTAAATTATCTGATTTCAAAGAAAAACGGAGGCCTAAAAGAATGTGAACATGTGCTCACAATTGTC[REF:T|ALT:C]CTGTAATTTATTCTGTCCCTGAAGACCCAGTGGATTGAAAATGGGAACAAACCATGTTCTTACAAACAGGGACGTTTTTGAAAGTGAATTTCACCTCAAGTAACACTGAAGAAGTTTTCTTGGCACCAATAATTCAGCATTTCTAATAGCT	C	T	T	T	C	C	C	C	T
cDK	CBacY1775_contig1076:150	A	C	no	WC214|WC218|WC219|WC247|Drom820	CCTGAATAGAACTTTGTGTTCCAAACAAGCTAGGTGAAGGACGGCTTTCACACACTCTTATCTCTCAGAATTTAATATGTGGAGAGATGATCATTCATCTGGCACAAATGGATCAGTTTGCAGGAGAAACATTTCTCTAGATTGTCAGT[REF:A|ALT:C]TTTTTCCTAGTGCCAGTTTGAAGTTCCTGCCATTTACCCTGTAAAATCGTGTTGAATCAAGTATGTCCCCACATATATGTATGGAGTGTTGTTTGCAACTGTAAAGAATCTTTGTGTTCCCAACAAGGTAGGTGAAAGTCGGCTTTCACAG	C	A	A	A	C	C	C	C	A
cDM	CBacY1775_contig1587:158	T	C	no	WC214|WC218|WC219|WC247|Drom820	CTCTTGATCTTTTAATTCGGAGTCATTCCTCTGCTTTTTCATGTTGTTCATATCTCTCTGGCACCGGTGGGCAGGCGGTTCACTCCCCCTCCCAATGCCACAGTCAGATGCTACCCTCAGGCAAGACAGGTGGGCAGATCGTGCCCCTT[REF:T|ALT:C]CCTGCACCATGGTCAGGTGCTGCATTCCTGCCAGGAAGGTGGGTGCTGCCTGTCCTTTCCCGGCGCTAGTTGCTCTACTGCTCTGTGCAG	C	T	T	T	C	C	C	C	T
cDX	CBacY1775_contig11:13656	T	C	no	WC214|WC218|WC219|WC247|Drom820	TCGGATTACCCATGCTGTTGAATCATCAGCCCAACAGAATGTTCCTAATAATTTACCATTCTACATTAAAAAGTTAGCACTAAAAGCCACCAGGTGTTCTAGTAACACTTCAAAAAAAAAAAATCTTTCAAATGAGTCCAGCAAAAAGC[REF:T|ALT:C]GAGACCAGACAACTTCTACAAGTGTGCACAAAGCTATAATCCTGCAATTTCTAACTATTCTGAAATAACATCATTTTCACTACACAGACACTTCAAGACAGCAATAAGGAGAACTCATTTCATGGTTTGTTTTACGTAACAGCACACCTCC	C	T	T	T	C	C	C	C	T
cEI	CBacY1775_contig14:2685	G	C	yes	WC214|WC218|WC219|WC247|Drom820	TATAATTAGGCAAGTTAGAGCCACACTAGTCTCTTTTCAAAATTGTTTTTTACCTTTTTTATTTTACAAATATTGAGGCATTACTCTAAGTTCTATCTTAGTCTGTTTAGGCCACTATAACGAAATCCATGGACTGAGTGGCTTATAAA[REF:G|ALT:C]ATTTATTTCTCACAATTCACTGGAGACAGACTGATATGCCCCCAGATTTGATGTCTAGTGAGGGCCCTCTTTTTACTTCATAGATCCCCATATTTTTGCTGTGTTTTCACATGACAGAAGAGGTTGATGGAATTCTCTGAGGTCTCTTTTT	C	G	G	G	C	C	C	C	G
cFT	CBacY1775_contig25:4622	T	C	yes	WC214|WC218|WC219|WC247|Drom820	GAATAAAGCAATTATATAGACTGTCACTAAAGGCAGAATAACATTTCAAGAAAACTTTGTCCTCTTAACAGAGAGAGAGAACTAAACCTAGTCCTGCACCAGCTTACTTCTAAGATTTATTTACATGACTCTATTTCTTCTAAACTTAG[REF:T|ALT:C]GAATCCAGACCATGCACTAAACCCTTTCTCAGTGTTCCTCTTCCATAAGTTTCTGTATCTATATTATTGTGTCTCTTATTTTCTTTTTCATTCAGAAACAACCAGCTCTAGGACAAAGTCACTCTTTTTCCATTACCAAAATATAATTCCA	C	T	T	T	C	C	C	C	T
cGH	CBacY1775_contig64:9122	T	C	yes	WC214|WC218|WC219|WC247|Drom820	GGAAATTGCATATTTATCATATGTAAATTAAACTATATATGCTTAACTTGAAGGAACGCAGTGAGAAATTATGACAATAATATGGACCATTCCATCCAGGATTTTATTTAAGTAGCTTAGGCCCTGAGGTAAGCATAGTGTGGCACACT[REF:T|ALT:C]ATACTATGAATATTCCTGTGTGTTTCTCATGATGTGAACAAGTCATACTTAGTGTGAGTCTAGGGTTTAGAGAGATGTGTTATTTTATAGCATGGACCTTCAGTACAAGCCACGATGGAATCCAATGCACAACTGAGGAAACAGTTGCCAT	C	T	T	T	C	C	C	C	T
cGI	CBacY1775_contig138:4835	T	C	no	WC214|WC218|WC219|WC247|Drom820	GCATCTCTACACGTTCCCCCCACACTGAGGCTTGTTTCGGAATTCTGATTGTTGGGACATTCTATATTCTGTTAAAGGGCTTGGGATCCAATAGATGCCCTTGCCATACCATCACTGAGTGTTTAATAGGGAGGGCTGCCAGGGATATA[REF:T|ALT:C]GGGGGATGGGCTCAGAATCCAAGTAGCATATTGTGACTCCCCATGGACAGGGGAATTATTTAGTGGAATTCCCCCTACCAGGGAACACCTGTGACACCAGGTAGCTGTGTGGAGTGCTGCACGCCACCTCCCCAACACACTCAGACTTGTG	C	T	T	T	C	C	C	C	T
cGJ	CBacY1775_contig7:18617	A	C|G	no|multialt	WC214|WC218|WC219|WC247|Drom820	GGAGTAGATAAACTCACAATGCAGCACAGATAAGGAAACAATGGTGCAGCATTCAAATTAGGTTCACAGTCTTTTTATGTTCAGTTGCAGAGCTAAAAATAGGTTTTGCATTTTTACAAGCTTATTAAAAAAAGAGTACATGCCAGAAA[REF:A|ALT:C]CAAATGTGGCCAATTAAACCTAAAATTTATAATAGAGTCCATTAAAAAAGTCCCTGAAGGGTCCAAGCCATTACTACCCCTATGTGGACTGTGTAGTTTTCTACTGACCTTCATCACAAAGCACAGTAATACTAAGAGATGCCCTCAGGGA	C	A	A	A	G	G	G	G	A
cGK	CBacY1775_contig167:957	G	C	no	WC214|WC218|WC219|WC247|Drom820	CGATTGTTGACATAGGACTGGGCCACGAAAGCATTATTGAAAGTTCGCTGATTGTCAGAGGCCTCAGGGTCAAATGAGATGTAGATCCAAAAAGCCTCCCATAGCCTATCATAGAAGTCCGTGGGGCACCTATTGGCTTTTGGATCACT[REF:G|ALT:C]TGGTGGTCTTGGACATGTTGGTTGGCTTCTTTGCCCTGGGCTTGCAACCCATGTAGGAGGGCACTCTGATATTTATCTAGAGCCTCTCATCCAGCTTGAGTGTTAAACTCTCAGTTTGGCCTTATTTTAGGGACCACATCTTGGGCCTGTC	C	G	G	G	C	C	C	C	G
cGL	CBacY1775_contig179:2431	T	C	no	WC214|WC218|WC219|WC247|Drom820	AGATGGAACTTCCCCACACTCAGAATTCTGGAACACATCTGAGTGTGTGAGGAATATGGGGAGCCACACTCCACGCAGATATATGGGGTCTCAGGTGTTCCATGGCAGGGGGAATTCCACTAATTTCCTCCCCTGTCCAGGAGGAGGCA[REF:T|ALT:C]TTGATGTTACCTGGCCTTCCAGCCCATCCCCGGCCCTTCCCTGGCACCCTGCCCCAGGAAACCCTCATGGAACACACGGGCTTCGAGGAGATCCCAGGCTCTGTTGACATAAGACAGAACCTCCCCACACTCAGCATTCCGGAACAAGGCC	C	T	T	T	C	C	C	C	T
cGM	CBacY1775_contig182:2293	T	C	no	WC214|WC218|WC219|WC247|Drom820	TGTATTCAGTCCCTTAAAATATTCTGTCTAACTAGTGAGAATAACAGCCTTGGCTGGTTGCACCTAATTGTGTCATTAATATCAATTTTACCTTGTTCCAGTCTCCTTCATCTCTTCCTTGATTAAGGCCTTCTCCCTGGTCTCTACAC[REF:T|ALT:C]TCCAGCTTTCTCCTTCCTATGCACATTCTGTCTATATTATTTTGAGTTTAAAATTCTGTATGCCTTCCTTTGACTACAGGATAAAATGTATGTAAATCCTTACAGAATAGCTTGCAGTCCCTTGATCTCCCCAGAGACTAATGCTTTTGCT	C	T	T	T	C	C	C	C	T
cGN	CBacY1775_contig9:7894	G	C	no	WC214|WC218|WC219|WC247|Drom820	CTGTGGGGTGTCTTTTCCTTTTTTCAGTGGTTTCTTTTGCTGTGCAAAAGCTTTTAAGTCCCCTTTGTTTATTTTTGCTTTTATGTGTTTTGCCTTGGGAGGCAGATCTTAAAAAATATTGCTACAGTTTATGTCAAGGAGTATTCTGC[REF:G|ALT:C]TATGTTCTCTTCTAGGAATTTTATGGTTTCTAGTTCTCCATTTAGATCTTTAATCCATTTGGAATTTATTTTTGTGTATCATATGAGAGTATTTTCTAATTTTATGCTTCAACATGTAGCTGTCGAGTTTTCCCAGTGCCACTTGCTGAAA	C	G	G	G	C	C	C	C	G
cGO	CBacY1775_contig194:2492	T	C	no	WC214|WC218|WC219|WC247|Drom820	TTTCCCTTAACAGGGAACACTTGGGAATGCAGGCAGCTGAATGGAGGGCGGCTCACCTCATATCCCACACACTCAAGTGTATTCGGAATGCTGAGTGTTTGGAGGTTCCGTCTTCTTTCAGCAGAGACTGAGATATACTTGAAGCTACT[REF:T|ALT:C]GCGTGTGTTCACTGAGTGTGTCTAGTGAGGTTTGAAAGGAAAGGTGGGGGTTGTTCTGGAAATACAAGTATCAGCGTGTGCCTACCCATGAAAAGGGGAGGGATTTAGCGGAACTCCCTGTAAAGGGAACAGCAGTGTCCCTATGTAGATT	C	T	T	T	C	C	C	C	T
cGP	CBacY1775_contig224:1591	A	C	no	WC214|WC218|WC219|WC247|Drom820	AAAGCCAAGTAGCATTGAGTTCCTCCTCATGATATTTGAGGTATTTAGCAGACTGCCCCCTGCCAGGGAACACCTGTGACCCCAGTTATCTGCCTGGATGGCACCTCACCCTTTCTCTCATACACTCAGATGTGTTCCAGAATTCTGAG[REF:A|ALT:C]TTGGGGTAGTTCTGTCTTCTGTCAGCAGGTCCTGGGATAACCTAAAAGGTTTTCACGTGCCTTCCCTGTGTGTTTCAATGGGCTGGCTGCCAGGCAAAGGCGGGAATTTGGCTGCTGAGCTAATTAGCTGCGAGTGCCTCCCCATGGACAG	C	A	A	A	T	T	T	T	A
cGQ	CBacY1775_contig287:1173	T	C	yes	WC214|WC218|WC219|WC247|Drom820	TGTAAAGTTAAGGAACCTAATGTTGGAAACCAGAAAATCAAGTATATGGGCTTCACTATTCCTGGCTCTTCCTGCCACAGGGAGCTGCCTCAACAACTATATAGCTCATACTTTCCAGAGGTTGCAAGATTTCCCATTATAACCCTGAA[REF:T|ALT:C]ATTTTCTGAAGATAATCTTCACAGGCAGCAGATTTTCAAGGTCTCTCTCTTCTGGGGGTACTGTAGCAATGTACTTTTGTTTTGAAGAAATTCCATCCTCAGTTCAGGCCACTGCTTGAGCTCCACTTGTTGCATCCAGTGCAGTTTTGGA	C	T	T	T	C	C	C	C	T
cGR	CBacY1775_contig321:2524	A	C	no	WC214|WC218|WC219|WC247|Drom820	ATGGGAAATGGAGGTAATTACAGAATTCCCCTTACAGGGAACACTGGTGACACCAGTTAGCTGCGTGGAGGGCGGCTCCACACCTTCCGCAAACAATCAGACGGGGTCTAGAATGATGAGTGTGAGGAGGTTCCGTCTTCTGTCGGCAG[REF:A|ALT:C]TCCTAGGAACAACTAGAAGGCCTTTTTTAGTTTTCCACGAGTGTATCGACGGGCGGGCTGCCAGGGAAAGCAGGAGTTGGCCTGGAAACCCAAGGAGAAGCAACTACTTCCATCAGAAAGGGGAGGTAATTATGGAATTCCCCCTACCAAG	C	A	A	A	C	C	C	C	A
cGS	CBacY1775_contig323:1371	A	C	no	WC214|WC218|WC219|WC247|Drom820	CCTCCCTTTTCAATGGGCGGGCACTCATTGCAGCATGGAATTCTAGCCCAACCGCTGTCTTTCCCTGGCAGCCCTCCCTAAATAGCACAAAGTGATCACACTCGAAGTTCTCCTAGGAGATCCCAGGCGCTGCTGAGGGAAGATGGAAC[REF:A|ALT:C]CCCCCACACTCAGCATTCTGGAACATGGCTGAGTGTGTTGGGAAGGTGTGGAGTCACCAACCACGCAACTACATGGTGTCATAGGTGTTTCCTTTAAGGGGGAATTCCGCTAATTTCCACCCCTGTCCTTGTGGTGGTACTCACTGCTACT	C	A	A	A	C	C	C	C	A
cGT	CBacY1775_contig383:2245	A	C	no	WC214|WC218|WC219|WC247|Drom820	GTGTTTCTTAGGGCGGGATGCCAGGGAAAAGTGGGGGTTGGTTTGGAAACCCAAGTATCCGCCTGTTCTTCATCATTGACGATGGAGGTACTAAGCGGAATTACCAGTAGTAGGGAACACCTGTTACCAAATATTGCATCCAGGTTGGC[REF:A|ALT:C]GATCCACATATATCACACGCACTAAGATATGTTCCAGAATGCTGAGAGTTGGCAGATTCCGTCTCTTGTCAGCAATACCTGGGGTGTCCAAAAAGCCCTTTGTGTTCAAACACTGAGTGTTTCCTAGGGTGGACTGACAGGGAAAAGAGTT	C	A	A	A	C	C	C	C	A
cGU	CBacY1775_contig417:365	G	C	no	WC214|WC218|WC219|WC247|Drom820	ACCTGGGTTCTCCAAGATGAAATTTGTGTGTATTCCCTTAGTGTTACCTAGTGCAGGCTGCCAGGGAAAGGTGGGGTTTGGGCTGGAAAATGAATTTGCTGCAAGTGCCTCCTCATGGACTGGGGGTGATTTAATGGAATTACCCCCAA[REF:G|ALT:C]AGCAAACACCTGTGACTCCAACTACCTGCATGGAGGGTGGCTCCCCACCTCGCCAAAACACTCAGCAGTGTTACATAATGCTCAGTGTTTGGAGGTTCCATCTTCTGTTAGCAGTGCTGGGTATACCTTAAAGGCATTTGCTTGTCTTCCC	C	G	G	G	C	C	C	C	G
cGV	CBacY1775_contig461:958	A	C	no	WC214|WC218|WC219|WC247|Drom820	GCTTAATTAATTAAAAAAAATAGGTTACCTTTATCTGAAACAGTATAAAAATTCAATGAGTGAATAAAAGCAGGGTATAAGGAAAAGAGTAGTGAAGAGTGAAATGACATTGCAGATGAATTTTCATCTTAACACAAAGAGCAGGCCAT[REF:A|ALT:C]TAGCACTTGCTAGAAAGATCCAAAAACTGGCGGGGGGCTTTCCAGCAGCCAAAGCAAAAAGGGAAATCAATTTAGCATTAATGACTGTAATGTTCCTCAGACAGAAATAAGGACAATTATTGTGGGAGGAGGGGAAACGCAAGAGAGAAAA	C	A	A	A	C	C	C	C	A
cGW	CBacY1775_contig504:361	A	C	no	WC214|WC218|WC219|WC247|Drom820	TGCAATCCTTGCATCTGCTTGGGGTCACTGGTGTTCCAGAGTAGGGGAAAGTCCACTAATTACCTCCCTTGTCCATGGTGAGGATCTCGCTACTACATGATTTTCCTGCAACAGCCCCAACATTCCCTGCTTGTCTGCCCAAGGAAACA[REF:A|ALT:C]TCATGGAAGACACCTGAAGGGCTTCTTGGAGATCCCAGGCGCTGCTGATAGAAGACGGAACCTCCACATATTCAGCATTCCAAAACAGGGCTAAGTGTGTGGAGGAGGTCTGGAGCAGCCTTACACGTGGCTGTTTAGTGTAACAGGTGTT	C	A	A	A	C	C	C	C	A
cGX	CBacY1775_contig506:186	A	C	no	WC214|WC218|WC219|WC247|Drom820	AACTACACTGCATACATATATGAGGGGCTGTAAAAGCTCCAACTCGGTTTTCCAGGGAAAACTGCAGGAAATTCAAATCAGCACTTGAAAAATACTGAGAAACCAGAGTAAAATATCACCTGCTTCCCGTTCCATTTTTGCTAGATGAA[REF:A|ALT:C]AAAAGTCTCTCCACATGCTCATTTCTGAGACATAATAGTCTGCGAAAGCTGTTCTTCACCTAGCTTGTTGGGAACACAAAGATTCTTTTCAGATGCAAACAACTCTCCATACATATATATGGGGAGGTACACGATTCAACAAGTTTTTATG	C	A	A	A	C	C	C	C	A
cGY	CBacY1775_contig543:830	G	C	no	WC214|WC218|WC219|WC247|Drom820	ACACACACCTATCTCTCAGAAACAAGCTTTTGGAGAGTCTTTCTTTCATCTGGAACAATGTGTTCGCTTTGCAGGAGAAACTTTTACTCTGGTTCCTTAGTCTGTTTCCTAGGAATGCTTTTAAATTCCTGCAATTTTCAGTGGAAAAC[REF:G|ALT:C]GAGTTGGAGATTGTACCTCCCCATATAAATATATGGAATGATTTTTAGAAGTGAAAACAAACCTCGTGTTCCCAACAGACTAGGTGAAGAACGGGTTCACACACTGTTAAGTATCAGAGATGAGCATGTGGAGAGACGTTCGTTCATATGG	C	G	G	G	C	C	C	C	G
cGZ	CBacY1775_contig573:1527	A	C|T	no|multialt	WC214|WC218|WC219|WC247|Drom820	ACTGCATACGTATATATGGGGAGGTACAAGCTCCACCACCGTTTTCCAGTGAAAACTGCTGGAAATTAAAATCTGCACTAGGAAACAGACTGAGAAATGAGAATAAAAGTTTCTCCTGTAAACCGTTACTTGTTTGACAGACCAACAAA[REF:A|ALT:C]GTCTCTCCACATGCTCAGTTCTGAGAGATAAGTTTCTGTGAAAGC	C	A	A	A	T	T	T	T	A
cHA	CBacY1775_contig578:1443	T	C	no	WC214|WC218|WC219|WC247|Drom820	CCATCTCTTCCACACACTCAGACTTCTTCTGGAATGCTGAGTGTGTCGAGGATTCATCTTCTTTCACCAAAGCCTGGGATCCCCTTGAAGCTTTAGTATGTCTTCCCTGAGAGATTCCTAAGGCTAGATGCCAGGGAAAGATGCAGGAT[REF:T|ALT:C]GGCTGGAAAGTCAAGTAACAGTGAGTGATTCACATGAACATGCGAGGTAATTAGAGGAATTCCACCAGCCAGGGAACACCTGGGATCCCTGGTAGCTGCATGGATGGTTAC	C	T	T	T	C	C	C	C	T
cHB	CBacY1775_contig625:148	T	C	no	WC214|WC218|WC219|WC247|Drom820	CTCCCCATAGGTATGTATGGAGTGTTGTTTGCAACTGAAAAGAAATTTTGTGTTCCCAACAAGATAGCTGAAGGTCGGCTTTCACACAAACTTATCTCTCACAACTGAGCATGTGGAGAGACTTTGGTACATCTAGCTAAAAGGGAA[REF:T|ALT:C]AGGTTGTAGTTGAAACTTTTACACGGCTTTCTCAGTCTGTTTCTTAGTGCAGGTTTCAATTCCTTCAGTAATCACTGGAAAATCGAGTTGGATCTGGTACTTCCAAATATATATATATGGATTATTGTTTGCAACTTAAAAGAAACTTTGT	C	T	T	T	C	C	C	C	T
cHC	CBacY1775_contig625:878	A	C	no	WC214|WC218|WC219|WC247|Drom820	AGAGTTGGAGCTACTACCTACCCATATAAATTTATTGAGTGTTTTTTACTATGTTAAAGAATCTTTGTGTTCCCAACAAGCTAGATGAAGGTCTATTTTCACACACAATTATCTCTCAGAACAGAGCATGTGGAGAGAATGTCGTTTAT[REF:A|ALT:C]TATCACAAATGTAAAGGGTTGCAGGGAAACTTTTACTCTTGTATATCAGTCTGTTTCCAAGTGCTGGAATGAAGTTCCTTCATTATTCACAGTAAAAACTTTTTGGAGCTAGACCTCCCCATATGTATGTATGGATTATAGTTTGCAACTG	C	A	A	A	G	G	G	G	A
cHD	CBacY1775_contig627:935	T	C	no	WC214|WC218|WC219|WC247|Drom820	TTGGTTACCTTTAAACCCAGGTGAAGCACTGCTTTCAAACACACATATCACAGAACTGAGCATGTGGAGATACGTTCGTTCATCTAGCACAAATGGAAGTGTTTGCAAGGAAAACTTTTACTCTGGTTTCTCAGCCTGTTTCCTTCTGC[REF:T|ALT:C]GCTTGGAAGTTCCTGCATTTTTCAGTGGAAAAGCGATTTGGAGCTTTTACCTCCCCATATATATCTATGGTGTGTAATTTGCAACCTTAAGGGATCTTTGTGTTCCCGAGAAGCCAGGTGAAGGACTGCTTGCAAACAGACTTATATCTCA	C	T	T	T	C	C	C	C	T
cHE	CBacY1775_contig632:1134	A	C	yes	WC214|WC218|WC219|WC247|Drom820	GTAGAGGGTAGTTGATGAGCGGACTTCCCCTAAAAGGGAAGATATGTGACAACACGTAGCTCTGAGGAGCCTGTTCCACACATCCACAACACTCTTTGACCTGTTCCAGAATGCTGAGATTGGGAGGTTCCTTATTCTATCAGAAGGGC[REF:A|ALT:C]TTTGATTGCCTTGAAGCCCTTCTCATTTCTTCCCTGAGTGTTTCCTCAAGTGGCTGCCAGGGAAAGGCAGGGGTTACCCTGGAAACCCAAGTAGCAGCAAGTGCCTCCTCTGAACAGGGGAATTAATTAGCGGACTTCCCCCTATCATGAA	C	A	A	A	C	C	C	C	A
cHF	CBacY1775_contig657:1007	T	C	no	WC214|WC218|WC219|WC247|Drom820	GAACGGCTACTAGGGGAACCCAGGCCCGTCTGATAGAAGAAGGAACCTCCCAATCTCAGCATTCTGGAACACGTCTAAGAGTGTTGGGAGGTGTGGAGCGGCCTCCACACAGCTACGTGGGTTCAAAGTCTTCCCGGATATGGAAAGTC[REF:T|ALT:C]GCTAATTACTTCCCCTGTACCTGGGGAGGCACTTGCTGCTGCTTGGGTTTCCAGCCCAACCACCAACTTTCCCTGGCAGCCCACCTTAGGAAACAATCAGGGAACACACGGGAAGGGCTTCTAGGAGATCTCAGGTGCTACAGAGAGAAGA	C	T	T	T	C	C	C	C	T
cHG	CBacY1775_contig658:146	T	C	no	WC214|WC218|WC219|WC247|Drom820	TGTGGAATTGCCCCTACCAGGGAACACTTATGTCCCCAGTGAGCTATGTGGTGGGCACCTCACCCACTCATCCACACACTCAGGCTTGTTCTGGAATGCTGAGTGTGCGGAGTTTCTGTCTTCTGTCAGCAGAGCCTGGGATCTC[REF:T|ALT:C]TAAAAGCAATTCTGGTACTTTCCCTGACTGTTTCCTAGGGCGGGCTGCCAGGGAAATGATGGGGTTGGGCTGGAAAACCAAGTAGAAGCAAGTGGCTCCCCATGGAAAGGGAGGTAATTAGCGGAATTCCCCCTACCAGGAAACACCTGAG	C	T	T	T	C	C	C	C	T
cHI	CBacY1775_contig747:586	A	C	yes	WC214|WC218|WC219|WC247|Drom820	GCAAGTCCCTCCCCATATATATGTATGGAATGATGCATTCAATTGTAAAGAATATTTGTGTTCAAAACATGGTTGAAGGAAGGATTTCACACACAGATATTCAGAAATGAGCATCTAGATAGAGGGTTGTACATTTGACACAAAGGGAT[REF:A|ALT:C]GGCTTGCAGGAGACACTTATCTCTGGTTTGTCAGTCTGTTTCCAAGTGCCGGTTTCATTTTCCTGCAGTTTTCACTGGAAAAAATATTTGGAGATAATAACTACCCATATTAATGTATGGAGTGTACTTTGCGACTTAAAATAAATTGTTT	C	A	A	A	C	C	C	C	A
cHJ	CBacY1775_contig912:694	G	C	no	WC214|WC218|WC219|WC247|Drom820	TTCCTACAGATTTCATTGGAAAACCGATTTGGTGGTTCTAGCAATCCTTATAAATATATGGATTAGAATTTGCAACTGAGAAGAAATTTCATATTCCCAACAAGCTAGGGGAAGTAAGGCTTTCACACACTGACACGTATCAGAACTTA[REF:G|ALT:C]CATGTGGAGAGGCGTTCGTTCATGTAGAACAATTTGAACAGTTTGCATGAGAAACAGTTACTCTGGTTTCTCAGTGTGTTTTCTACTGCCGGTTTGATGTTCCTGCAGTTTTCACTGGAATATCGGGTTGGAAATACTCTCTCCC	C	G	G	G	C	C	C	C	G
cHK	CBacY1775_contig930:130	T	C	no	WC214|WC218|WC219|WC247|Drom820	CAGAGGAGTTAAATTGTGGAACACCCATACCACATAACACCTGTGACCTAAGTTTGCTGAGTGGAGGGCATCTCGCTCCATTCCCCACACACTCAGCCATGTTCCGGATTGCTGATTTTGAGGAGGTTA[REF:T|ALT:C]GTCTTCTTTCAGTAGATCCTGGGATCTCCTAGAAGCCATTCACTTGCATTTCCTGAGTGTTTCAAAGGGCGAGCTGCCAGCGAAATGTTGGTTTTCCTGGAAAGAATAGTAGCACCTAGTGCCACCTCATGGATAAGGGAGGAAATTAGCG	C	T	T	T	C	C	C	C	T
cHM	CBacY1775_contig1164:482	T	C	no	WC214|WC218|WC219|WC247|Drom820	GAAGTTTATTTTCAGTTCCAAAAAACACTTCGTATATTTATATGGGGAGGTACAATCTCCAACTCGGTTTGCCATTGAAACCTGCAGGAACTTCAAAGTGGCTCTAGGAATCAGACTGAGAAACGTGAGTATATGTTTCTTTTGATAAC[REF:T|ALT:C]GATCCATTTGTGCTAGATGAACTAACGTGTATCCACTTGCTCATCTCGGAGATATATGTGTGTTTGAA	C	T	T	T	C	C	C	C	T
cHN	CBacY1775_contig1194:289	T	C	no	WC214|WC218|WC219|WC247|Drom820	ACATTGAGAAACGAGAGTAAATGTTTCCCTTGCCATCCGTTTGACTTATGGTAGATGAACGAAAGTCTCTACACATGATAATATCTGGGAGATATGTGTGTTTGTAAGCAGAACTTTACCTGGTTTTTCAGGAACACAAGCTTTCTCAA[REF:T|ALT:C]AGTAGCAAACTACACTCCATACATATATATAGGGTTGTAGAGGTACCAAATGGTTTTCCTTTAAAAACAGCAGTAATTTCATAGCAGCTCTAGGGAACAGTCTGAGAAACCAGAGAAATTGTTTCTCCTGCAAAACGATCACATTGTGCCA	C	T	T	T	C	C	C	C	T
cHO	CBacY1775_contig6:2840	A	G	yes	WC214|WC218|WC219|WC247|Drom820	GATAATTATCTTATGACCTAATAACTCTTCCTAATTAATATCAACTGCTTCTCTACTCTTATTTTAATTGTCTCAAGCCAAATGACCACCCTAGAATTTTTGACCAGAAAACCCAGAAGGTAAGAAAGAAGTTGAGGGGATGGGTGTGA[REF:A|ALT:G]CCATAAAAGCCTTCTGTTAAGTAGACTCATTGGTGCTGATTTACTCATTTACTTGATAATCCTTGTAAGAAAAGAGGGCCCAGATATAAAATCTGAGAAATCAGAAAAAAACTTTTCCTCAATATTAAAAAATTCAAATCATGATTTTAAA	G	A	A	A	G	G	G	G	A
cHP	CBacY1775_contig74:1164	A	G	yes	WC214|WC218|WC219|WC247|Drom820	GCATTTCTTCAGGCGTATTCTTAAAGGTAGTCTGGCTCTTAAAGAAAGTCTGGACTTTCGGATCCATGTGGGAAGTATCCCTTTGATACCTTGACAACAATGATTGAGCAGCAGTGTGAAGACATCACATCCAGTGTGCAATATGCATT[REF:A|ALT:G]AGACTCCTTGCATTCCACAAGATACACAAAGTTCTAGGCTTGGATCCACTACCCCAAGTGAGCCAAAGTTTTAGGCTTTAACATCCACAATAATAGGAAAAAAGAACAGATAGCAATGGAGTTGATGGATTTGAAGCCGAGAGGAAAAAAG	G	A	A	A	G	G	G	G	A
cHQ	CBacY1775_contig86:2527	A	G	yes	WC214|WC218|WC219|WC247|Drom820	ATTTCTCTCTTATCACATGTCACCTCTTTTGAAACTACTACCACAAAAATGTGTACAAAATTTGAGCATGTAAAACCTACTAAGGCACTTACTACTAAAAATTTCTATCTTGTGAGGGTAAGGGGATCATGGATCAGACTAAAGAGATG[REF:A|ALT:G]CATTTCTGTCCACCCACCACAAATCAATTTCCACACCACATTCTCTGGGAGCAGAGTTAAGAGCATAACACTGCCCCCTAACTGAGGCCAAACTTGTCTGTTCTCCCCACATCTCCCTTGTTGCACTTTCCTGTCTTTCACTGTGAAACGA	G	A	A	A	G	G	G	G	A
cHR	CBacY1775_contig87:630	C	G	no	WC214|WC218|WC219|WC247|Drom820	TGAGTGAAGAGAAAACCACTAAGGGTATATTAGATTTAATTTTTGTATAGTTCATGAAAATCTTTTCCCCTTCTTGCTTACTGTGTCATCATTCAATACTGTAGGCGACTGACAACTGGCTGCTCTGTTGTGGATATGATGGGGACTTG[REF:C|ALT:G]AGCTGAGTCTGAAGCCTAAGATGAAACTTTTCATTTTTACATCTCTGCCACATTCACATTATGTGACAATCTCTTGGGCAGCCAGTGTTGCTAGTCTGTTTCCTAATCCAGAAAGACACACCCAAGGCCTAAACCCTCTTGCTCTGGCAGC	G	C	C	C	G	G	G	G	C
cHS	CBacY1775_contig104:5204	A	G	yes	WC214|WC218|WC219|WC247|Drom820	AAATGTTCAGTGCTTTTGCCACTTGTTGCACTATTTCCACCACAAATGCAGGTCCATTTTCTGACCTTATGGTCAGTAGCATCCCGAATCTGGGATTAATGTCTCTGAGTAAGGCCTTTGTTATTTCTCTTGTTTTCTCTGTCCATGCT[REF:A|ALT:G]AGTATGCTTCTACCCATCCTGAAAAGATGCAGACAAAGACCAGCAAGTATTTGTATCCTCTGCTAGGTCCTATTTCTGTGAAATCCATTTCCATATCTTCAAAATGAGCCTGGCCACAGCACTGGATTCCTCTTGGTCATGTTGTGCATTG	G	A	A	A	G	G	G	G	A
cHT	CBacY1775_contig109:4854	C	G	yes	WC214|WC218|WC219|WC247|Drom820	AGTCATCTAATCTATGAAACATGGATATTTCTCCATTTTCAAATATGAACAGTGCTGCTATGAATATTTATTTGTGTACAAGATTTTGTGTGACATACATTCTTAGTTGTTTTGAGCATATACCTCAAAGTAAATAGCTGGGTCATATG[REF:C|ALT:G]AAAGTCTTGAGGAACTGCTGGACTGGTTTACAAAGTGGCTGCAATATTTTACATTCCCAGCAGGAATGTATGAGGATCCCAACTTCTCCACATCGTTGTGAACACTTGTTATCTTTTTTGATTACAGTCATTCTAGTGTGTGTAAAATAGT	G	C	C	C	G	G	G	G	C
cHU	CBacY1775_contig117:234	A	G	no	WC214|WC218|WC219|WC247|Drom820	TGCCCACCCTGTGATACAATCAGCGAAATCACAATAAGAGCTTCTAGGGGATTCCAGGTTCTGGAGACAGGAGACGGAACTTCCCCACATTGAACATAATGGAACAAGGCTGAGTGTGTGGGGGATGTGGAGAGACGAACTCCACGCAT[REF:A|ALT:G]TACCTGGGGTCACAGGTGATCCTTAGTCGGGGGAATTCAGCTAATTACCTCCGCTTTCAATGGGGAGGCACTCGCTGTTAATTGGCTTTCCAGCTCAACTCCCGCCTTTCCCTGGCAGCCGGCCCAAGGGAACACTCAGAGAAGGCACATG	G	A	A	A	G	G	G	G	A
cHV	CBacY1775_contig145:55	A	G	no	WC214|WC218|WC219|WC247|Drom820	AGCTACTGTACTTTAGCAGCTGGTGGGGTGTATCTAGGAGATTCTGCTGATCAG[REF:A|ALT:G]TGATTCCTAATGTACTGGTTTAAGTTTCCACATCTGGGAGAGTCAAAGCTGTAATTAAGTTAAACCTTCGTTAGGTAATGTGCGACTTAGCATACGCGAATCCATTTTGGACATATTATCTTCTTTTTTTTATAAATGAAAACCTGTAAGA	G	A	A	A	G	G	G	G	A
cHW	CBacY1775_contig9:11418	A	G	no	WC214|WC218|WC219|WC247|Drom820	GCTAAAAATGGAGTTATTTTATCTGCCATTTTTTAAGCTGTGGACTAGACAGGTAGATGATTGCAAGGTTTATCTAGGAAAGTGTAGGCCAGAGCAATGAGAATTAATCTGAGTTCTGCCCTTCCAACAGAACAGCCATGTCCATAACT[REF:A|ALT:G]GTGCTGAAGCAGAACAGCAACAGCAGCAAACGGCACCACTGGGGTTTAGCTTCACTGAAATATCAGCTGGGCCCAAGTATTTTCAGTCCCTTTATGAATCCCATTGGGTCAGTGACTTTGCTCTACGTGGCATATACAAAATTATAACTGA	G	A	A	A	G	G	G	G	A
cHX	CBacY1775_contig164:3407	C	G	yes	WC214|WC218|WC219|WC247|Drom820	TTCCTGAACACTTTAAATCTTCTTTACATTACTTACAATACCTAAGTACAATGCAAATGTATGTAAATAATTGCTGGAATGTAACAAGTTCAAGTTTTGCTTTTTGGAATTTTCTGGAATTTTTTTCTTCCCAAGTACTTCTGATCCAA[REF:C|ALT:G]ATTGGCTGAGTGCAGAGATGGAGAATCCATGAATATTGAGGCCTGACTGCATATACAATGGAAAGTTACTCAGCCTTAAAAAAATAAAATTCTGATACATGCTACAACAATGATGAATCCTGATGCTATTATGCAAAATGAAGTAAGATAC	G	C	C	C	G	G	G	G	C
cHY	CBacY1775_contig224:783	A	G	no	WC214|WC218|WC219|WC247|Drom820	AGCCAAGTAGAAGCGAGTGCCTCCCCATGGACAGGGGAGATATTTACCTACATTCCCCCTACCAGGGAACACCTGTGACCCCAGGTATTTCAGTGGAGTGCGTTTCACCACCTCCCCCCCACAGGCATGTTTCGGAATTCTGAGTGTGG[REF:A|ALT:G]GAGTTTCCGATATCAGTCAGGAGCGCCTGGGATCTCTTAGAAGCCCTTCGCGTGTCTTCTCTGAGTGTTTCCTCAGGCGTGCATATAGGGAAATTCGGTGGTTGGGCTGGAAAGCCAAGTAGCACCGAGTACCTCCCCAAGAACAGGGGAG	G	A	A	A	G	G	G	G	A
cHZ	CBacY1775_contig250:280	A	G	yes	WC214|WC218|WC219|WC247|Drom820	TGTTCAAGATTGCTGATTGTGGGGAGTTTCCTTCTTCTGTCAGTAGCTCCTGGGAACTCCTAGAAGCCCTTTGCTTACATTTCCTGTGTGTTTCAAAAGGCAAGCTGCCATGGTAATGCAGGATTTCCTGGGAAGCCAAATAGCAGGGA[REF:A|ALT:G]TGTCACCTCATGGACAGGGGAGGTAATTAGCAGACCTCCCCCTACCAGGGAATACCTGTGTCCCCAGGAAGCTGCTTGGAGTGAGGCTCCCCACCTACTCTGCAACCTCAGCCATGTTCCGGAATTCTGAGTGTGCGGAGGTTTCGTCTTC	G	A	A	A	G	G	G	G	A
cIA	CBacY1775_contig260:3578	A	G	no	WC214|WC218|WC219|WC247|Drom820	TAGGTATTTGTCACTAAAGGAAAGATTGTGTGTGGGAAAGTTCCTTCTGTTTTGTTGGGGTCACACAGTTTGAGGGATTCAGAAACCATCCAAGGTTTAACTTGTGAGTGAGGCAGTGAGTTCAAACCCCCAGGGAAGTTTAAATATTC[REF:A|ALT:G]CTTCACTGAATGTATCTATTGATCAAACTTCCACATGCTGAAAGGACTACATGGAGAGGATGAAGTACTTTGTGTTAGATGCACCCAGTCTTGGAAACCTGCTCCCATCTGGGAATCAAAAACATGTGGAAGTTTTTGGTCTTCTGCCATT	G	A	A	A	G	G	G	G	A
cIB	CBacY1775_contig263:1690	A	G	no	WC214|WC218|WC219|WC247|Drom820	ACTACCCTCTATATTCTTAGTTTATTGAGAGTTTTAATTATGAATGAGTGTTGGATGTTACAAAAGTATCTTACATCTATTGATATAATCACATGATTTTTTTCTTGTTTAGTGTTAAGTAGTGAATTATATTAATTGGATATTCAAAT[REF:A|ALT:G]TTTGAACCAGAACTTTTCATACCTAGGATCTATCCCATTTAGTCATGAAGCATAATTCTTTCTATACATTCATTTGATATGCTAATATTTTGTTGAAGATTTCTCCATTTATGTTCATGAGATGCATTGGTATGTAATTCTAAGTATTTGT	G	A	A	A	G	G	G	G	A
cIC	CBacY1775_contig263:2182	A	G	no	WC214|WC218|WC219|WC247|Drom820	GTAGGCCTATTCAAATTGACTACTTCTTGCGTGAGTTTAGGCAGACTGTGTCTTTTGAAATAGACCCATTTCATCTAGGTTACCACATTGTGGGAGGAGAGTTATTCATAATATCCTTTATTATCCTTTAAATTTCCATGGAATTTTTA[REF:A|ALT:G]TGATATCCTCTTCATACCTGACAGTAATCTTTGTCTTTTATTTTACTATCCGTTTTATCAGTAAGCCTGGATAGAAGCTTATCAATTTTTATTGACCTTTTCCAAAAACTGGATTTTGGTTGTGTTAATGTTCTGTATTGATTTCTTATTT	G	A	A	A	G	G	G	G	A
cID	CBacY1775_contig285:572	A	G	no	WC214|WC218|WC219|WC247|Drom820	AACAACAAAAGCTGCTGAATTGCCTTGGCAATCCTGAGGGAAGATTACCATTCACCCTAATTTCAGACTATACAACAAATTTACAGTAATCAAAACAGCATGGTACTGGCACAAAAACAGACACCTAGATCAATTGAACAGGATAGAAA[REF:A|ALT:G]TCCAGAAATAAATCCACACACCTATGGTCATTAATTGACAACAAAAAAAGACAAGAATATACACAGGAGAACAGACAATCTCTTCAATAAGTGGTGTTGGGAAAACTAGACAACTGCATGTGAAAAAATGAAATTAGAACATTTTCTCACA	G	A	A	A	G	G	G	G	A
cIE	CBacY1775_contig291:787	T	G	no	WC214|WC218|WC219|WC247|Drom820	CCAGAGTGTTACTTCAGCGGGATGCCAGGGAAACGTTGCTCTTGTCTGCAAACCGAAGTAGCAGAGAGTGTCTCCCCATGGACTGGGGAGGTAATTAGCGGACGTTCCCCAAAAAGGAAACAACTGTGACTCCAGTTAACTGTGTAAGT[REF:T|ALT:G]CGTCTTCCCACCTCCCCTTCACAATCATCAATGTTTCTGATCACTGAGTGTGGGGGTTTCTGTCTTCTGTCATCAGAACATGGGATCTCGATGAATCCTTTCACGGTTCTTCCCTGAGTGTTTCCTAGTGTGGGCTGCCAGGAAATGTGAG	G	T	T	T	G	G	G	G	T
cIG	CBacY1775_contig342:1728	A	G	yes	WC214|WC218|WC219|WC247|Drom820	GGAGATTGCCAGATAATATTCACTGCAGTGATTTTGCCAGTTCATCCTAGTCAATGTAACAATTATTGTTCATACGTTTATTACCTGTCCATTGAGGGATTCAGAGTATCTTCTTTTAGGTTCAAGTTAATTACCATTTTTGCTCCAGG[REF:A|ALT:G]CTCTGTTGTTCAGTACAGCTGTTTGTTCTTTAAATGTGACTATTTAAATTAGTTTAAATTACATAAAATTTAAAATTCATTTCCTCTCTCCCACGAGCCACACGTCAAGTGCTCAATAGCCACGTGTGGCTAGTTGCTGCCATATCAGACA	G	A	A	A	G	G	G	G	A
cIH	CBacY1775_contig406:555	T	G	no	WC214|WC218|WC219|WC247|Drom820	GCATTCCCTTGTAGGAGGATTTCTGCTAGATATCTCATAGTCCTTGGGAAGGCACTTGCTGCTACTTGGCTTTCCAGCACATCCCCCATCTTTTCCTGACAGCCCACGCTAAGAAACACACAGGGTAGACACTTGAATGTCTTCTAGGT[REF:T|ALT:G]ATCCCAGGAGCTGCTGAACAGAAGACGGGACCTCCCTACACTCAGCATTCCGGAATAAGACTGAGTGTGTTAGAGGGTGTGCCACACTCCATGCAGCTACCTGAGATCACAGATCTTTCCTGGTCTGGGGAAGTCCATTAAATACCTCCCC	G	T	T	T	G	G	G	G	T
cII	CBacY1775_contig419:1522	A	G	no	WC214|WC218|WC219|WC247|Drom820	TAGGAAAGGTCTGACTGGTACGTGTATGTTTTGAATCAAGTATATGTTCACCAACTGGATCTGCAGAACCTGAGAAGAGTTAGGGTGCTTGAGGTGGATCTCTGTTCTGAGTTGAATTTATTTCCTCTGACCTGAGTGATTATACTTAA[REF:A|ALT:G]TATGGTTCAATTCCATTAGGTTGGATGAGGGAATCTGATGTATTTTACCATGAGTTGACTCTTAGACTGCTGACTTCAATGCTGAGTTCCCAACTGTATTGTCTGGGGTAATTGAAGTGAGTCTGAATCATTAAGCAGATTTTTATTCTCC	G	A	A	A	G	G	G	G	A
cIJ	CBacY1775_contig505:996	C	G	yes	WC214|WC218|WC219|WC247|Drom820	CAAAAGTTCTTTATTATTTCACTGTCATGAGGTATGGAGGTGTCCATGAACATAGTTACTGCCTTCAGGACTTTATATAATATTAAAATAATAATAGCCATCTTCCTTTGAGAATCTCCTGCCTGCCAGAATCTCAGTTAATCATTTTA[REF:C|ALT:G]ATTATTTTCTGTAAACAGTTCTAAGAAGGTCCAGCTATATCCTAATTTTACACATGCAGAAACAAAGTTTTAAAGGGTATAAACATTCTAACTAAAGTCATCTATCCATAAATAGCTTGGACAGTATGAACACACTGTACAATCCCTAGCC	G	C	C	C	G	G	G	G	C
cIK	CBacY1775_contig517:161	A	G	no	WC214|WC218|WC219|WC247|Drom820	ATGGATATGGGAGGTAATTATGTCCTTCCCCCTACCAGGGAACACCTGCTACCATAGGTAGCTCTGTGGAGGGCTGCTCCCTTCCTCCCCAGCACACTCAGCCGATTTCCTTAATGATGAGTGTGGGGAGGTTCAGTCTTCTGTCAAAA[REF:A|ALT:G]CACCTGGGATCCCCTAGAAGCCATTTGCGTGACTTCTGTGAGTGTTTCCTAGGGCGGGCTGCCAGGGAAAGGAGGGGGTTTGGCTGGAAAGCCAAGTAGCAGCATGTGCCTCCCCATGGACAAGGGATGTAATTATCGGACTTCCCACTAC	G	A	A	A	G	G	G	G	A
cIL	CBacY1775_contig651:1216	A	G	no	WC214|WC218|WC219|WC247|Drom820	TTAAATTAAGGTCTGGAATCTTCCTTTGGGTGGGTTCTTGTTTGCTGGTGTGATAAATACAAGCGTTAGCATTAGAACTGAAGCTCATAAATAGCTTGCATCAATCTTTTATGCTGGTTAAAATCATAGCAGACTGGTGATCTCATAGC[REF:A|ALT:G]AAGAAGATCAGCCATCTATTTTAGTGACTGTGTTGCCAGTAGATGAACCAGTGTTCCAGGTTCTTGTCTGTCTCAGAAAAAATTCAGAGACAAGACATAACAGTTAAAAAAGTAAAGTGAGGATTTATTGAAGGATGGACAGTACACTC	G	A	A	A	G	G	G	G	A
cIM	CBacY1775_contig679:941	A	G	no	WC214|WC218|WC219|WC247|Drom820	GGTGGCAAACCACACTCCACTCAAATACCTGGGGCCACAGGTGTCCCTGGTAGGGAGAATTTAGGTAATTACCTCCCCTGTACATGGCGAGGCACTCGCTTCTACTTAGCTCACCAGCACAACCTACGAATTTCCCTTAAGCCCGCCCT[REF:A|ALT:G]GTGAACACTTAAAATAATCAATGCAAAGGGCTTCTAGGAGATTCCAGGTGCTGCAGACAGAATAAGGATCTGCCCCATACTCAGCGTACAAGAAAATATTTGAGTGTGTGAGGGAGTTGGTGAGCCTCTCTTCTTGCAGCTACCTGGGGTC	G	A	A	A	G	G	G	G	A
cIN	CBacY1775_contig724:480	T	G	no	WC214|WC218|WC219|WC247|Drom820	AGCTCTCCAGCTACTCCCCATCCTCAGCCTTGTTCCAGAATGCTGAGTGTGCGGAAGTTAGTCTTCTAACACCAGTGCCTTGGATGCCTTGTAGTAATTACCCTGTCATCCCTGAGTGTTTCCTAGGTCAAGCCGCCAGGGAATGATGC[REF:T|ALT:G]GGATGGGCTGGAAAACAAAGTAAGTGCGAGTGTTTCACATGCACAGGTGAGAAAATTATAGGAATTTCATCCACCATGGAACACCTGAGACCCAAGGTAGCTGCATTAAGTGCGGCTCAACAACTCCCCAACACACTCAACCTATTTCCTG	G	T	T	T	G	G	G	G	T
cIO	CBacY1775_contig922:408	A	G	no	WC214|WC218|WC219|WC247|Drom820	ATGTGTTTTCCCTGATTGTATCCTAAGCCATGCTGCCAGTGAAAGTCGGCCGTTGTGGCTGAAATCCAAGTAACATCGAGGGCCTTCCCAAGGACTGTGGTGATTTTAGTGGAATTTCATCTAACAAGGAGAAATTGTGACCAAAGTTA[REF:A|ALT:G]CTACCAGGAATGTGGATCCCCACTTAACAGACTCCATCAGGCTTGTACCAGAATGCTGTGTGTGTGGAGGTTCAATCTACTGTAAGCAGTGACAGGGAACCCTAGAAATTTTTCACGTGTGTTTCCTGAACTGTTAGGGCAGGCTGCCAAG	G	A	A	A	G	G	G	G	A
cIP	CBacY1775_contig1062:56	A	G	no	WC214|WC218|WC219|WC247|Drom820	CAAATGAGAATGATTTCAAAAAATGCTGAAGTGGAGGAAGGAAAGGCCATTTGTA[REF:A|ALT:G]TGAAATGTTACAGAACACGATGAAAGGACGGTGTGCCAAATGGAGAAGCCCCAAATTCGAAAAGAGGCTGAAAACTAAAATTTTCCTGTATTGTTGGCTCTTTAGGAAGTAAACTAATGACTGTGGGAGAATAACTATTTGGAATTAGTGA	G	A	A	A	G	G	G	G	A
cIQ	CBacY1775_contig1201:337	T	G	no	WC214|WC218|WC219|WC247|Drom820	AGAAAATACAATGGAAGAAAATCAGTCTCTACAAATAAGTGATACTGGGAAAATTGGACAGCTACTCATAAAAAATTGAAATTAGGACATTCTCTAACACTGTGTACAAAAATAAACTTAAAATGTATTAAAGACCTAAAGTAAGACCA[REF:T|ALT:G]ATACTAGAAAACTCTTAGAGGAAAACAGGCAGAACACTTGTGGACATACATTACAACAATATATTTTTTGAACCAGATCCTGGAATAATGGAAATAAAAGCAATAATAAATGAGTGGGATCTAATTAGACTTAAAAGCTTTTGCACAGATA	G	T	T	T	G	G	G	G	T
cIU	CBacY1775_contig11:12261	A	G	no	WC214|WC218|WC219|WC247|Drom820	GATACTACTCTAATATGATTATTTCAACATGACTGCGACAAGACCCTTTTTTAAAATATGACTGCTTTTAAAGGAATGCCAAATGCTCCCTAAATTTTTAACCTCAAAGATAATAGTTAGGTCACCTCTAAGTAAGCTTTTTAAGTTAT[REF:A|ALT:G]TCCTATCCCTAAATATTAACTTCATAAACTCTAATTAAAAAGTTGACCTATTTAAAACATATCTATGTGGCATATATGAATTTTGGAATTCCCAGCTAAATAAAAGTTCATCTCAGGTATAGTCAGTTACCTAGAGAAAAGTTTAAACTCA	G	A	A	A	G	G	G	G	A
cJG	CBacY1775_contig14:1733	A	G	yes	WC214|WC218|WC219|WC247|Drom820	TTTCAACTTACTGTATTGTATTCAAGTGATATATGTTCTATTTTTAATTGGTCCTGAATTCCTAAGCCTTCCGTATATTATAGTAGTTTTCTATTTCTGCAAAATACTACAAATTTTGTGTCTTAAAACACAAATTTTCTTAAAGCTCT[REF:A|ALT:G]TGTGTCAGAAGTCTGAAATGGATCTTATTGGGCTAAAATAAGGTAATTGGCAGGACTTTGTTCCTTACTAGAGACAATAGAAGAGACTCTGTTTTGTTACCATTTTTGGTTTCTTGAGGATGTTCATGTTCCTTGGCTTGTCAGTCATCTC	G	A	A	A	G	G	G	G	A
cLB	CBacY1775_contig25:8683	C	G	yes	WC214|WC218|WC219|WC247|Drom820	CTGGCCTTTGTAGTAAATATACTATATATCTTTGGCCCTCCCCTAGCATTTTGGAGAAGTTACTCAGAGTCATCGGAGAGACTGCCATCCCAGCTATAGTCCTTCCACTGAGTAAAACAAAATTCTCACCTTTTAGGCTGTGCATTTTA[REF:C|ALT:G]TTAACAAGATATTGAAAAAATCTTTTTTTTTTCTTTTGTACTTTGGGACAATTATAAACAGAGCTGCTACTAACATTAGTTTGTATGCATTTGTATGAAAATAATTGTCAACTCCTTTGTGTAAATACATTAAAGCACAGTTGCTAGATCA	G	C	C	C	G	G	G	G	C
cLD	CBacY1775_contig28:8762	A	G	yes	WC214|WC218|WC219|WC247|Drom820	TGTCTCTTCTTTTTAGGTTGTGCGCACAAACCAATGTGCCGGAGAATTTGTCATCACTTTCCCTCGTGCTTACCACAGTGGCTTTAACCAAGGCTACAATTTTGCTGAGGCTGTCAATTTTTGCACTGCTGACTGGGTGAGTCTAGAAT[REF:A|ALT:G]TGGTAGATTTGCAGATAGAAAGACATTAAGAATATACATAGCAGTTATTGGAGAAACTCAGCACCGTCGTCTCTAGGTGGCCACATACGGTTTTGAACTACTTGCAGCTACCTGTTGGACGCCAGTGCATTGAACACTACCGCAGACTTCG	G	A	A	A	G	G	G	G	A
cLE	CBacY1775_contig34:182	A	G	yes	WC214|WC218|WC219|WC247|Drom820	TTCTTCCTGGAGAAATGGTCATGATAGCTGAAGTAAATGATCTACACTGGATGATGAACAAAGATCTTTCAGAATATGCAGATAGGCTCAACCCCTTCCCTGAAAATCAATGTTTCTCCCACAAGGCAGAGCATTGAAAATTGGCTACC[REF:A|ALT:G]TGTTCCTCCAAATAGGGAAGATCCAGAAAGTGAAATTCACCTAGACAAATGCTGAAGATTTCTCTGCATCAATAGTCCAATATTCCTCATAGCTTTTCAAAGAGGCAATTTCAGTGAGCTGAAATGGGTTGTCTTAATATCACTTTTCCAA	G	A	A	A	G	G	G	G	A
cLF	CBacY1775_contig34:7861	T	G	yes	WC214|WC218|WC219|WC247|Drom820	ATGAATCATCTGTCAATGTTTTGTTATGTCCTCTCTAAGTTAGAAGACCCATTCAAACAATACTATTTTCACCTTCCTTAATATGCTTCCTATAAGCAGTGTCACCTGAGGGGCTGTTGGTGTTCCTAAGATGAGTTTGAGGGAAAGCT[REF:T|ALT:G]TTCAGAACAGGTACATGGACTTATTTTCTAAACCCCAGAAACTTGTGCTCCCAATGAGTCCAGTGAAGTATGTTTTCTTTTCATGTTTGATTCCCAGGGTAGTATGATTGTATAAGTCTTGGCACACATAGCCTTCTTTGGTAGAGATATT	G	T	T	T	G	G	G	G	T
cLG	CBacY1775_contig35:9179	C	G	yes	WC214|WC218|WC219|WC247|Drom820	AACTGAAGCAGCTTTGCCAAGAAAGCTTAGAAAAACTTTTCTCAAGTTTTGATATGGCTTATTTGACATAAGCAGTGTACATACAAACTACAAAATGTTAAAACATGAAAGTATAAAATTTACTGTGTTCTAGTTGTATACAGATTGTA[REF:C|ALT:G]TATTTTCACTTCAGCTTACATCGTAAATTTAAAATTTCCTTCATTAAAACACCTATAAGATATGTGAAGTAAGTATTTTACAAGTAAGCAGGAATTAATTTATTTGCTATTATGCCAGCCCTTCTGTTCCTATTTACAACCCTAGGCCATT	G	C	C	C	G	G	G	G	C
cLI	CBacY1775_contig6:21544	T	G	yes	WC214|WC218|WC219|WC247|Drom820	ATCCAAACTATGGTCAGTTTAGTTAGCTTCCTGTTTTGGTAATCTGTTTACAAACACTTCTGAAGATATTCCTTGGGTTTAAGAAATTCTTTAACTGTGGTCCTCAGTTTGGCCTTCAATCTGAAGAGGCTTGCTTACAGCCTAAGGTG[REF:T|ALT:G]CCCCATTTCTAAATGTCAGTTTTAATCGTGTCTTCTGAGTATATTATAGTTAGAGTCTGAAGGCTCCATATGTGGAAATTCTGATATTTGATAGTGGTTAAAAAATAAATGTCTTGCCAGAAGAGAAGGGGAAATTTTCCCTTGCCTTTTT	G	T	T	T	G	G	G	G	T
cLK	CBacY1775_contig85:7981	C	G	no	WC214|WC218|WC219|WC247|Drom820	GGTGTTCCATGTTAGGGGGAATTCCGCTAATTACCTCTACTTTCCATGGGGAGGCACTCGCTGCTACTTGGCTTTCCAGCCCAAACTCTGCCTTTACCTCGCAATCCTGCCCTAGGACACAATCAGGGAAGACACGCAAAGGCTTCTCA[REF:C|ALT:G]ATATCATAGGTGCTGCTGACAGAAGACAAAACCTACCTGCAATCAGCAATCTGGAACACGGCTGAGTGTGTGGGGGAGTTGGGAAGCCATCCTCAACGCAGTTACCTGGGGTCACAGGTGTTCCCTTGTAGGGGGAATTCCACTAAAAACC	G	C	C	C	G	G	G	G	C
cLM	CBacY1775_contig167:2357	T	G	no	WC214|WC218|WC219|WC247|Drom820	ATTCTAGGGCTTGGACAAGTTTCAGGGGACCTTGTACAAAGCCCTCTCTATAGCCTAAACTGATGTAGCATGGGGCCGGGATGGCAGGCCGGTGACAAAACAAGCAGACCACAAAGGGGCTTCCAAGGAATGGTGCAGCCAGTCCAGGG[REF:T|ALT:G]AAGCCCTCCGTGGCTCACATCTTGAGGTCCCAACATCAGAGAGAAGGGGCAGTACCGGGGCAGGTTCACTAATCACAACAAGATATCTTGGAGGTCTGATAACATGGTTGCATCCGAAACTTTCTCGAAGAAGTCTCACCCTAGTCCTAGG	G	T	T	T	G	G	G	G	T
cLN	CBacY1775_contig169:2058	A	G	yes	WC214|WC218|WC219|WC247|Drom820	CTTTTACTGTACAAAACCAGGGCATCAGAAAAATAAATTGGAAGTTAAAAAGAAGAAGCCTAGAAGGAGAGCTGGATTTTAGATCAGAATTAGTAGTTAAAAAGGAATGAGGCTGCTCTGGGGTAACAAAGGAAGACTTTCCCAGTCCC[REF:A|ALT:G]TCTCTAACACCCAAGAAGAAGTTGAAATGATTATACAAGGAGAAATAATTTAAGCCCTAGTAGATTAAGAGATCAAATAGATCAAACCTCAGTTTTGAATGGTACCAAATTAAAAGGCACTCTCTCTTTAAGTATTATCTCAATAAAGATA	G	A	A	A	G	G	G	G	A
cLO	CBacY1775_contig194:2250	T	G	no	WC214|WC218|WC219|WC247|Drom820	CTGAGAACGCATGTAGGTGCCAGTTTGTATCTCCACAACACCACCACACTTTCAGCCGTGTTGCAGTATGCAGAGTTGTGTCAGCAACGTCTTCTTTCTGCAGGGATTGAGATCTCCACTTTGTCCTTCAGATTTATTCTCTGAATTTC[REF:T|ALT:G]TAAGACACTCTGCCAGGGAATGATTACAGTTTGGATGGAAAGCCAAGTAGCAGCGAATGACACCCGATGGAGTGTGGAGGTATTTAGCGGAATTTCCCTTAACAGGGAACACTTGGGAATGCAGGCAGCTGAATGGAGGGCGGCTCACCTC	G	T	T	T	G	G	G	G	T
cLP	CBacY1775_contig204:2480	T	G	no	WC214|WC218|WC219|WC247|Drom820	CCCCCAACATTCCCTGGTAGTCCATGCTAGGAATCACTCAGGGAGAGCACGTGAAGGGCTAGTAATGGATCCCAGGTTCTGCTGGCAAAAACAGAACCTCCCCACACTCAGCATTTTGAAACAAGGCTGAGTGTGCGGGGAAGTGGGGC[REF:T|ALT:G]CCGAAATCCAGCCGGCTACCTGGGGTCACATGTGTTACCCTGAAGGGGGAAATCCGCTAATTACCTCCAATGTCCATGGAGAGGCCTTCGCTGCTTCTTGGTTTTCCTGCCCAGCCACCACCTTTCCCTGGCAGCCCTCCATAGCAAACAC	G	T	T	T	G	G	G	G	T
cLQ	CBacY1775_contig224:39	T	G	no	WC214|WC218|WC219|WC247|Drom820	TTCCATCTTCCGTCAGCAGCACCTGGGATTACAAAGAA[REF:T|ALT:G]CCTATCACGTGCCTTCCCTGTGAGTTTCAGAAGGGTGGTTGACAGGGAAAACAGAGATTGTGCTGGTGAGCCAATTAGCAGCAAGTGCCTCCCCATGGACAGGGAGTAATTTAGTGGAATTCCCCATACCAGGGAACACCTTTGACCTCAG	G	T	T	T	G	G	G	G	T
cLR	CBacY1775_contig247:3166	A	G	yes	WC214|WC218|WC219|WC247|Drom820	TCAGAAGAAAATATGCACCCTTATGTTGATTGCAGCATTTGTTGGTAATAGATAAGATATGGAAATGATGTACATGTCCTCAATGGATAATGGTTAAGTATAAATTTATACTTTCATATGTATAAAATAATATTTAGCTATAAAAAAAA[REF:A|ALT:G]AAGTAAATAATGACAACTTGACATGGGTGAAACCTGAGGGCATTATGCAAGTGAAACAAGACAGAGAAAGACCACTTCTGTATGATAACACCTGTATATGAAATCTAAAACTTTATATAGATATGTTCCTCATATATACTGAAAAAATTCT	G	A	A	A	G	G	G	G	A
cLS	CBacY1775_contig248:432	A	G	no	WC214|WC218|WC219|WC247|Drom820	AACTTAAAGTATCTTTTATGTTCCGACTATCTAGTTGAAGTATGGTATTCACACACTGATATATATCCGAACTGAGCATGTGGAGAGACGTTCGTTCATCTGGTACAAAGTGAAATGTTTGCAGGAGAAACATTTACTCTGATTTCTCA[REF:A|ALT:G]TTTATTTCCTGGTGCCGATTTGATATTCCTGCAGTTTTTCAGGAAAACCGAATTGAAACCTCTAACTCCCTATATATATATGTTGGTGGGTAGATTGCTACTGATGAGAAAGTTTGTGTTCCCGAAAAGCCAGGTGAAGGACTGCTTTAAA	G	A	A	A	G	G	G	G	A
cLT	CBacY1775_contig248:484	A	G	no	WC214|WC218|WC219|WC247|Drom820	ACACTGATATATATCCGAACTGAGCATGTGGAGAGACGTTCGTTCATCTGGTACAAAGTGAAATGTTTGCAGGAGAAACATTTACTCTGATTTCTCAATTTATTTCCTGGTGCCGATTTGATATTCCTGCAGTTTTTCAGGAAAACCGA[REF:A|ALT:G]TTGAAACCTCTAACTCCCTATATATATATGTTGGTGGGTAGATTGCTACTGATGAGAAAGTTTGTGTTCCCGAAAAGCCAGGTGAAGGACTGCTTTAAAACACACTTATATCTAAGAAGTGAGCATGTGTAGAGCCCTTCATTATTCTAGG	G	A	A	A	G	G	G	G	A
cLU	CBacY1775_contig9:13736	A	G	no	WC214|WC218|WC219|WC247|Drom820	CAAAACAAACAAAGAAATAACCTTAGGTAATAATCTCTGCCCAGTGGTTGGGGATTTTCACATGCTGCTTGTTTAACTTATGTTTTCTGCAGCACAGGAAGTTGCTGAACATGATCAGTTTTGAGGTAGATGTTTAGCTAATACACATC[REF:A|ALT:G]TTTCTTTGATCAGGTTAGTGTGTCTGTCTGCTGCAATTATATGAGGTGGTGAAAAATAGCAGAGTAGAGAGCTTAGTTTATACCTTGGTTCTTTGAATAATTAAGAATTGTTCCCCCCCCCCCAAAATTGGCCAGTTTGGCAGAAGCAATA	G	A	A	A	G	G	G	G	A
cLV	CBacY1775_contig287:1136	T	G	yes	WC214|WC218|WC219|WC247|Drom820	TAATTTCTTTAATTCTGCTCGTACTCTTTCCCAGTCATGTAAAGTTAAGGAACCTAATGTTGGAAACCAGAAAATCAAGTATATGGGCTTCACTATTCCTGGCTCTTCCTGCCACAGGGAGCTGCCTCAACAACTATATAGCTCATACT[REF:T|ALT:G]TCCAGAGGTTGCAAGATTTCCCATTATAACCCTGAATATTTTCTGAAGATAATCTTCACAGGCAGCAGATTTTCAAGGTCTCTCTCTTCTGGGGGTACTGTAGCAATGTACTTTTGTTTTGAAGAAATTCCATCCTCAGTTCAGGCCACTG	G	T	T	T	G	G	G	G	T
cLW	CBacY1775_contig258:2752	T	G	yes	WC214|WC218|WC219|WC247|Drom820	GGCAATCACTGCTACCTGGTTTTCCTGCACAATCCCATCATTTCCCTGGCAGCCCGCCCTAGGAAACACTCAGGGAAGACATGCAAATGGCTATGAGGATATCCCAAGCACTGCTGAAGGAAGACAGAACCTCCCCAAACTCAGCATTA[REF:T|ALT:G]AGAAAACGTTTGAGTGTTTGGGGGAGGTGGGGAGCTGCCCAACGCGCAGCTTTATGCGGTCACAGTTTTTCACTTGTTGGTGTAATTCCCCTAAATACCTCCCTGTCCATGGAGAGGGACTCATTGCTACTTGGATTTACAGCACAAACCG	G	T	T	T	G	G	G	G	T
cLX	CBacY1775_contig277:92	T	G	no	WC214|WC218|WC219|WC247|Drom820	TAAATGCTGAGTGTGTGGAGGTTGTCTTCTGTCAGCAGCACCTGGGATCCATTAGAAGCACTTCGCGTGCTTTCCGTGAGTGTTTCTTAGG[REF:T|ALT:G]CGGGCTTCCAAGGAAAGGCTGGGTCGGGTGGAAATCAACTAGCAACGAGTGCTTCCTAAAAGACAGGAATGTAATTAGCGGAATTCCCTCTGAAAGGGAACACCTGTGTCTCCAGGTAGCTACGAGGAGGGCCAATCCACACTTCCCGCAT	G	T	T	T	G	G	G	G	T
cLY	CBacY1775_contig286:1250	T	G	no	WC214|WC218|WC219|WC247|Drom820	TGTACCTCCCCATGTATATGTATGGAGTGAAATATGCAACCTGAAAGTGTCTTTCTGTTCCCAACTAGCTAGTTGAAGGACTGCTTTCAAACAAACCTATATCTCAGATCTGAGCATGTGGATAGACGTTAGGTCATCTAGCACAAATG[REF:T|ALT:G]ATCGGTTGTCAAGAGAAACATTTACTCTCCTTTCTCAGTCTGATTCCTAGTGTCACTTTGAATTCCTGCTGTTTTCATTGGCAAATCGAGTTGGATATTGTGCACCCAATATAAATGTTCGAAGTGTTTTTTATAACAGAAAGGAAACTTC	G	T	T	T	G	G	G	G	T
cLZ	CBacY1775_contig286:2000	T	G	no	WC214|WC218|WC219|WC247|Drom820	CTCTATATATACGTATGGAGTGTAGATTACTACTGATGAGAAAGCTTGTGTTTCTGAAAAACCAGGTGAAGTGCTGCTTTCAAACACACTTATATCTCAGATCTGAGCATGTGGATAGACGTTTTTTCATCTAGCAAAATGGAATGGTT[REF:T|ALT:G]GCAAGAAATACTTTTACTCTCATTTCTCACTGTTTTTCCTAGTGCCACTTTGAATTTCCTGCAGTTTTCAGTGAAAAACCGATTTGCAGATTGTACTCCCTTATATATATTTATGGAGTGATATTTGCAACCTGAAAGAATCTTGGTGTTC	G	T	T	T	G	G	G	G	T
cMA	CBacY1775_contig316:2061	C	G	no	WC214|WC218|WC219|WC247|Drom820	TGTTGGTGTGCAAATTCAACTAGCAGCGAGTGTCTCCCCATAGACAGGAAGGTAATTAGTGGACTTGCCTCTACAAGGGAACACCTGTGTCCCCAGCTAGCTGCGTGGAGGGTGGCTGCCCACCTCCCCCACACACTCAGCCGTGTTCT[REF:C|ALT:G]GATTGCTGAGTGTTGGGAGGTTCCATCTTCTGTCAGCAGCGCTGGGATAAAATAGAACCCATTCGCTTCCCTTCCCTGAGTGTTTCCTAGGGCGGGCTGCCAGGGAAAGGTAGAGGTTGGGCTGGAAATCCAAGTAGCAGCGAGTGCCTCC	G	C	C	C	G	G	G	G	C
cMB	CBacY1775_contig9:20001	A	G	no	WC214|WC218|WC219|WC247|Drom820	ACAAATTTGTTACAATAAACAATAAAAATTCAGAGAAAGTCATAAAGATAAGTAATTTATCTGATAAAGAATTCAAAGTAATCATCATAGAGATACCAACAGAACTAGCGGGAAAAAAATGCATGAACACAATGAGAATTTCAACAAAG[REF:A|ALT:G]TACGAAATATAGTACCATATCAAAGTTACAGAGCTAAAAAATCTTTTTAAAAAACCCTGAAAAAATACACTAGAAGGATTCAACAGCAGAGTAGATGAGGAGGAAAAAAGGATCAATGAACTTGAAGCAAGCGCAGTTGGAGCTCCACAAG	G	A	A	A	G	G	G	G	A
cMC	CBacY1775_contig404:1055	A	G	yes	WC214|WC218|WC219|WC247|Drom820	GGGTGCGGTATCCCAAGCCAGGGTGCGGTGTCGGCCTGCTGGCATCGCCCACTGCAGGGGTGCAAGTCCTCTGACTCGTCTTTTAGGCCAGTGGAGGGCCTTCTCCCCATCCCGGCCCTCTTTGTCTCCTCACTTGCATTCTCCTAGAC[REF:A|ALT:G]TGGGTGGGAGGTAGAGCACCTTTAAGTGCTTGAAGAAAAGAGTTTTCCTACTGAAACATGCCTATCTTTTCACCGCTGTACTTTTTGGGAGCACTCAAATCAAGTAACTGTAATATTTGCTGGTTGGCGGTTCATTTATACGGACTTTGCA	G	A	A	A	G	G	G	G	A
cMD	CBacY1775_contig483:1617	A	G	no	WC214|WC218|WC219|WC247|Drom820	TGTTGGGCTGGAAACCAAGTAGAAGCAAGTGTCTCCCCATGGACAGGGGAGGTATTTAGCAGATTCCCCCTACCAGGGAACACCTGTGACCTCAGGTAGCTGCTTGGAGGGTACCTCGCACACTCCCCCACACACTCAGACATGTTTCC[REF:A|ALT:G]GATGCTGAGGGTGGGGAGGTTCCGACTTCCCTCAGGAGTGCCTGGGATCACATAGAAGCAATTCGCATGCATTCCCTGAGTGATTCAAAGGGTGGATTGCCAGGGAAATGTGGGGGTTAGACTGGAAAGCTATGTAGCAGCAAATGCCTAC	G	A	A	A	G	G	G	G	A
cMF	CBacY1775_contig542:1631	A	G	no	WC214|WC218|WC219|WC247|Drom820	CATCTCAATGGGGAGGCACTCGCTTTTACTTGGCCTTCCAACACAACCTCCGCATTTCCCTGTCAGCCCGCCCTAGGCAAAACTCAGAGAAGGCACGTGAAGTGCTTATTAAAGATCCCAGGAGCTGCTGACAGATGACGGAACTCAAC[REF:A|ALT:G]CACTCAGCATTCTGGAACATGGCTGAGTGTGTGGTG	G	A	A	A	G	G	G	G	A
cMG	CBacY1775_contig561:246	A	G	no	WC214|WC218|WC219|WC247|Drom820	TGTGTTCACACAACCTATGTGAAGGAAGGCTTTCACACACAGTTACTTATCAGAACTGAGCATGTGGAGAGACTTTCACTCATCTAGCACAAAGGGAAACTTATGCAGGAGAAATTTTACTGTGGATTCTCAGTCTATTTCATAGTGCC[REF:A|ALT:G]GGTAAAATTTCCTGCACTTTTCAGTTTAAATTCATGTTGGAACCAGTGCTTCCCTGTATATATGTATGGAGAGTTTTGAAACTGAAAACAAACATTGTGATCCCAACAACCTATGTGAAGGACGACTTTCACACACAACTACCTTTCAGAT	G	A	A	A	G	G	G	G	A
cMH	CBacY1775_contig623:269	C	G	no	WC214|WC218|WC219|WC247|Drom820	TGCTTGGTGAACGAATGTCTCTCCACATGCTCGGATGTGAGTTGCAGGTATGTGTGAAATTCGTCCTTCACATAGGTTGTTGGGAACACAAATATTGTTTTCAGTTGCAAACTAATCTTCACACATATATAGGAGGAAGTACATTTTCC[REF:C|ALT:G]GCACGGATTTACACTAAAAAATGCAGGAAATTCAACCCGGAACTTGAAAAAGACTGTGAATCCAGAGAATATGTTTCACCTGAAACCAGTTCGCTTAGTGCTAGATGAACTAAAGATTCTCCACATGCTCAGATCTGATAAGTAACTGTGT	G	C	C	C	G	G	G	G	C
cMI	CBacY1775_contig625:619	C	G	no	WC214|WC218|WC219|WC247|Drom820	CTGGAAAACCGAGATCTAGTTAGTACGTCCCCATATATATGTATGGAGTGAAGTTTGAAACTGAAATGTATCTTTGTCTTCCCAACAAGCTAGGAGAAGGATGGCTTTCAAACTCACTTATCTCTTCAGAACTGAACATGTGGAGAGAC[REF:C|ALT:G]TTTGTTCATCCAGCACAAAGAGAAAGGGTGGCAGGAGAAACTTTTACGCTGGTTTCTGAGTCTGTTTCATAGTGCCCATTTGAAGTTCAAGCAGTTTCCACTGTAAAATAGAGTTGGAGCTACTACCTACCCATATAAATTTATTGAGTGT	G	C	C	C	G	G	G	G	C
cMJ	CBacY1775_contig689:854	A	G	no	WC214|WC218|WC219|WC247|Drom820	AGTTCCAGCAGTTATCAGTGGCAAATCGAGTTGGAGATTTTACCTCCCCATATAAATATATGAAGAGTTTCTTGCAAATGAAATGGAACTTCGTGTTCCCAACAAACTAGGTGACGGACGGGTTTCACACACTGTTAATTATCAGAACT[REF:A|ALT:G]TGCATGTGAAGAGACGTTCGTTCATGTAGGAAAATGTGAACGGATTGCAGGGCAAATACATACACTGGTTTTTCAGTTTTTTTCCTAGTGCCGCTATGAAATTTCTGCAGTTTTTACAGGAAAACCGATTTGCAACCTCTAACTCCCTATA	G	A	A	A	G	G	G	G	A
cMK	CBacY1775_contig717:94	T	G	no	WC214|WC218|WC219|WC247|Drom820	GCAGCACCTGGGAACTCTTAGAATAATTTCCATGTGTTCCCTGAGTGTTTCCTTGGGCGGTCTGACAGGGAAACACAGGGGATTGGCTGTAAA[REF:T|ALT:G]AAAGAAGAAGCAAGTGCCTCCCCATGGACATGGGAAGTAATTAGCGGACTTCCCCCTACCAGGGAACACCTATGACATCAGGAAGCTGCTTGGAGGGTGGCTCATCACCTCCCCCAACACTCAGCCATGTTCCAGAATGCTGAATATGGGG	G	T	T	T	G	G	G	G	T
cML	CBacY1775_contig721:88	A	G	no	WC214|WC218|WC219|WC247|Drom820	AGAAGCCCTTTGTGTGCCTACCATGTAGTTTCCTAGAGTGGGCTGCCAGGGAAAGGCGGGTTTTGGGTTGGAAATCCAAGTAGCATC[REF:A|ALT:G]AGTGCCTCCCCATGGACCGGAGTTGAAGTTAGCAGAGGTCCCACCACCAGAGAACACCTGTGACCCCATGTAGCTGTGTGTCGGGCGACTGCCCAACACCACTACACACTCAGCCTTGTTCAGGAATGCTGAGTGTGGGGAGGTTCTGTCT	G	A	A	A	G	G	G	G	A
cMM	CBacY1775_contig732:952	T	G	no	WC214|WC218|WC219|WC247|Drom820	CAGTGGAAAAGCGATTGGAGCTTGTACCACCCCATATATATTTATTCAGTGAAATTTGCAACGTGAAAGAATCTTTGTGTTCGCAGCCAGGGATTTGAAGGACGGATTTCAAACACACCTATAACTCAGAACTGAGCATGTGGAGAGAA[REF:T|ALT:G]TTCTTTAATCTAGCACAAAGCGATCGCTTTGCAGAAGATACTTTTACTCTGCATTTTCAATCTGTTTCCTAGTATGATTTAAAATTCCTGAATTTATCACTGAAAAACCGATTTGGGGCTTGTCCTTACGCTTCATATATGTAAGGAGTGT	G	T	T	T	G	G	G	G	T
cMN	CBacY1775_contig839:666	T	G	no	WC214|WC218|WC219|WC247|Drom820	TCAAAGTGGATCTAGGAAACAGACTGAGAAGCCAGAGTAATTGTTTCTCCTGCAAACAGATCAATTTGTCCCAGATGAACGAACGTCTCTCCACATGCTCAGTTCGGATATGTAACTGTGTGTGAAGGCCATACTTCACATAGCTTGTT[REF:T|ALT:G]GAACACAAAGATACTTTAAGTTTGCAAACTGCGCTCCATACATATATATGGGTAGATACTAGCTCCAACTCGCTTTTCCAATGAAAACTGCAGAAACTTCAAAGCAGTACGAGGAAACAGACTGAGAAACCAGAGTAAAGTTTCCCTTGCA	G	T	T	T	G	G	G	G	T
cMO	CBacY1775_contig850:450	C	G	no	WC214|WC218|WC219|WC247|Drom820	TATATCTCAGAACAGAACATGTGGAGAGACTTTCATTCATCTAGCACAAATGGAACGTTTTGCATAAGAAAATTTTAATCTGGTTTCTCAGTTTCCTCGTGCCGGGTAGACATTCCTGCAATTTTCACTGGAAAACTGAGTTGGAGCTA[REF:C|ALT:G]TGAATTCCCTTATGTATGTAAGAAGTGTATTTGGCAAATGAAAGAATCATTGTGTTTCCAACAAGCAAGGTGAACAATGGTTTTAACACACATCTCTCAGAACTGAGCATGTGGAGAGTCATTTGTTCATCTAGCACAAAGTGATCGCTTT	G	C	C	C	G	G	G	G	C
cMP	CBacY1775_contig878:109	T	G	no	WC214|WC218|WC219|WC247|Drom820	CTGTTGAGTGTGGTAGGTTCCCTCTTCTGTCAGCAGTGCCTGGGATTTCCTAGAACCACTTCGCGTTCTTCCGTGAGTGTTTTCTAGAGCGGGCTGTCAGGGAAAGGC[REF:T|ALT:G]GGAGTAAGGCTGCAAACCAAGTATTAGCAGGTGCCTCCCCATGGACAGAGGAAGTATTTAGTGAACTTCCCCCTATAAGGGAACACTTGTGACCCAAGTTAGCTGCTTGGAGTTTGGCTTCCCACATCCAACACACACTCAGATTGTGTGT	G	T	T	T	G	G	G	G	T
cMQ	CBacY1775_contig922:483	A	G	no	WC214|WC218|WC219|WC247|Drom820	TCGAGGGCCTTCCCAAGGACTGTGGTGATTTTAGTGGAATTTCATCTAACAAGGAGAAATTGTGACCAAAGTTAACTACCAGGAATGTGGATCCCCACTTAACAGACTCCATCAGGCTTGTACCAGAATGCTGTGTGTGTGGAGGTTCA[REF:A|ALT:G]TCTACTGTAAGCAGTGACAGGGAACCCTAGAAATTTTTCACGTGTGTTTCCTGAACTGTTAGGGCAGGCTGCCAAGGAAAAGAGGGGTTTGGGCTGGAAAGCGTATTAGTAGAGAGTGCGTTCCCATGAACCGTAGAGTGTTTTAGTGGAT	G	A	A	A	G	G	G	G	A
cMR	CBacY1775_contig930:308	T	G	no	WC214|WC218|WC219|WC247|Drom820	CTAGAAGCCATTCACTTGCATTTCCTGAGTGTTTCAAAGGGCGAGCTGCCAGCGAAATGTTGGTTTTCCTGGAAAGAATAGTAGCACCTAGTGCCACCTCATGGATAAGGGAGGAAATTAGCGGACTTCCCCTACCAGGGAATACCTGT[REF:T|ALT:G]CCACCAGAAAGCTGCATGGTGTGTGGCTCCCCACCTATTCCCCAACCTCAGCCGTGTTCTGGAATGCTGAGTGTGAGGAGGTTTCTCTTCTCTCACTAGTGATTGGGATGCCTTGAAGCAATTACCCTGTCATCCCTGAGTGTTTCCTAGG	G	T	T	T	G	G	G	G	T
cMV	CBacY1775_contig1021:470	A	G	no	WC214|WC218|WC219|WC247|Drom820	TCAAAGTGGCCCTAGGAAACACTGTGAGAAACGAGAGTAAAATTTATTCTTGCCAACCGTTCCATTTTGTTAGATGAAAGAACGTCTCTCCATATGCTCATATCTGAGATATAAGTGTGTTTGAAAGCAGCCATTCATCTGGTTTTTCG[REF:A|ALT:G]TAAAACAAGCTTTCTCATCAGTAGCAAACTACACTCCATAGGTATATATATAGGGTGGTAGAGGTTTCAATTCGGTTTTCCTGTAAAAACTGCAGGAATTTCAAAGCAGCACTAGAAAACAGACTGAGAAAGCAGAGTAAATTTTTCTCCT	G	A	A	A	G	G	G	G	A
cMW	CBacY1775_contig1024:546	A	G	no	WC214|WC218|WC219|WC247|Drom820	CCTATTCCACTTCAAGGACCTCCATTCATTATGAAGCAGCCAGATGAACAGGTCATATCTCTCACTATTTCCAGATAAATGGAATGAGAGAAACTGACAGTGGGGATTTTGAAGGAGAATTAATAAAAATGGTCACATTTACATTAACA[REF:A|ALT:G]GTTGCTTATTCTTAAGCTTGACCTTAAAACAGTCAACTGACCTAAGTGACTTGTTGTTACTCACAGTTCCAGGCCCACTGTTAAAACTTGAGCTGTTGATCTTACCATTTCTACTTTACCCCAGTAATCAAAAGCTAGAATCATA	G	A	A	A	G	G	G	G	A
cMX	CBacY1775_contig1415:187	A	G	no	WC214|WC218|WC219|WC247|Drom820	GTGTTTCCTAGGGCGGGCTGCCAGGGAAAGTCGGGGGTTAGGCTGGAAGGCCAAGTAGAAGCGAGTGCCATCCCGTGGAGTTGGGAGGTATTTAGCAGACTACCCCTAACTAGGGAACCCCTGTGATCCCAGGTAGCTTTGTGGAGGGA[REF:A|ALT:G]GCTCCCCACTTCCCCACACACTAAGACGTGTCCCCAAATGCTGAGTGTAGAGAGGTTCCAGCTTCCATCAGCAGCATCTGAGATCTCCTAGAAGCCCTTCTTTGCCTTCA	G	A	A	A	G	G	G	G	A
cMY	CBacY1775_contig59:2204	G	T	yes	WC214|WC218|WC219|WC247|Drom820	CTCCCCACTCTATCATTATCTGATCCTTAGTGTTAAAGAACCACAGATTTTCCATAATCTCCATGATGCAAAACTCAAATGAGCCTTTCAGGAGGTGGCCCATAACACTACGCAAGTTGTATGTCCATCTTTGGATCTATTTCTCCCAC[REF:G|ALT:T]GGAGAGGCTGTAGTTTCAGGTATCTTTCTCAGTGCAGTCTTCTACTGGCCTGGCATATTCAAAATGTTGCTGCTCCTTTATGGTTTATATTATATGGTCCATTGTCTCTTCTATATTAGAACTGGAGGTACTTCATCCTCACAACGTTGTT	T	G	G	G	T	T	T	T	G
cNC	CBacY1775_contig106:2519	C	T	yes	WC214|WC218|WC219|WC247|Drom820	TTTAAATTTAGAAACTACTGTAAACTAATTGGTATAGTTAAATTATTTATAAATTATGTGATATAAATGATATGATTAAATGACAAACTAAATTATTTAATAATAGGTTAAATGGCATTTCTAATTTATACATCTAGAGGGAAATCTTA[REF:C|ALT:T]AGAATAAGCACCATCAGATTTCTTTAAATTATCATATTTTAAATGAAAAATGTAAAATTGCTACTTTAATATGATTTTTGAAGTTTGTATCTACTCTTGAGAAGAGAATATAACCGGGTAAATATTTTGGAATGAATTTCTTTTTAACAAT	T	C	C	C	T	T	T	T	C
cND	CBacY1775_contig127:4034	C	T	no	WC214|WC218|WC219|WC247|Drom820	AGGGGATCCCAGGCATGGTTGACAGAGCAAGAAATGTCCCCACACTCAGCATTCCAGAACAAGTCTGAGTGTGCACGGGATGTGGGGAGAAGAACACCACGCAGATACTTGGGGTAACTGCTGTTTCCTGCCAGGGGGAATACCGATAA[REF:C|ALT:T]TAACTCCCCTGTCCATGCAAGGCATCACTGCTACTAGGCTCCCAGACCAACAAATTCCTTTTCTTTGCAGCCTGCCCTAGGAAACACTCAATGAAGGCATGTGAAGGGCTTCTAGGAGATCCCAGGTGCTGCTGACAAGAAGACAGAACCT	T	C	C	C	T	T	T	T	C
cNE	CBacY1775_contig143:5551	C	T	no	WC214|WC218|WC219|WC247|Drom820	ATAGTGAGATCCAGATGGATGAGGATATAATGTGGCATCTTCCGGTGGAGAGGATTCATGCTCATCTGGAGCATCTTGCTCATCTGGCTCCTAATATCAAATATTTATAAAGAAATTAAGAGTTTGACTATAAAATAACTTTAAATTTA[REF:C|ALT:T]TTTAATCTACTTCTTTTGAGATAATTTTTTTAAATCCACTAAGATGACATCTTTTTTTTTCTTTTACTGTAGAAAAACTAATTCACAACTAAAGAACAATTTTGATTTTCCTACATGTGATTTTTAGACAATTTCACAGAAATTTCTCCAG	T	C	C	C	T	T	T	T	C
cNF	CBacY1775_contig153:5136	C	T	no	WC214|WC218|WC219|WC247|Drom820	CTTTTACTTCTTCCTTTCCAATTTGGATACCTTTTATTTTGTTTGCTACTAAATTAATTTGGCCAGAACTTCCAATACTGTGTTGAATGAAGGTGAAAGTGGACATCTATGTCTTGTTCCTGGTCTTAGACAAAAGTGTTGTAGTCTTT[REF:C|ALT:T]ACCATTGGATATGATGTACACTGTAGGTTTTTCGTACATGCTTTTATTATGTTGAGGTAGTATCCTGTTCCTATTTTGTTATGTGGAAAGTTGTTGATTTTGTCAAATGTGTTTTCTGCATTGAGATAACCATGTATTTTTTTTCCCTTTA	T	C	C	C	T	T	T	T	C
cNG	CBacY1775_contig176:248	G	T	yes	WC214|WC218|WC219|WC247|Drom820	TAGGTCCCATTTGTTTATTTTGCTTTTATTTCTATTCCCTGGGTAGGCTGGCCTAGAAGAACATTACAAAGGTTTATATTGGAAAATGTTTTGCCTATGTTATCTTCTAGCAAGTTTATTGTGTCTTATTTTTAAGCCTTTAAGCCATT[REF:G|ALT:T]TGAGATATTATTGTGTTTGGAGTGAGGGAGTGTTCTAACTGCATTGATTTACATGAAGCTGTTCAGTTTTTGCAACACCACTTGCTGAAAAGGCTGTCTTTACTCCACTGTATATTCTTGCCTCCTTTGTCAAAGATTAATTGACTGTAAG	T	G	G	G	T	T	T	T	G
cNH	CBacY1775_contig180:4082	C	T	no	WC214|WC218|WC219|WC247|Drom820	AGCTACCATCGCCAATTATTGGAGAAATGCAAGTCAAAACCACAGCGAGGTATCACCTCACACCAGACAGAATGGCCATCGTTAAAAAGTCCACAAATGATAAACCCTGGAGAGAGTGTGGACAAAAAGGAATCCTTGTGGATCATCGG[REF:C|ALT:T]GGGAATGTAAGCTGATTCAGGCTTTGTGGAAACCGTATGGAGGGTCTCATAAAACTAAGAATAGCAATACCATATGATCCAGCATGTCCCCTTCTAGGGATGTTTGTTCAGGGAAAAAAAGAAAGGGAAAGGGAAGGGAAGGAAGGAAGGA	T	C	C	C	T	T	T	T	C
cNI	CBacY1775_contig262:1790	C	T	no	WC214|WC218|WC219|WC247|Drom820	TCTGGATGTATGTATGTCTGTGTATGTTATAAATATGATATGTTCCTATCTCTGGGTGATATTATCAATATGAATTTCTAAAAGTTCTATTTAATTGAATAAAAAGTAAATGCTTACAAGTTGAATATTTCTAAATGCAACAAAAAAAG[REF:C|ALT:T]AATCTAAATATTTAAAAGATATTTTAACCTAGGATTAATCTTTAATAAATAAAAACAAGCTTAAGTTGTTGGTTTGATTAATGCAGACATGCCTTCAGGATTCTCAACATTAGATATAATACTTCATTCCAAAATCTGTCAACAGGAAAGT	T	C	C	C	T	T	T	T	C
cNJ	CBacY1775_contig310:2913	C	T	no	WC214|WC218|WC219|WC247|Drom820	ATCTTAGTTTTTGTCTATTTTTGTTGATTGTTTCAAAAAACAACTCACTTTTATTGATTTTTTTGACTGTCTTTCTGTCTTTTATTTCACTAATATCTGCCATAATGAGTTATTTCCTTCATCTAGCTTTGGGTTTAGTTTGTCCTTTT[REF:C|ALT:T]CCAATTCTTTCATATGTAACATTAGGTTGTTGATATTTCTTTCTTTTTTAAATTTTTAATTGAAGTATAGTTAGTTTACAACGTTGTGTCAATTTCTGGTATACAGCATAATGTTTCAATCATATACATATATATATATATATTCCTTTTC	T	C	C	C	T	T	T	T	C
cNK	CBacY1775_contig324:1564	A	T	yes	WC214|WC218|WC219|WC247|Drom820	ATCTTATCCGGACAGAGGAAGGAAACTTTTTCATATTCATCTGCTAATGTTAGGGTTGATCTGAAGGAAATTAGAAGACCCGTTCAAACAATCCTCTTTCAAACTTGCTTAGAATGCTTCATAACAGCTGGGTCTGCTGAGGGGCTGCT[REF:A|ALT:T]GTGTTTTTTTATGATGAGTTACAGCCAAGGCCATTCAGGACAGGAACACAGGATAGTTAGGGAAACCGTGGAAACACAAGCCTCACCTAAGGCCTATGAATTTGCTCTAATTTTTCTGATTGGTCCCCAGAGTTGAATTATTGTCTAAGTT	T	A	A	A	T	T	T	T	A
cNL	CBacY1775_contig351:1951	G	T	yes	WC214|WC218|WC219|WC247|Drom820	ATGCCAAATGTATAATGACCTGTATTCTAATGACGTAGTATCCTACAGAGTAGTTTCACTATCTCTTTTCACCTCCAAGGCTCAATTATATTTTTGATACATCAGCTTATAATTAATATCTCAAGTTCATTTCTCCTGAGCTCCAGACT[REF:G|ALT:T]AGATAAAACTTAATTTTAAGAAAAGTACTTTACATGTTTGTATATATGTTGCCTAGAAATAGTCAACTTAGTTTTCCACATTTGTGGACATTATTTTAAAGTTCTTCACCTCTAAGATCATATAAACATTCATAACATTTTTCTTGTAATA	T	G	G	G	T	T	T	T	G
cNM	CBacY1775_contig650:794	G	T	yes	WC214|WC218|WC219|WC247|Drom820	CGCCTGGGATCTCCTGGAACACATATCCTGCTGTCCCTGAGTGCCCCTAGGGCGGGATTTCAGGGAAACGCTAGGGTTGGTCTAGAACACCAGGTAGCAGTGAGGGCCTCCCCATGGACAGGGGTGGTAATTAGAGGACTTCCCCGTAC[REF:G|ALT:T]ATGGAAAACCTCTGTCCCCAGGGAGCTATGAGGATTGCTCCTCGCCACCTCCCTTTCACACACTGCTGACTTCCAAAATGCTGAATGTGGGGAGGTTCTGTCTTCCTTCTACAGCACCTGGGATTTCATAGAATCATTTTGTGTGACTTCC	T	G	G	G	T	T	T	T	G
cNN	CBacY1775_contig677:1044	C	T	no	WC214|WC218|WC219|WC247|Drom820	AATGTCATGTTGTGCTAGCATACAATTTTGTCAGAAAATAATGCCAAAATACAATTCACCACTTGATTCATTTTGTTCATCTGGAAAATTAGTGCACTGTTAAAATTACAACTAAATCAAATTTTCTTTTAAAGACAAATATGATTTCA[REF:C|ALT:T]AATTTTAAAATTTTATTCACAGAGATAAAATATCAGGCTATTTTGTCACTACATGTTATAAAATTTTAATTCTAAATTTCCACAGTCTAGCCTCCTTCCATACAAAAATCCTTTAAAAAATGAATGAATATGTAGGTATTTTTACATTAAA	T	C	C	C	T	T	T	T	C
cNO	CBacY1775_contig1140:340	A	T	no	WC214|WC218|WC219|WC247|Drom820	GCATCCCGTTACATTTGTGCCTGATTAACGAACATCTTCCCAATTCTCAGTTCTGAGAAAAAATTTTCTTTGAAAGCCGTCCTCCAAATTGCTTATGGTTAACACAAATTCTTTTATGTAGCAAAATATACTCCATACATTAATATAGG[REF:A|ALT:T]AGGTATTAGTTTCAGCTCTGTTTTCCAGTGATAACTGCAGGAAACTAAAACCAGCAATAGGAAACAGACTGAGAAACCAGAGTAAAAGTTTCTCCAGCAAACCTTTCAATTTTTGCAAGATGAACGAACGTCTCTCCACATGCTCAAATTT	T	A	A	A	T	T	T	T	A
cNP	CBacY1775_contig1153:120	C	T	no	WC214|WC218|WC219|WC247|Drom820	AAGATCTCTTCCTACCCAGCTTATTGTTCCAAATCTTAGTATTCATTGTATCCTGGGAATCAATGTGAAATAGTTCAGCAAAATTGTGGGACACTTCGTGAGCAATTATTTCCACATTA[REF:C|ALT:T]CTAAAATTATTCTATGCTCCTCTTCTGAACAACCTGGGCACCCACTCCTCCTTGGATCACCCACAGCCCCTCACTTGACACTGATAACTTGAAGCATCCAAATGAAGGGGCAAAGAAGATGATTGGAATGGGTGTTTAATTCTGCTCACAT	T	C	C	C	T	T	T	T	C
cPP	CBacY1775_contig27:127	A	T	yes	WC214|WC218|WC219|WC247|Drom820	CAGTTTGGTGCAGCCACTGTGGAAAACAGTATGGAGATTCCTCAAAAGACTGAAAATAGCCCTACCATACAATACAGCAATCTCACTTCTGGGCATATATACAAAGAGAACCTTAATTCAAACAGA[REF:A|ALT:T]AAATGCACACCATTTTCATAGCAGCACTATTTACAATAGCCAAGACATAGAAACAACCTAAATGTCCATTGATAGATGGCTTGATAAAGAAGTTACGGTATATTTATACAATGAAATACTAGTCAGCCATAAAAAATAATAAAATAATGCC	T	A	A	A	T	T	T	T	A
cPQ	CBacY1775_contig31:7735	C	T	yes	WC214|WC218|WC219|WC247|Drom820	CATTTTTTTTCTTTCCATCTACTTGCACTGGGGATTTTAGGTTTCAGAGCCAGACCTAGAAAAAATGGCCTCTTATTAAACAGCTGCAAAAATTGTAAAATTTGTGTACATATACGTATATATATACACAGATATACACATTATAGATA[REF:C|ALT:T]AGATATATATATGAATATAGATGGTGTGTGTGTCTGTCATTTCTTTTTAATGGTTCTGCTTCTATGGAGAAGCCACAACTAAAGAAGGACTCATCTATCTAACCTTCCACACTATACCATCTTCACTCCTGAATTATTTTGATTCATCACT	T	C	C	C	T	T	T	T	C
cPR	CBacY1775_contig55:4664	C	T	yes	WC214|WC218|WC219|WC247|Drom820	TTTCCAGTTACTGCATTTATCATTCCTAAAAGTTCTTGCTGATTATTTTTCAACTCTGCTTGGCCCTTTATCAAGATTACCTTTTGTTCTTGCAGCTATTTCAGGGAAGTTCCAAGCCTTATTTTTGTGGGTGTGTTTCTCTATCATGG[REF:C|ALT:T]TGTTTCTATGCCAGGTAATATATGTAAAATATGATTGCTAAGAATATTAAGAAGCCTAAGATGATTATCCCTTCCTTTTTAGATTATATGCATTTCATCTTTCTGGTCTTGGGGTGTCTGTCAGACCAATATCACCTCATTTGAGTTGAGA	T	C	C	C	T	T	T	T	C
cPS	CBacY1775_contig62:10404	C	T	yes	WC214|WC218|WC219|WC247|Drom820	AAGATTCAGAATGTACAGCAAGGACAAAAGTGGTAAAGACATAAGTCAACATATCCATAAAACCAATCAAATAGAAGATACATCCTAGTTAGTATATTTTAAATTATTTAATACTTGTATTAACAGGTGCTTGCAGTTTATTGACTTTT[REF:C|ALT:T]TTTTAAATCAAGCTGTGAACTGTTATAATGAATTAAAAATTAGGTTCTTAAAAATCTCAACTTGACCAGATACAAAACAATTTAAAAACCTTTAAAGATGCAGGGAAAGTAATTTCTATTATTACAGAAGTTTTCCAATAAAGAAAATGGA	T	C	C	C	T	T	T	T	C
cPT	CBacY1775_contig127:6431	A	T	no	WC214|WC218|WC219|WC247|Drom820	GTGCTGCTGACAGAAGATGGAACCTCCCCACACTCAGCATTCTGGAACATGACTGAGTGTGTGTGGGAGGTGGGGAGCTGCACTCTAGGCTGCTACCTGGGGTCAGAGTTGTTCCCTAGTACGGGGAAGTCTGGTAATTACATCCCCTG[REF:A|ALT:T]CCATTGGGAGTCACTCACTGGTACTTGGATTTCCAGCACAACCCCCGCCTTTCCTTGGCAGCCCGCCCAATGAAACCCTCAGGGAA	T	A	A	A	T	T	T	T	A
cPU	CBacY1775_contig156:1966	A	T	yes	WC214|WC218|WC219|WC247|Drom820	CATCGAGTGAATCCCCATTGACAGGGGAGGTAATTATCAGAATTCCCCCTAACAGGGAACACATGTGAGCTCATGTAGCTGCGGGGATGTGGGCTCCCCACATCCCCAAAACTCACAGTCGTGTTCCAGAATGCTGAGGGTGGGGAGAT[REF:A|ALT:T]ATGACTTCATCAGCAGTACCTGGGATCTAATTGAATCCTTTGTGTGCCTTCCCTCAGTGTCCTAGGGTGGGCTGCCAGGGAAAAGTGGGGTTTGACCTGGAGCCCAAGTAGCAGCGAGTGCTTCCCCAAGGAGTGGGGAGGTAATTAGCAG	T	A	A	A	T	T	T	T	A
cPV	CBacY1775_contig283:1810	C	T	no	WC214|WC218|WC219|WC247|Drom820	CACAGGTGTTCCCTGGTAGGGGAACTCCACTAGTAAACTCACCTATGCATGTGGATAGACAAGCTGTTACTTGGCTTTCCAGACCTGCTCCTGCCTTTCCCTTGAAGCACGCTCTAGGAAACACTCAGGGAACTCAAGAGAAAGATTTC[REF:C|ALT:T]AGGAGAACCCAGGTTCTGCTTATAGAAGACGGGACCTCGAAACACTCATCATTCCAGATCAAGTGTGAGTGTTTGGTTGAAGTGGGGTGCTGCACACCATGCGGGTAAATGAGGTCACTGTGCTAACTGTTAGGGGGAAGTCCGTTAATTA	T	C	C	C	T	T	T	T	C
cPW	CBacY1775_contig290:3101	C	T	no	WC214|WC218|WC219|WC247|Drom820	CAATTTCTGATATACAGCATCATGACCCAGTGGTGCATATATATATATACATACATTTGTTTCATATTTTTTCAGTAAAGGTTATTATAACATATTGAATATATTTCCCTGTGTTGTACAGAACAAATTTTCTTTTATCTATTTTTATA[REF:C|ALT:T]GTAGTGATTAACATTTGCAAATCTCAATCTCCCAAATGTGTCCCTTCCTACTCTCTTTTGCTTGGTAACTCATAAGATTTTTTACTATGTCTGTGAGTCTGTTTCTGTTTTGTAGATGAATTCATATGTTATTCCTCTTTCTCTTTCTGGC	T	C	C	C	T	T	T	T	C
cPY	CBacY1775_contig339:403	G	T	no	WC214|WC218|WC219|WC247|Drom820	CTCAGTGAAGTCACGCGAAGGGCTTCTAGGTGATCCCAGGCGCTGCTGACAAAAGACGGAACCTCCCCACAGTCAGCATTCCAGAACATGGCTGAGTGCATTTGGAAGATGGGGAGCTGCACTCCACACTGCTTCCTGGGGTCACAGTT[REF:G|ALT:T]TTCCCTAGTGTGGGGAAGTCCGCTAATTACCTCCCCTGTCCATGGGGAGGCACTCCCTGCTCCTTTGCTTTCCAGCACAACCCCCGCTTTTCCCTGGCAGCCCACCCAATGGAACACTCAGGGAACACACGGGAAATTCTTCTGCGAGTTC	T	G	G	G	T	T	T	T	G
cPZ	CBacY1775_contig357:1869	A	T	no	WC214|WC218|WC219|WC247|Drom820	AAGATTGGGGTTTGCTAGAAAGGCAAGTAGCAGTTGGTGCCTCCAGATGTACAGGAGAGGTAATTAGCTGAGTTTCCCGTAACAGGAAACACCTGTGACCACAGATAGCTGCATTGAGTTTTGCCCCCCAACTCCCCCACACACTCAGC[REF:A|ALT:T]GTGTTCCAGAATGCTGAGTATTGGGAGGTTACATCTTCTCTCAGCAGAGCCTAGGATCTCCTAGAAGCCCTTTCATGTGTTCTCTGAGTGTTTCATAGGGTGGGCTGTCAGATAAAGCCCTGGGTTGCACTGGAAATCTAAGAAGCAGCGA	T	A	A	A	C	C	C	C	A
cQB	CBacY1775_contig489:1000	A	T	no	WC214|WC218|WC219|WC247|Drom820	TGGTCTTTTCTCCTCAGGCAAGCTGTAGCACTTTGGGTTTTGCAGCCACGGATACCCACCTCTTCCCTTGCAAAGCAGATAAACATTTGTACTGATGTTCTGGTTGTCTAAACCACAGGTACATGGTTTCCTGTGCATTTCTTAAAATA[REF:A|ALT:T]GTGTTGAGCAAAGGAAAGGAAATTAACTAGTTTTCTAATCATCAATGATATGTACCCACCTTCTACCCTACTGTTATTCCCACTCTTTTAGAAATGTTATCTTCAGAAGTCAAATTTCTGGGGAAAATGTTTAACTTCTTGGTCATTTGGA	T	A	A	A	T	T	T	T	A
cQC	CBacY1775_contig491:1560	C	T	yes	WC214|WC218|WC219|WC247|Drom820	TCACAGGCCTTGCATGAGCATTGAGTTCCAAGTTTTCCCAAGTTAATCTATGTTCCTTCCCAGAAAGACCTGGGTGCCAGCTCCTTTTTGGAAGAGCCACAGCCCCTCATTTGATTCTGCTTACTGGAAGCATCCAAATGAAGGTGCAA[REF:C|ALT:T]GACTGTTTGAATAGGTCTTGTAATTTCACTCAGATCAACCCAAACTTTGACACTTGACTCATACTGGGAATGAAATGAGTGCAGACAGTGTCCCTCATCTGTGCTGTTGTGATAAAAGAGTGTTTGTGTTGTTAGGAAGCAAGTGTAACTA	T	C	C	C	T	T	T	T	C
cQD	CBacY1775_contig550:860	C	T	no	WC214|WC218|WC219|WC247|Drom820	CTTCTCTTAGTGTTTCCAAGGATGGGCTGCCAGGAAAGGCAGGTGTTGTGCTGGAAATCCAATTTGCAGTGAGTGCCTCCCTACGGACAGGGAAGGTATTTAGAGGAATTACCTCTACCAAGGAACACCTGTGATAAAAAGTAGCTGCA[REF:C|ALT:T]TGAGAGAAGAACTCCACCTCTCCTACACACTCAGCCATGTTCCAGAATCCTGAGTTTGGAAATTTTCCGTTATCGTTAAGAAGCGCCTGGTATCTACAAGAAGCCTTTCACGTGCATTCCATCAGTGTTTCCTAGGGAAGACTGCCTGGGA	T	C	C	C	T	T	T	T	C
cQE	CBacY1775_contig558:641	A	T	no	WC214|WC218|WC219|WC247|Drom820	TGTTCTCTTTGAGCTAGATGAATGAAAGTCTATATATTCTCATTTCTGAGAGATATCTTTGTGGGAATGCCGTCCTTCAGCTAGCTTGTTGGGAACACAAAGCTTATTTTCAGGGGCAAAATGCACCCCAAACATATATATAGGGAATT[REF:A|ALT:T]CAAGCTCCAATGCAGATTTACTGTGAACTGCAGGAACTTCATACCAACACTAGAAAACAGAATGATGAACCAAAGAAAAATTTTCTCCAGCTAACTCTTCCCTTTGGGCTAGATGAAAAAATGCCTCCCAACATGAGCGTCTATTCTGAGA	T	A	A	A	T	T	T	T	A
cQF	CBacY1775_contig574:129	A	T	no	WC214|WC218|WC219|WC247|Drom820	GCAGTTTTCACTGGAATATTGAGTTGGAAATTTTCACTCCCCATATATATATATGGTGAGTTTTTTGCAAGTGAAAAAACTTTGTGTTCCCAAGAACGTCAGTGATGAACCACTTTGACACACAATTG[REF:A|ALT:T]CTCTCAAAAATGAGCATGTGGAGAGACGTTCGTTCATCTAGCACAAAGGGAATTTGTTGCATGAGAAATTTTACACTGGTCTCTCGGTCTTTTTCCTAGTGCTTGTTTGAAATTCCTGCAGTTTTCACTGGAAACCTGAGTTGAATCTAGT	T	A	A	A	T	T	T	T	A
cQG	CBacY1775_contig626:804	A	T	no	WC214|WC218|WC219|WC247|Drom820	GTTTGCTACTGATGAGAAATCTTGTGTTCCCGAAAAACCAGGTGAAGGACTGCTTTCAAACACACTTATATCTAAGATCTGAGCATGTGCAGGAACGTTCGTTCATCTAGCAAAAATGGAACGGTTGGCAAGAGAAACATTTACTCTCG[REF:A|ALT:T]TTCTCAGTCTGTTTCCTAGTGCCACTTTGAAGTTCCTGCAGTTTAAATTGGAAAAACGAGTTTGAGATTTTACCTCCCCATATAAATTTACGGACTGTTTTATGCAACTGAAAAAAAACTTCGTGTTCCAAACAAACAAGGTGAAGGACGG	T	A	A	A	T	T	T	T	A
cQH	CBacY1775_contig660:896	C	T	no	WC214|WC218|WC219|WC247|Drom820	TGCAGGGGCTGGGCTGGAAATCCAAGTAAAATCTTCTCTCTCCGCATGGACAGGTGAGGTTATTACTGGAATACCCCTACGAGGGAACACATATGTCCTAAGTTTGCTGTGTGGAATGGACCTCGCCCCCACCCCCACACCCTGAGTCA[REF:C|ALT:T]GTTCCAGATTGCTGATTGTAGGGTTTCCATCTTCTGTCAGCAGCACCTGGGATCTCCTAGAAGCGCTTCACTTGCACTTCCTGTGTGTTTCAAATTTCGAGATGCTAGGGTAATGCAGGATTTCATGGGAAACCTAGTAACAGCAAGCCAC	T	C	C	C	T	T	T	T	C
cQI	CBacY1775_contig670:694	C	T	no	WC214|WC218|WC219|WC247|Drom820	CTGCAAAGCGATCACTATTGATAGATAAACAAACGAGTCTCCACATGCTCAGTTTTCAGTGATAAGTGTGTTTGAAAGCCGTTTATCACCTATCTTGTTGGCAACACAAAGATACTTTAAGTTTGCAAAATGCAATCCATACATAAATA[REF:C|ALT:T]GGGTAGGTACAAGAAACTGCTCGGTATTCAACTGATAACTGCAGGAAGTTCAAAGCAGCATTAGGAAACAGACTGAGAATCCAGAATAAAACTTTCTCTTTCAAACTGTTCCATTTGTGCTAGAAGAGCGAACATCTCTCCATATGCTCAG	T	C	C	C	T	T	T	T	C
cQJ	CBacY1775_contig708:201	A	T	yes	WC214|WC218|WC219|WC247|Drom820	GGGAACACAAAGATTCTTTACAGTTGCAAGGTTCACTCCATACATATATATCTGGAGGTCGAGCTCCAACCAGATTTTAAAGTGAAATATGAAGGAAATTCAAACCGGCACTAGGAAACAGACTGAGTACCCACAGTAAAAATTTCCCC[REF:A|ALT:T]GCAAACCTTTCCCTTTGTGCAAGATGAACAAACATCTCTCAACATGCTCAGTTCTGGGAGATAGGTATGTGTGAAATGATTCCTTAACATTGCTTGTTGGAAAAGCATAGTTTTTTTCATTTGCCTACTACACTGCATACATATATATGGG	T	A	A	A	T	T	T	T	A
cQK	CBacY1775_contig806:620	C	T	no	WC214|WC218|WC219|WC247|Drom820	CTACCAGGAAACACCTATGAACATTGGTAGCTGAGTGGAGTTCTCCATTCCTACCACACACACTCAGACTTATACGGAATGCAGAGTGTGGGGGGTTTCCGTCATCTATCAGCAGTGCCTGGGATCTCCTACAAGCCCTTTGATTGTCT[REF:C|ALT:T]CCCTGAGTGTTTCCTTGTGCTGTCATCCAGGAAAATGTTTGGGTTGTGCTGGAAACCTAAGTTAAAGTGACTGCTTCCCCATGGACAGTGGAGGTAATTAGCAAAATTCACTGTAAAAGGGAACACTTGTGACCCAATTTTGCTGTGTGGA	T	C	C	C	T	T	T	T	C
cQL	CBacY1775_contig843:817	A	T	no	WC214|WC218|WC219|WC247|Drom820	GAGAGACATTCGTTCAGCTAGGAAAATATGAACGGTTTGCAGGGGTAATATTTACTCTGGTTTCTCAGTCTGTTTCGTACTGCTGCTTTGAATGTCGTGCAGTTTTTACAGGAAAACGGTGTTGCCACCTCTACTTCTCTCTATATATA[REF:A|ALT:T]GTATGGATGGTAGTTTGCTTCTGATGAGAAAGTTTGTGTTCCCAAAATGCCAGGGAAGGACTGCTTTCAAACACACTTATATCTCAGAACTGAGCATGTGGAGAGACGTTCGTTCATCTAGCTCAAAGGGAACGGG	T	A	A	A	T	T	T	T	A
cQM	CBacY1775_contig981:167	C	T	no	WC214|WC218|WC219|WC247|Drom820	TCCCTACAAGCTAGTTGAAGGACGGCTTTCACACACTTTACCTCTCAGAACTGAGAATTAGAAGAAACGTACGTTCATATAGTAAAAAGGGAAGTAGTTACAGGAAAAACATTTACTCTGAATTCTCAGACAGTTTCCTAGTGCCAGGT[REF:C|ALT:T]GAAATTCCTGCAGATTTCAGTTGAAAACCAATTTGGAGGTTGTAGCATCCCATATAATTATAGGGATATTAATTTGCAACCTAAAAGAAACTATATGTTCCCAACAAGCTAGGTGAAGAACGGCTTTCACGCAATATTATCTATCAGAACT	T	C	C	C	T	T	T	T	C
cQN	CBacY1775_contig1043:362	C	T	no	WC214|WC218|WC219|WC247|Drom820	TGGTGCTTTCATTTCCTCCCCTCAAGGTTCTACACTATAATTTCTGGTGAATAGTTTATGTTGCTTTTATGTTGCAGCCAAAATCAAGCTTACGTCCTCAGGGTGGCACTTAATGCCTTTCCAACTCTAAGCCCAGCAACTCAATATTG[REF:C|ALT:T]TTAGTCATTTCTTTATAGATCTACCATCTGGCTACCTTGGCATATCTTTATGTTTCACTGTATCTGGAGATAAATCCAGGAAAAATGTTTATCAACCATGTTAACTCCAACGTCAAAACTTTTGCTCCAGCACAGCCTTAGACTTAGGATA	T	C	C	C	T	T	T	T	C
cBI	CBacY1775_contig977:247	A	G	no	WC214|WC218|WC219|WC247	CCTTGTGCCACATTGAAGTTTCTGCAGTTTTTATTGGAAAAGCGAGTTGGAGCTTATACCTCCCCATATTTATGTATGGAGTGTAATTTGAAACCTTAAGGAATTTTGTGTTCCCGAGAAACCAGGTGAAGGCCTGCATCCAAACAGAC[REF:A|ALT:G]TATATCTCAGAACTGAGAATGTGGAGAGTATTTCGTTCTTCTAGCACAAAGAGATCGCTTTGCAGAAGATACTTTTACTCTGCATTCTCAGTGTGTTTCCTAATATGATTTGAAATTCCTGAATTTATCACTGAAAATCCAAGTTGGGCTT	A	A	A	A	G	G	G	G	A
cRI	CBacY1775_contig257:3715	G	A	no	WC214|WC218|WC219|WC247	CCTTTTGCAAGACTTCCCTGATTGTATCCTTGGGAGGACGTCAAGGTAAATGCAGGGGTTTTACTGGAAAGCCTACTAGCAGCGAGTGTCTCCCCATAGAGCGTTGAAGTACTTAGAGGACTTACCCCAAATAAGGAAAACCTGTGACC[REF:G|ALT:A]CAATTAGGTACCTGTTGTGTGTCTCCACAACCCCACCAAACTGTCAGCTGAGTTTGCAAAATGCAGACTGTGGTTTGGTAACGTCTTAT	NA	G	G	G	A	A	A	A	G
cFZ	CBacY1775_contig60:10423	C	A	no	WC247	AATGTACCTTAAGACTTTTCAAGTAAGACAAAATCTAAACAGCACTGCAAGAATTCATAAATAATGTATCACAATTTTTCGTACTTCAGTAAGAAAACCGCATTTCCATCCCTTAACATACAAAATGATCACTAATCACGTAAATGCAC[REF:C|ALT:A]TTTACAAGAAAAATTTTCCAGAAAAAAAAAAGCTTCAAATTTTTATTTCTCAGCTCTTGAGCAATCTTAAATCGTTAGCATAAAAGACTAGTGAGAACTTCTCCCCATGAAATCAAGTTTCTACCACTGAGACACTCAGGGCAGCAACTGT	C	C	C	C	C	C	C	A	C
cBK	CBacY1775_contig670:853	A	T	no	WC305	CAAGAAACTGCTCGGTATTCAACTGATAACTGCAGGAAGTTCAAAGCAGCATTAGGAAACAGACTGAGAATCCAGAATAAAACTTTCTCTTTCAAACTGTTCCATTTGTGCTAGAAGAGCGAACATCTCTCCATATGCTCAGTTCTAAG[REF:A|ALT:T]TACAATTGTGTTTGAAAGCATTCCTTCACCTAGGTTTTTGAGAACACATACATTCTTATCAGTAGAAAACTACACTCCATACATATACACAGGGATGTAGAAGTTCCAACTCGGTTTTACTTTAAAAACTGCACGACATTCACATTGGCAG	A	A	A	A	A	A	A	A	T
cGB	CBacY1775_contig28:13652	C	T	yes	WC305	GCATCCATGCCAGAATGGTGACCACTACCCATGCCTGGATGACTTAGAGGGTCTGGTAGCTGTGGGCCGAGACCTACCTGTGGGGTTGGAGGAACTGAGACAGCTAGAGTTGCAGGTAATAAAAGCGCACTCCTGGAGAGAGAAGGCCT[REF:C|ALT:T]CAAGACTTTCCTGAAAAAGAATTCATGGTACACGTTGCTGGAGGTGAGGCCTAGGACCCTGACCCATAACCTCTTATGTCCCTGGCCTGGCTATTGTGAGATGACTCATATGAGAGCATGCGGGTTTGAGGGATGCTGGGACAGGAGGAGA	C	C	C	C	C	C	C	C	T
cGC	CBacY1775_contig79:799	C	G	yes	WC305	TGCAGAAACATGGATGAACCTGAAGAATGTCATTCTAAGTGAATTAAATCACCAAGAGAAAGAAATATACCACATAAAATGACCAATAAGTGCAATCTAAATTTTTTTTGAAAAGGACAAAATAAATTCATCTAAAATACAGAAACATA[REF:C|ALT:G]TAGCAGACTTGGTAAACAATCATACAGTTACTGAGAAAAAGAGATGGAAAGGGATAAATTTGGGATTTTGAGATTTACAAATGTTAGCCACTATATATAAAAATAGATTTTAAAAAAGTTTTTTGAATGGCACAGGGAGCTATGCTAAATG	C	C	C	C	C	C	C	C	G
cGD	CBacY1775_contig117:2927	C	T	no	WC305	TTCTAGGAAATCCCAGGTTCTGCTGAAACAAGACGGAACCTCCCAACACTCAGCATTCCTGAACAAACCCTAGTGTGTAGGGGAGGGAGCAAAGCAGCCTCCACGTAACTCCCTGGGGACACAGGTGTTCCCTGACAGAGTGTAGTCCA[REF:C|ALT:T]TTATTACCATCCTATGTGGAGGCAATCTATGCTACTTGAATTTCCAGCACATCCCCTGCGTTTCCCTGGCATCTCTCCCTAGGAAACAGTCACGGAAGGCACGTAAAAGACTTCTATGAGATCCCAGGTCCTGCTGACAGAAGATGGAACC	C	C	C	C	C	C	C	C	T
cGE	CBacY1775_contig185:1151	C	G	no	WC305	AAGCTCGCCATAGGAAACACTCAGAGGAGACAGGCTGAGGTATTTTAGGAGATCTCAGGTGCTGCTGACAGAAGACAGAACCTCCCCACACTCAGAATTCGGGAACACAGCTGAGTGTGGGCGGTGAGGAGTCACCCTCCATACAGATA[REF:C|ALT:G]CTAGGGTCAGAGGTGTTCCCTGGTAGGGGGAATTCCTCCAAATTACTCTCCTGTCCATGGGGAGGCACACACCGCTAATTGGATTTCCAGACCAACCGCCGCTTTTCCATGGAAGCACGCCATAGGAAACACTTAAGGAACTCACGCAAAT	C	C	C	C	C	C	C	C	G
cGF	CBacY1775_contig339:1570	C	A	no	WC305	TGGAGTTGGGAAGCCAAACTCCACACAGCTAACTGGGGTCACTGCTGTTCCCTGCTAGGTGTATTTCTGCTAATTATCTCCCTTGTCCATGGGGAGGCACTTGCTGCTACTTGGATTTCCAAGCTAACCCCCAACTTTCCCTGGCAGCC[REF:C|ALT:A]GCCCAAGGAAACACTCATGGAACACATGGAAAATGCTTCAATGAGATCCCAGGCGATGCTGAAAAAGATAGAACCTTCCCACACTCAGCACTCCGGAAAATAGCTGAATGTGTGTGAGTGGGGAGCCGACTACCACGCAGTTACCTGAGAT	C	C	C	C	C	C	C	C	A
cGG	CBacY1775_contig507:467	C	T	no	WC305	ACTGAGTATGTGTAGAGACGTTCGTTCTTCTAGCAAATTTGGAACGGCTTGCAAGAGAAAATTTAACTTTCATTTCTCAGTCTGTTTCCTAGAAATGCATTTAAGTTGATGCAGTTTTCCTTGGAAAACCGATTTTGGAGCTAGTACCT[REF:C|ALT:T]CCCATATATATGTACAGAGATCTTTTTGCAACTAAAAAGTAACTATGTGTTCCCAACAAGCTAGGTGAAGGACGGCTTTGTAACACATGTATCCCTCAAAACTGAGCATGTGGAGAGAAGTTCGTTCACATAGCAAAAGTGATCATTTGCT	C	C	C	C	C	C	C	C	T
cLC	CBacY1775_contig457:1553	G	A	no	WC305	CTTGAATGGCTGTGTGCTGCCCCCTTCCTGTCTCATTCCCCACTCAGAGATTTTACTCCCATAATCTTATGCAGTTACAGAGGGGTGAAGGTCTGTCTTCTGAAACTGCTTCCATGCTGAGTATGGGTGTTGACCCTGCCTATCAAGGA[REF:G|ALT:A]TAAAAATCTCTGAATGCCTAGTCTAGGGGCCCCAGAAGCAGGATAGACTTTTGTTTTTGCATCCAAGGTCTGGGGGTTTGGGCTGGAATCCTTGCATAGCCATCATCTGATGTAGGGCTGCTGTAATCCATTGTTTTCATTGACTTTGGTG	G	G	G	G	G	G	G	G	A
cPI	CBacY1775_contig286:858	T	A	no	WC305	GAGCTGAGCATGTGGAGAGACGTTCGTTCATGTAGGAAAATGTGAACTGATTGCAGGGTAAATATATACTCTGTTTTTTCAGTCTATTTCCTTGTGCCGCTTTGAAATTCGTGAAGTTTTTACAGGAAAACCGAGTTGCAACCTCTACC[REF:T|ALT:A]CCTTATATATATATGTATGGAGGGTAGTATGCTACTGATGAGAAATTTTGTTCTCCCGAAAAGCCAGGTGAAGGACTGCTTTCAAACACACTTATATCTCAGCAGTGAGCATGTGGAGAGACTTTCGTTCATCTAGCACAAATGGAAGACT	T	T	T	T	T	T	T	T	A
cPN	CBacY1775_contig650:848	T	A	yes	WC305	GGATTTCAGGGAAACGCTAGGGTTGGTCTAGAACACCAGGTAGCAGTGAGGGCCTCCCCATGGACAGGGGTGGTAATTAGAGGACTTCCCCGTACGATGGAAAACCTCTGTCCCCAGGGAGCTATGAGGATTGCTCCTCGCCACCTCCC[REF:T|ALT:A]TTCACACACTGCTGACTTCCAAAATGCTGAATGTGGGGAGGTTCTGTCTTCCTTCTACAGCACCTGGGATTTCATAGAATCATTTTGTGTGACTTCCGTGAGTGTTTCCTATGGCGGGTTGCCAGGGAAAGTCGGGTGTTGTTCTTGGAAG	T	T	T	T	T	T	T	T	A
cRM	CBacY1775_contig248:3282	C	T	no	WC305	GTATCCTAGTGCCAATTTGAAGTTCCTGCAGTTTTCAGTGGAAGACCGAGTTGGAGATTGTATCTCCCCATATAAATGTTTGCAGTTTTTTTTGTAACTGAAAAGATACTTCGTGTTCCGAATAATTAGTTGAAGTACGGTTTCCACGC[REF:C|ALT:T]CTATTATATAACAGAGCTGAGCATTTGAAGAGACGTTCGTTCATCTAGGTAAATGTTAACGTTTTGCAGAGGTAATATTTAGTCTGGTTTTTCAGTCGGTTTCCTAGTGCTGCATTGAAATTCGTGCAGTTTTTACAGGAAAACCGAGTTG	NA	C	C	C	C	C	C	C	T
