# Supplementary material for: A First Y-Chromosomal Haplotype Network to Investigate Male-Driven Population Dynamics in Domestic and Wild Bactrian Camels
Source: Front Genet. 2019 May 21;10:423. doi: 10.3389/fgene.2019.00423 (PMC6537670; doi:10.3389/fgene.2019.00423)
Supplement: Supplementary file 4 [file Table_4.xlsx]

## Sheet: SBP_TableS4_contiginfo
Table S4: Given is a list of the 1775 final CBacY1775 contigs. Shown is the name and removed from the citations
contig name	contig length	used for dating
CBacY1775_contig1	87065	yes
CBacY1775_contig2	46524	yes
CBacY1775_contig3	44188	yes
CBacY1775_contig4	35761	yes
CBacY1775_contig5	32982	yes
CBacY1775_contig6	27114	yes
CBacY1775_contig7	27075	yes
CBacY1775_contig8	26341	yes
CBacY1775_contig9	23842	no
CBacY1775_contig10	21452	yes
CBacY1775_contig11	19944	no
CBacY1775_contig12	19721	yes
CBacY1775_contig13	19436	yes
CBacY1775_contig14	19401	yes
CBacY1775_contig15	19340	yes
CBacY1775_contig16	18879	yes
CBacY1775_contig17	18722	yes
CBacY1775_contig18	17813	yes
CBacY1775_contig19	15748	no
CBacY1775_contig20	15729	yes
CBacY1775_contig21	15688	yes
CBacY1775_contig22	15679	yes
CBacY1775_contig23	15677	no
CBacY1775_contig24	15425	yes
CBacY1775_contig25	14905	yes
CBacY1775_contig26	14737	yes
CBacY1775_contig27	14706	yes
CBacY1775_contig28	14525	yes
CBacY1775_contig29	14287	yes
CBacY1775_contig30	14194	yes
CBacY1775_contig31	14177	yes
CBacY1775_contig32	13936	yes
CBacY1775_contig33	13929	yes
CBacY1775_contig34	13651	yes
CBacY1775_contig35	13626	yes
CBacY1775_contig36	13600	no
CBacY1775_contig37	13588	yes
CBacY1775_contig38	13559	yes
CBacY1775_contig39	13542	no
CBacY1775_contig40	13461	yes
CBacY1775_contig41	13363	yes
CBacY1775_contig42	13283	yes
CBacY1775_contig43	13123	yes
CBacY1775_contig44	13115	yes
CBacY1775_contig45	13064	yes
CBacY1775_contig46	13050	yes
CBacY1775_contig47	13044	yes
CBacY1775_contig48	12892	yes
CBacY1775_contig49	12832	yes
CBacY1775_contig50	12738	yes
CBacY1775_contig51	12728	yes
CBacY1775_contig52	12697	yes
CBacY1775_contig53	12620	yes
CBacY1775_contig54	12200	yes
CBacY1775_contig55	11959	yes
CBacY1775_contig56	11939	no
CBacY1775_contig57	11609	yes
CBacY1775_contig58	11526	yes
CBacY1775_contig59	11319	yes
CBacY1775_contig60	11241	no
CBacY1775_contig61	11045	no
CBacY1775_contig62	10932	yes
CBacY1775_contig63	10854	yes
CBacY1775_contig64	10715	yes
CBacY1775_contig65	10665	yes
CBacY1775_contig66	10591	no
CBacY1775_contig67	10508	yes
CBacY1775_contig68	10472	no
CBacY1775_contig69	10398	no
CBacY1775_contig70	10274	no
CBacY1775_contig71	10053	yes
CBacY1775_contig72	9762	no
CBacY1775_contig73	9643	no
CBacY1775_contig74	9639	yes
CBacY1775_contig75	9535	no
CBacY1775_contig76	9462	no
CBacY1775_contig77	9224	yes
CBacY1775_contig78	9147	no
CBacY1775_contig79	9032	yes
CBacY1775_contig80	8875	yes
CBacY1775_contig81	8852	yes
CBacY1775_contig82	8802	no
CBacY1775_contig83	8732	no
CBacY1775_contig84	8712	yes
CBacY1775_contig85	8651	no
CBacY1775_contig86	8374	yes
CBacY1775_contig87	8300	no
CBacY1775_contig88	8220	yes
CBacY1775_contig89	8201	yes
CBacY1775_contig90	8198	no
CBacY1775_contig91	8158	yes
CBacY1775_contig92	7805	yes
CBacY1775_contig93	7802	no
CBacY1775_contig94	7756	no
CBacY1775_contig95	7715	no
CBacY1775_contig96	7701	yes
CBacY1775_contig97	7673	no
CBacY1775_contig98	7671	yes
CBacY1775_contig99	7667	yes
CBacY1775_contig100	7529	yes
CBacY1775_contig101	7526	no
CBacY1775_contig102	7469	yes
CBacY1775_contig103	7469	yes
CBacY1775_contig104	7444	yes
CBacY1775_contig105	7344	yes
CBacY1775_contig106	7251	yes
CBacY1775_contig107	7172	no
CBacY1775_contig108	7150	yes
CBacY1775_contig109	7125	yes
CBacY1775_contig110	7095	yes
CBacY1775_contig111	7037	no
CBacY1775_contig112	7000	yes
CBacY1775_contig113	6973	no
CBacY1775_contig114	6970	no
CBacY1775_contig115	6965	no
CBacY1775_contig116	6963	yes
CBacY1775_contig117	6897	no
CBacY1775_contig118	6882	no
CBacY1775_contig119	6794	no
CBacY1775_contig120	6771	yes
CBacY1775_contig121	6722	no
CBacY1775_contig122	6629	yes
CBacY1775_contig123	6559	yes
CBacY1775_contig124	6545	yes
CBacY1775_contig125	6534	yes
CBacY1775_contig126	6530	yes
CBacY1775_contig127	6517	no
CBacY1775_contig128	6467	yes
CBacY1775_contig129	6372	no
CBacY1775_contig130	6235	yes
CBacY1775_contig131	6190	no
CBacY1775_contig132	6125	no
CBacY1775_contig133	6124	no
CBacY1775_contig134	6105	yes
CBacY1775_contig135	6080	no
CBacY1775_contig136	6080	no
CBacY1775_contig137	6078	yes
CBacY1775_contig138	6057	no
CBacY1775_contig139	6046	no
CBacY1775_contig140	6041	no
CBacY1775_contig141	6013	no
CBacY1775_contig142	5957	no
CBacY1775_contig143	5950	no
CBacY1775_contig144	5946	yes
CBacY1775_contig145	5938	no
CBacY1775_contig146	5901	yes
CBacY1775_contig147	5794	yes
CBacY1775_contig148	5762	yes
CBacY1775_contig149	5678	yes
CBacY1775_contig150	5659	yes
CBacY1775_contig151	5644	no
CBacY1775_contig152	5639	no
CBacY1775_contig153	5631	no
CBacY1775_contig154	5613	no
CBacY1775_contig155	5588	yes
CBacY1775_contig156	5586	yes
CBacY1775_contig157	5542	yes
CBacY1775_contig158	5539	no
CBacY1775_contig159	5457	yes
CBacY1775_contig160	5439	yes
CBacY1775_contig161	5415	yes
CBacY1775_contig162	5389	no
CBacY1775_contig163	5338	yes
CBacY1775_contig164	5307	yes
CBacY1775_contig165	5268	yes
CBacY1775_contig166	5248	no
CBacY1775_contig167	5153	no
CBacY1775_contig168	5115	no
CBacY1775_contig169	5086	yes
CBacY1775_contig170	5085	no
CBacY1775_contig171	5081	yes
CBacY1775_contig172	5072	no
CBacY1775_contig173	5062	no
CBacY1775_contig174	5053	no
CBacY1775_contig175	5024	yes
CBacY1775_contig176	5001	yes
CBacY1775_contig177	4994	no
CBacY1775_contig178	4961	yes
CBacY1775_contig179	4947	no
CBacY1775_contig180	4940	no
CBacY1775_contig181	4938	no
CBacY1775_contig182	4922	no
CBacY1775_contig183	4916	yes
CBacY1775_contig184	4913	no
CBacY1775_contig185	4906	no
CBacY1775_contig186	4901	yes
CBacY1775_contig187	4889	no
CBacY1775_contig188	4879	no
CBacY1775_contig189	4852	no
CBacY1775_contig190	4851	no
CBacY1775_contig191	4834	yes
CBacY1775_contig192	4804	no
CBacY1775_contig193	4802	no
CBacY1775_contig194	4800	no
CBacY1775_contig195	4788	no
CBacY1775_contig196	4767	no
CBacY1775_contig197	4742	yes
CBacY1775_contig198	4729	yes
CBacY1775_contig199	4726	no
CBacY1775_contig200	4697	yes
CBacY1775_contig201	4689	no
CBacY1775_contig202	4688	yes
CBacY1775_contig203	4684	yes
CBacY1775_contig204	4671	no
CBacY1775_contig205	4631	yes
CBacY1775_contig206	4609	no
CBacY1775_contig207	4604	no
CBacY1775_contig208	4562	no
CBacY1775_contig209	4538	no
CBacY1775_contig210	4529	no
CBacY1775_contig211	4527	yes
CBacY1775_contig212	4501	no
CBacY1775_contig213	4426	yes
CBacY1775_contig214	4389	no
CBacY1775_contig215	4350	no
CBacY1775_contig216	4349	no
CBacY1775_contig217	4343	no
CBacY1775_contig218	4334	no
CBacY1775_contig219	4327	no
CBacY1775_contig220	4323	yes
CBacY1775_contig221	4323	no
CBacY1775_contig222	4316	yes
CBacY1775_contig223	4297	no
CBacY1775_contig224	4295	no
CBacY1775_contig225	4190	no
CBacY1775_contig226	4178	no
CBacY1775_contig227	4157	no
CBacY1775_contig228	4147	yes
CBacY1775_contig229	4122	no
CBacY1775_contig230	4119	no
CBacY1775_contig231	4115	no
CBacY1775_contig232	4111	no
CBacY1775_contig233	4110	no
CBacY1775_contig234	4097	yes
CBacY1775_contig235	4077	no
CBacY1775_contig236	4071	no
CBacY1775_contig237	4059	yes
CBacY1775_contig238	4044	no
CBacY1775_contig239	4036	no
CBacY1775_contig240	4027	yes
CBacY1775_contig241	4023	yes
CBacY1775_contig242	4020	no
CBacY1775_contig243	4018	no
CBacY1775_contig244	3997	no
CBacY1775_contig245	3995	no
CBacY1775_contig246	3992	no
CBacY1775_contig247	3960	yes
CBacY1775_contig248	3946	no
CBacY1775_contig249	3944	no
CBacY1775_contig250	3930	yes
CBacY1775_contig251	3916	no
CBacY1775_contig252	3916	yes
CBacY1775_contig253	3857	yes
CBacY1775_contig254	3828	yes
CBacY1775_contig255	3812	no
CBacY1775_contig256	3809	yes
CBacY1775_contig257	3804	no
CBacY1775_contig258	3794	yes
CBacY1775_contig259	3762	yes
CBacY1775_contig260	3741	no
CBacY1775_contig261	3739	no
CBacY1775_contig262	3728	no
CBacY1775_contig263	3699	no
CBacY1775_contig264	3686	no
CBacY1775_contig265	3675	no
CBacY1775_contig266	3675	no
CBacY1775_contig267	3666	yes
CBacY1775_contig268	3665	no
CBacY1775_contig269	3645	no
CBacY1775_contig270	3641	yes
CBacY1775_contig271	3627	yes
CBacY1775_contig272	3596	no
CBacY1775_contig273	3580	no
CBacY1775_contig274	3553	yes
CBacY1775_contig275	3537	yes
CBacY1775_contig276	3537	no
CBacY1775_contig277	3532	no
CBacY1775_contig278	3512	no
CBacY1775_contig279	3499	no
CBacY1775_contig280	3486	yes
CBacY1775_contig281	3478	no
CBacY1775_contig282	3476	no
CBacY1775_contig283	3458	no
CBacY1775_contig284	3451	no
CBacY1775_contig285	3438	no
CBacY1775_contig286	3415	no
CBacY1775_contig287	3402	yes
CBacY1775_contig288	3398	no
CBacY1775_contig289	3395	no
CBacY1775_contig290	3390	no
CBacY1775_contig291	3384	no
CBacY1775_contig292	3383	yes
CBacY1775_contig293	3309	no
CBacY1775_contig294	3298	yes
CBacY1775_contig295	3286	no
CBacY1775_contig296	3279	yes
CBacY1775_contig297	3269	no
CBacY1775_contig298	3265	no
CBacY1775_contig299	3265	no
CBacY1775_contig300	3244	no
CBacY1775_contig301	3192	no
CBacY1775_contig302	3191	yes
CBacY1775_contig303	3181	no
CBacY1775_contig304	3177	yes
CBacY1775_contig305	3171	yes
CBacY1775_contig306	3151	no
CBacY1775_contig307	3148	no
CBacY1775_contig308	3109	yes
CBacY1775_contig309	3086	no
CBacY1775_contig310	3078	no
CBacY1775_contig311	3037	no
CBacY1775_contig312	3034	no
CBacY1775_contig313	3031	no
CBacY1775_contig314	3031	no
CBacY1775_contig315	3026	no
CBacY1775_contig316	3022	no
CBacY1775_contig317	3019	no
CBacY1775_contig318	3014	no
CBacY1775_contig319	3002	yes
CBacY1775_contig320	2993	no
CBacY1775_contig321	2939	no
CBacY1775_contig322	2934	no
CBacY1775_contig323	2932	no
CBacY1775_contig324	2927	yes
CBacY1775_contig325	2926	no
CBacY1775_contig326	2925	no
CBacY1775_contig327	2924	no
CBacY1775_contig328	2912	no
CBacY1775_contig329	2911	yes
CBacY1775_contig330	2900	yes
CBacY1775_contig331	2898	yes
CBacY1775_contig332	2886	no
CBacY1775_contig333	2868	yes
CBacY1775_contig334	2858	no
CBacY1775_contig335	2852	no
CBacY1775_contig336	2843	yes
CBacY1775_contig337	2830	no
CBacY1775_contig338	2823	no
CBacY1775_contig339	2817	no
CBacY1775_contig340	2803	yes
CBacY1775_contig341	2797	no
CBacY1775_contig342	2782	yes
CBacY1775_contig343	2767	no
CBacY1775_contig344	2722	yes
CBacY1775_contig345	2714	no
CBacY1775_contig346	2705	yes
CBacY1775_contig347	2677	no
CBacY1775_contig348	2669	yes
CBacY1775_contig349	2666	no
CBacY1775_contig350	2662	no
CBacY1775_contig351	2644	yes
CBacY1775_contig352	2632	no
CBacY1775_contig353	2619	no
CBacY1775_contig354	2613	yes
CBacY1775_contig355	2611	no
CBacY1775_contig356	2609	no
CBacY1775_contig357	2577	no
CBacY1775_contig358	2575	no
CBacY1775_contig359	2569	no
CBacY1775_contig360	2558	no
CBacY1775_contig361	2549	no
CBacY1775_contig362	2546	no
CBacY1775_contig363	2543	no
CBacY1775_contig364	2539	no
CBacY1775_contig365	2537	yes
CBacY1775_contig366	2537	no
CBacY1775_contig367	2533	yes
CBacY1775_contig368	2532	no
CBacY1775_contig369	2529	yes
CBacY1775_contig370	2522	no
CBacY1775_contig371	2511	yes
CBacY1775_contig372	2511	yes
CBacY1775_contig373	2506	no
CBacY1775_contig374	2502	yes
CBacY1775_contig375	2497	no
CBacY1775_contig376	2474	yes
CBacY1775_contig377	2470	yes
CBacY1775_contig378	2470	yes
CBacY1775_contig379	2468	no
CBacY1775_contig380	2466	yes
CBacY1775_contig381	2461	no
CBacY1775_contig382	2458	yes
CBacY1775_contig383	2450	no
CBacY1775_contig384	2449	no
CBacY1775_contig385	2446	no
CBacY1775_contig386	2431	no
CBacY1775_contig387	2430	no
CBacY1775_contig388	2423	yes
CBacY1775_contig389	2421	no
CBacY1775_contig390	2419	no
CBacY1775_contig391	2418	no
CBacY1775_contig392	2415	yes
CBacY1775_contig393	2410	no
CBacY1775_contig394	2407	no
CBacY1775_contig395	2400	no
CBacY1775_contig396	2393	no
CBacY1775_contig397	2387	no
CBacY1775_contig398	2381	no
CBacY1775_contig399	2380	yes
CBacY1775_contig400	2380	yes
CBacY1775_contig401	2376	no
CBacY1775_contig402	2374	no
CBacY1775_contig403	2370	no
CBacY1775_contig404	2353	yes
CBacY1775_contig405	2350	no
CBacY1775_contig406	2340	no
CBacY1775_contig407	2338	no
CBacY1775_contig408	2336	yes
CBacY1775_contig409	2332	no
CBacY1775_contig410	2322	yes
CBacY1775_contig411	2316	yes
CBacY1775_contig412	2310	yes
CBacY1775_contig413	2309	no
CBacY1775_contig414	2294	yes
CBacY1775_contig415	2294	yes
CBacY1775_contig417	2285	no
CBacY1775_contig418	2279	no
CBacY1775_contig419	2273	no
CBacY1775_contig420	2263	no
CBacY1775_contig421	2262	no
CBacY1775_contig422	2250	no
CBacY1775_contig423	2238	no
CBacY1775_contig424	2237	no
CBacY1775_contig425	2234	no
CBacY1775_contig426	2230	no
CBacY1775_contig427	2224	no
CBacY1775_contig428	2220	yes
CBacY1775_contig429	2216	no
CBacY1775_contig430	2204	no
CBacY1775_contig431	2201	no
CBacY1775_contig432	2201	no
CBacY1775_contig433	2201	no
CBacY1775_contig434	2185	no
CBacY1775_contig435	2171	yes
CBacY1775_contig436	2167	yes
CBacY1775_contig437	2166	no
CBacY1775_contig438	2161	no
CBacY1775_contig439	2153	yes
CBacY1775_contig440	2146	yes
CBacY1775_contig441	2139	no
CBacY1775_contig442	2121	yes
CBacY1775_contig443	2103	yes
CBacY1775_contig444	2101	no
CBacY1775_contig445	2096	no
CBacY1775_contig446	2088	no
CBacY1775_contig447	2086	no
CBacY1775_contig448	2084	no
CBacY1775_contig449	2084	no
CBacY1775_contig450	2082	no
CBacY1775_contig451	2078	yes
CBacY1775_contig452	2074	no
CBacY1775_contig453	2062	no
CBacY1775_contig454	2038	no
CBacY1775_contig455	2034	no
CBacY1775_contig456	2032	no
CBacY1775_contig457	2028	no
CBacY1775_contig458	2026	no
CBacY1775_contig459	2024	yes
CBacY1775_contig460	2023	no
CBacY1775_contig461	2020	no
CBacY1775_contig462	2019	no
CBacY1775_contig463	2006	no
CBacY1775_contig464	2001	no
CBacY1775_contig465	1997	no
CBacY1775_contig466	1989	no
CBacY1775_contig467	1980	yes
CBacY1775_contig468	1979	no
CBacY1775_contig469	1977	yes
CBacY1775_contig470	1976	yes
CBacY1775_contig471	1969	yes
CBacY1775_contig472	1968	no
CBacY1775_contig473	1959	yes
CBacY1775_contig474	1952	no
CBacY1775_contig475	1949	no
CBacY1775_contig476	1934	no
CBacY1775_contig477	1928	no
CBacY1775_contig478	1928	yes
CBacY1775_contig479	1922	no
CBacY1775_contig480	1921	no
CBacY1775_contig481	1919	no
CBacY1775_contig482	1915	no
CBacY1775_contig483	1904	no
CBacY1775_contig484	1902	yes
CBacY1775_contig485	1880	yes
CBacY1775_contig486	1877	no
CBacY1775_contig487	1871	yes
CBacY1775_contig488	1865	no
CBacY1775_contig489	1861	no
CBacY1775_contig490	1856	yes
CBacY1775_contig491	1849	yes
CBacY1775_contig492	1843	yes
CBacY1775_contig493	1841	no
CBacY1775_contig494	1841	no
CBacY1775_contig495	1837	no
CBacY1775_contig496	1831	no
CBacY1775_contig497	1824	yes
CBacY1775_contig498	1817	no
CBacY1775_contig499	1814	no
CBacY1775_contig500	1814	no
CBacY1775_contig501	1803	no
CBacY1775_contig502	1802	no
CBacY1775_contig503	1800	no
CBacY1775_contig504	1796	no
CBacY1775_contig505	1787	yes
CBacY1775_contig506	1772	no
CBacY1775_contig507	1770	no
CBacY1775_contig508	1769	no
CBacY1775_contig509	1765	yes
CBacY1775_contig510	1760	no
CBacY1775_contig511	1757	yes
CBacY1775_contig512	1757	no
CBacY1775_contig513	1750	no
CBacY1775_contig514	1747	no
CBacY1775_contig515	1740	no
CBacY1775_contig516	1735	yes
CBacY1775_contig517	1735	no
CBacY1775_contig518	1734	no
CBacY1775_contig519	1722	no
CBacY1775_contig520	1721	no
CBacY1775_contig521	1720	no
CBacY1775_contig522	1719	no
CBacY1775_contig523	1718	no
CBacY1775_contig524	1717	yes
CBacY1775_contig525	1717	no
CBacY1775_contig526	1715	yes
CBacY1775_contig527	1713	no
CBacY1775_contig528	1709	no
CBacY1775_contig529	1706	no
CBacY1775_contig530	1699	no
CBacY1775_contig531	1699	no
CBacY1775_contig532	1694	no
CBacY1775_contig533	1691	no
CBacY1775_contig534	1684	no
CBacY1775_contig535	1684	no
CBacY1775_contig536	1684	no
CBacY1775_contig537	1680	no
CBacY1775_contig538	1676	no
CBacY1775_contig539	1671	no
CBacY1775_contig540	1671	no
CBacY1775_contig541	1669	yes
CBacY1775_contig542	1667	no
CBacY1775_contig543	1662	no
CBacY1775_contig544	1660	no
CBacY1775_contig545	1657	no
CBacY1775_contig546	1642	yes
CBacY1775_contig547	1641	no
CBacY1775_contig548	1640	yes
CBacY1775_contig549	1637	yes
CBacY1775_contig550	1637	no
CBacY1775_contig551	1636	yes
CBacY1775_contig552	1632	yes
CBacY1775_contig553	1630	no
CBacY1775_contig554	1629	no
CBacY1775_contig555	1629	no
CBacY1775_contig556	1626	no
CBacY1775_contig557	1626	yes
CBacY1775_contig558	1623	no
CBacY1775_contig559	1618	no
CBacY1775_contig560	1617	no
CBacY1775_contig561	1617	no
CBacY1775_contig562	1615	yes
CBacY1775_contig563	1611	no
CBacY1775_contig564	1609	no
CBacY1775_contig565	1606	no
CBacY1775_contig566	1601	no
CBacY1775_contig567	1600	no
CBacY1775_contig568	1594	no
CBacY1775_contig569	1586	no
CBacY1775_contig570	1585	no
CBacY1775_contig571	1584	no
CBacY1775_contig572	1580	no
CBacY1775_contig573	1572	yes
CBacY1775_contig574	1568	no
CBacY1775_contig575	1566	no
CBacY1775_contig576	1559	no
CBacY1775_contig577	1556	yes
CBacY1775_contig578	1554	no
CBacY1775_contig579	1553	no
CBacY1775_contig580	1547	no
CBacY1775_contig581	1540	yes
CBacY1775_contig582	1532	no
CBacY1775_contig583	1530	no
CBacY1775_contig584	1529	no
CBacY1775_contig585	1528	no
CBacY1775_contig586	1523	yes
CBacY1775_contig587	1521	no
CBacY1775_contig588	1520	no
CBacY1775_contig589	1518	no
CBacY1775_contig590	1511	no
CBacY1775_contig591	1510	no
CBacY1775_contig592	1509	no
CBacY1775_contig593	1507	no
CBacY1775_contig594	1500	yes
CBacY1775_contig595	1497	yes
CBacY1775_contig596	1495	yes
CBacY1775_contig597	1493	yes
CBacY1775_contig598	1490	no
CBacY1775_contig599	1489	yes
CBacY1775_contig600	1484	no
CBacY1775_contig601	1484	yes
CBacY1775_contig602	1480	no
CBacY1775_contig603	1478	no
CBacY1775_contig604	1476	no
CBacY1775_contig605	1475	no
CBacY1775_contig606	1471	no
CBacY1775_contig607	1469	no
CBacY1775_contig608	1466	no
CBacY1775_contig609	1463	no
CBacY1775_contig610	1460	no
CBacY1775_contig611	1456	no
CBacY1775_contig612	1455	no
CBacY1775_contig613	1450	no
CBacY1775_contig614	1441	no
CBacY1775_contig615	1439	yes
CBacY1775_contig616	1437	no
CBacY1775_contig617	1435	no
CBacY1775_contig618	1434	no
CBacY1775_contig619	1430	no
CBacY1775_contig620	1426	no
CBacY1775_contig621	1426	no
CBacY1775_contig622	1426	no
CBacY1775_contig623	1420	no
CBacY1775_contig624	1419	no
CBacY1775_contig625	1418	no
CBacY1775_contig626	1415	no
CBacY1775_contig627	1415	no
CBacY1775_contig628	1413	yes
CBacY1775_contig629	1413	no
CBacY1775_contig630	1409	no
CBacY1775_contig631	1407	no
CBacY1775_contig632	1406	yes
CBacY1775_contig633	1399	yes
CBacY1775_contig634	1395	yes
CBacY1775_contig635	1390	no
CBacY1775_contig636	1389	no
CBacY1775_contig637	1389	no
CBacY1775_contig638	1387	no
CBacY1775_contig639	1385	no
CBacY1775_contig640	1382	no
CBacY1775_contig641	1381	no
CBacY1775_contig642	1381	no
CBacY1775_contig643	1379	no
CBacY1775_contig644	1378	no
CBacY1775_contig645	1377	no
CBacY1775_contig646	1377	no
CBacY1775_contig647	1375	yes
CBacY1775_contig648	1374	no
CBacY1775_contig649	1373	no
CBacY1775_contig650	1367	yes
CBacY1775_contig651	1365	no
CBacY1775_contig652	1363	yes
CBacY1775_contig653	1361	no
CBacY1775_contig654	1360	no
CBacY1775_contig655	1360	no
CBacY1775_contig656	1356	no
CBacY1775_contig657	1355	no
CBacY1775_contig658	1353	no
CBacY1775_contig659	1351	no
CBacY1775_contig660	1346	no
CBacY1775_contig661	1344	no
CBacY1775_contig662	1344	no
CBacY1775_contig663	1342	no
CBacY1775_contig664	1336	no
CBacY1775_contig665	1332	no
CBacY1775_contig666	1330	no
CBacY1775_contig667	1328	yes
CBacY1775_contig668	1325	no
CBacY1775_contig669	1324	no
CBacY1775_contig670	1320	no
CBacY1775_contig671	1319	no
CBacY1775_contig672	1318	no
CBacY1775_contig673	1313	no
CBacY1775_contig674	1304	no
CBacY1775_contig675	1300	no
CBacY1775_contig676	1297	no
CBacY1775_contig677	1291	no
CBacY1775_contig678	1284	no
CBacY1775_contig679	1281	no
CBacY1775_contig680	1279	yes
CBacY1775_contig681	1279	no
CBacY1775_contig682	1277	no
CBacY1775_contig683	1275	no
CBacY1775_contig684	1273	yes
CBacY1775_contig685	1269	yes
CBacY1775_contig686	1268	no
CBacY1775_contig687	1266	no
CBacY1775_contig688	1265	no
CBacY1775_contig689	1264	no
CBacY1775_contig690	1259	no
CBacY1775_contig691	1256	no
CBacY1775_contig692	1255	no
CBacY1775_contig693	1253	yes
CBacY1775_contig694	1250	no
CBacY1775_contig695	1248	no
CBacY1775_contig696	1247	no
CBacY1775_contig697	1247	no
CBacY1775_contig698	1236	no
CBacY1775_contig699	1234	no
CBacY1775_contig700	1229	no
CBacY1775_contig701	1222	no
CBacY1775_contig702	1216	no
CBacY1775_contig703	1215	no
CBacY1775_contig704	1211	yes
CBacY1775_contig705	1206	yes
CBacY1775_contig706	1205	yes
CBacY1775_contig707	1203	no
CBacY1775_contig708	1200	yes
CBacY1775_contig709	1200	yes
CBacY1775_contig710	1199	yes
CBacY1775_contig711	1196	no
CBacY1775_contig712	1195	no
CBacY1775_contig713	1190	no
CBacY1775_contig714	1186	no
CBacY1775_contig715	1186	no
CBacY1775_contig716	1182	no
CBacY1775_contig717	1182	no
CBacY1775_contig718	1175	no
CBacY1775_contig719	1174	yes
CBacY1775_contig720	1173	no
CBacY1775_contig721	1169	no
CBacY1775_contig722	1169	no
CBacY1775_contig723	1167	yes
CBacY1775_contig724	1165	no
CBacY1775_contig725	1164	no
CBacY1775_contig726	1163	yes
CBacY1775_contig727	1163	yes
CBacY1775_contig728	1161	no
CBacY1775_contig729	1158	no
CBacY1775_contig730	1152	no
CBacY1775_contig731	1150	no
CBacY1775_contig732	1148	no
CBacY1775_contig733	1148	no
CBacY1775_contig734	1147	no
CBacY1775_contig735	1146	yes
CBacY1775_contig736	1145	no
CBacY1775_contig737	1142	no
CBacY1775_contig738	1142	no
CBacY1775_contig739	1141	no
CBacY1775_contig740	1132	no
CBacY1775_contig741	1130	yes
CBacY1775_contig742	1128	no
CBacY1775_contig743	1127	no
CBacY1775_contig744	1127	yes
CBacY1775_contig745	1125	no
CBacY1775_contig746	1125	no
CBacY1775_contig747	1124	yes
CBacY1775_contig748	1118	yes
CBacY1775_contig749	1117	no
CBacY1775_contig750	1115	no
CBacY1775_contig751	1115	no
CBacY1775_contig752	1114	no
CBacY1775_contig753	1114	no
CBacY1775_contig754	1114	no
CBacY1775_contig755	1114	yes
CBacY1775_contig756	1113	no
CBacY1775_contig757	1111	no
CBacY1775_contig758	1111	no
CBacY1775_contig759	1107	no
CBacY1775_contig760	1107	no
CBacY1775_contig761	1104	no
CBacY1775_contig762	1104	yes
CBacY1775_contig763	1103	no
CBacY1775_contig764	1100	no
CBacY1775_contig765	1097	yes
CBacY1775_contig766	1094	no
CBacY1775_contig767	1091	no
CBacY1775_contig768	1090	no
CBacY1775_contig769	1089	no
CBacY1775_contig770	1088	yes
CBacY1775_contig771	1088	yes
CBacY1775_contig772	1085	yes
CBacY1775_contig773	1084	no
CBacY1775_contig774	1084	no
CBacY1775_contig775	1080	no
CBacY1775_contig776	1080	no
CBacY1775_contig777	1078	no
CBacY1775_contig778	1077	no
CBacY1775_contig779	1077	no
CBacY1775_contig780	1076	no
CBacY1775_contig781	1076	no
CBacY1775_contig782	1071	no
CBacY1775_contig783	1067	no
CBacY1775_contig784	1065	no
CBacY1775_contig785	1064	no
CBacY1775_contig786	1064	no
CBacY1775_contig787	1063	no
CBacY1775_contig788	1061	no
CBacY1775_contig789	1060	no
CBacY1775_contig791	1059	no
CBacY1775_contig792	1058	no
CBacY1775_contig793	1058	no
CBacY1775_contig794	1056	no
CBacY1775_contig795	1052	no
CBacY1775_contig796	1052	yes
CBacY1775_contig797	1050	no
CBacY1775_contig798	1049	no
CBacY1775_contig799	1046	no
CBacY1775_contig800	1044	no
CBacY1775_contig801	1044	no
CBacY1775_contig802	1043	yes
CBacY1775_contig803	1037	no
CBacY1775_contig804	1028	no
CBacY1775_contig805	1028	yes
CBacY1775_contig806	1027	no
CBacY1775_contig807	1025	no
CBacY1775_contig808	1024	no
CBacY1775_contig809	1019	no
CBacY1775_contig810	1018	no
CBacY1775_contig811	1014	no
CBacY1775_contig812	1013	no
CBacY1775_contig813	1009	yes
CBacY1775_contig814	1009	no
CBacY1775_contig815	1007	no
CBacY1775_contig816	1005	no
CBacY1775_contig817	1002	no
CBacY1775_contig818	1002	no
CBacY1775_contig819	1001	no
CBacY1775_contig820	996	no
CBacY1775_contig821	993	no
CBacY1775_contig822	993	no
CBacY1775_contig823	992	no
CBacY1775_contig824	989	no
CBacY1775_contig825	989	no
CBacY1775_contig826	984	no
CBacY1775_contig827	976	no
CBacY1775_contig828	975	no
CBacY1775_contig829	973	no
CBacY1775_contig830	970	no
CBacY1775_contig831	970	no
CBacY1775_contig832	969	no
CBacY1775_contig833	964	no
CBacY1775_contig834	962	no
CBacY1775_contig835	960	no
CBacY1775_contig836	960	no
CBacY1775_contig837	959	no
CBacY1775_contig838	958	no
CBacY1775_contig839	958	no
CBacY1775_contig840	955	no
CBacY1775_contig841	955	no
CBacY1775_contig842	954	no
CBacY1775_contig843	953	no
CBacY1775_contig844	946	no
CBacY1775_contig845	944	no
CBacY1775_contig846	943	no
CBacY1775_contig847	943	no
CBacY1775_contig848	943	no
CBacY1775_contig849	941	no
CBacY1775_contig850	940	no
CBacY1775_contig851	939	no
CBacY1775_contig852	939	no
CBacY1775_contig853	929	no
CBacY1775_contig854	928	no
CBacY1775_contig855	927	yes
CBacY1775_contig856	927	no
CBacY1775_contig857	925	yes
CBacY1775_contig858	925	no
CBacY1775_contig859	925	no
CBacY1775_contig860	924	no
CBacY1775_contig861	921	no
CBacY1775_contig862	919	no
CBacY1775_contig863	919	no
CBacY1775_contig864	914	no
CBacY1775_contig865	907	no
CBacY1775_contig866	904	no
CBacY1775_contig867	903	no
CBacY1775_contig868	900	no
CBacY1775_contig869	900	yes
CBacY1775_contig870	897	no
CBacY1775_contig871	897	no
CBacY1775_contig872	896	no
CBacY1775_contig873	896	no
CBacY1775_contig874	895	no
CBacY1775_contig875	895	no
CBacY1775_contig876	894	no
CBacY1775_contig877	892	no
CBacY1775_contig878	890	no
CBacY1775_contig879	888	yes
CBacY1775_contig880	888	no
CBacY1775_contig881	887	no
CBacY1775_contig882	885	no
CBacY1775_contig883	884	no
CBacY1775_contig884	883	no
CBacY1775_contig885	882	no
CBacY1775_contig886	882	yes
CBacY1775_contig887	879	no
CBacY1775_contig888	878	no
CBacY1775_contig889	876	no
CBacY1775_contig890	873	no
CBacY1775_contig891	871	no
CBacY1775_contig892	870	no
CBacY1775_contig893	870	no
CBacY1775_contig894	869	no
CBacY1775_contig895	864	no
CBacY1775_contig896	863	no
CBacY1775_contig897	863	yes
CBacY1775_contig898	860	no
CBacY1775_contig899	859	no
CBacY1775_contig900	858	no
CBacY1775_contig901	858	no
CBacY1775_contig902	855	no
CBacY1775_contig903	851	no
CBacY1775_contig904	851	no
CBacY1775_contig905	851	yes
CBacY1775_contig906	847	yes
CBacY1775_contig907	844	no
CBacY1775_contig908	843	no
CBacY1775_contig909	842	no
CBacY1775_contig910	841	no
CBacY1775_contig911	841	no
CBacY1775_contig912	839	no
CBacY1775_contig913	839	no
CBacY1775_contig914	837	no
CBacY1775_contig915	835	no
CBacY1775_contig916	835	no
CBacY1775_contig917	834	no
CBacY1775_contig918	834	no
CBacY1775_contig919	833	no
CBacY1775_contig920	833	no
CBacY1775_contig921	833	no
CBacY1775_contig922	830	no
CBacY1775_contig923	829	no
CBacY1775_contig924	827	yes
CBacY1775_contig925	827	no
CBacY1775_contig926	827	no
CBacY1775_contig927	826	no
CBacY1775_contig928	826	no
CBacY1775_contig929	826	no
CBacY1775_contig930	825	no
CBacY1775_contig931	822	no
CBacY1775_contig932	820	no
CBacY1775_contig933	820	no
CBacY1775_contig934	818	no
CBacY1775_contig935	817	no
CBacY1775_contig936	817	no
CBacY1775_contig937	815	no
CBacY1775_contig938	812	no
CBacY1775_contig939	811	no
CBacY1775_contig940	810	no
CBacY1775_contig941	807	no
CBacY1775_contig942	806	no
CBacY1775_contig943	804	no
CBacY1775_contig944	803	no
CBacY1775_contig945	801	no
CBacY1775_contig946	800	no
CBacY1775_contig947	797	yes
CBacY1775_contig948	797	no
CBacY1775_contig949	792	no
CBacY1775_contig950	785	no
CBacY1775_contig951	782	no
CBacY1775_contig952	780	no
CBacY1775_contig953	780	no
CBacY1775_contig954	778	no
CBacY1775_contig955	776	no
CBacY1775_contig956	775	no
CBacY1775_contig957	773	yes
CBacY1775_contig958	772	no
CBacY1775_contig959	771	no
CBacY1775_contig960	770	no
CBacY1775_contig961	769	yes
CBacY1775_contig962	768	no
CBacY1775_contig963	767	no
CBacY1775_contig964	767	yes
CBacY1775_contig965	761	no
CBacY1775_contig966	759	no
CBacY1775_contig967	757	no
CBacY1775_contig968	756	no
CBacY1775_contig969	756	no
CBacY1775_contig970	755	no
CBacY1775_contig971	753	no
CBacY1775_contig972	753	no
CBacY1775_contig973	751	no
CBacY1775_contig974	751	no
CBacY1775_contig975	750	no
CBacY1775_contig976	750	no
CBacY1775_contig977	749	no
CBacY1775_contig978	748	no
CBacY1775_contig979	747	no
CBacY1775_contig980	746	no
CBacY1775_contig981	745	no
CBacY1775_contig982	742	no
CBacY1775_contig983	741	no
CBacY1775_contig984	738	no
CBacY1775_contig985	738	no
CBacY1775_contig986	736	no
CBacY1775_contig987	735	yes
CBacY1775_contig988	734	no
CBacY1775_contig989	729	yes
CBacY1775_contig990	727	no
CBacY1775_contig991	726	no
CBacY1775_contig992	726	no
CBacY1775_contig993	723	no
CBacY1775_contig994	722	no
CBacY1775_contig995	721	no
CBacY1775_contig996	720	no
CBacY1775_contig997	718	no
CBacY1775_contig998	716	no
CBacY1775_contig999	715	no
CBacY1775_contig1000	713	no
CBacY1775_contig1001	713	no
CBacY1775_contig1002	712	yes
CBacY1775_contig1003	711	no
CBacY1775_contig1004	710	no
CBacY1775_contig1005	710	yes
CBacY1775_contig1006	708	no
CBacY1775_contig1007	704	no
CBacY1775_contig1008	704	no
CBacY1775_contig1009	703	yes
CBacY1775_contig1010	703	no
CBacY1775_contig1011	702	no
CBacY1775_contig1012	701	no
CBacY1775_contig1013	699	no
CBacY1775_contig1014	699	yes
CBacY1775_contig1015	698	no
CBacY1775_contig1016	697	no
CBacY1775_contig1017	696	no
CBacY1775_contig1018	695	no
CBacY1775_contig1019	694	yes
CBacY1775_contig1020	693	yes
CBacY1775_contig1021	693	no
CBacY1775_contig1022	692	no
CBacY1775_contig1023	691	yes
CBacY1775_contig1024	691	no
CBacY1775_contig1025	690	no
CBacY1775_contig1026	690	no
CBacY1775_contig1027	689	no
CBacY1775_contig1028	688	no
CBacY1775_contig1029	686	no
CBacY1775_contig1030	686	no
CBacY1775_contig1031	685	yes
CBacY1775_contig1032	682	no
CBacY1775_contig1033	678	yes
CBacY1775_contig1034	677	no
CBacY1775_contig1035	676	no
CBacY1775_contig1036	675	no
CBacY1775_contig1037	673	no
CBacY1775_contig1038	671	no
CBacY1775_contig1039	671	no
CBacY1775_contig1040	671	no
CBacY1775_contig1041	670	no
CBacY1775_contig1042	670	yes
CBacY1775_contig1043	669	no
CBacY1775_contig1044	667	no
CBacY1775_contig1045	667	no
CBacY1775_contig1046	663	no
CBacY1775_contig1047	663	no
CBacY1775_contig1048	662	no
CBacY1775_contig1049	661	yes
CBacY1775_contig1050	660	no
CBacY1775_contig1051	660	no
CBacY1775_contig1052	659	no
CBacY1775_contig1053	657	no
CBacY1775_contig1054	656	no
CBacY1775_contig1055	656	no
CBacY1775_contig1056	656	no
CBacY1775_contig1057	655	no
CBacY1775_contig1058	653	no
CBacY1775_contig1059	653	no
CBacY1775_contig1060	651	no
CBacY1775_contig1061	650	no
CBacY1775_contig1062	649	no
CBacY1775_contig1063	649	no
CBacY1775_contig1064	644	no
CBacY1775_contig1065	643	no
CBacY1775_contig1066	641	no
CBacY1775_contig1067	641	no
CBacY1775_contig1068	640	no
CBacY1775_contig1069	640	no
CBacY1775_contig1070	635	no
CBacY1775_contig1071	634	no
CBacY1775_contig1072	633	yes
CBacY1775_contig1073	633	no
CBacY1775_contig1074	632	no
CBacY1775_contig1075	629	no
CBacY1775_contig1076	629	no
CBacY1775_contig1077	627	no
CBacY1775_contig1078	627	no
CBacY1775_contig1079	626	no
CBacY1775_contig1080	623	no
CBacY1775_contig1081	619	no
CBacY1775_contig1082	619	no
CBacY1775_contig1083	617	no
CBacY1775_contig1084	617	no
CBacY1775_contig1085	617	yes
CBacY1775_contig1086	614	no
CBacY1775_contig1087	614	yes
CBacY1775_contig1088	612	yes
CBacY1775_contig1089	611	no
CBacY1775_contig1090	611	no
CBacY1775_contig1091	611	no
CBacY1775_contig1092	609	yes
CBacY1775_contig1093	609	yes
CBacY1775_contig1094	607	no
CBacY1775_contig1095	606	yes
CBacY1775_contig1096	606	no
CBacY1775_contig1097	605	no
CBacY1775_contig1098	604	no
CBacY1775_contig1099	603	no
CBacY1775_contig1100	603	no
CBacY1775_contig1101	600	no
CBacY1775_contig1102	599	no
CBacY1775_contig1103	599	no
CBacY1775_contig1104	598	no
CBacY1775_contig1105	597	no
CBacY1775_contig1106	595	no
CBacY1775_contig1107	594	no
CBacY1775_contig1108	594	no
CBacY1775_contig1109	592	no
CBacY1775_contig1110	589	no
CBacY1775_contig1111	588	no
CBacY1775_contig1112	588	no
CBacY1775_contig1113	588	no
CBacY1775_contig1114	588	no
CBacY1775_contig1115	587	no
CBacY1775_contig1116	587	no
CBacY1775_contig1117	584	no
CBacY1775_contig1118	583	no
CBacY1775_contig1119	583	no
CBacY1775_contig1120	583	no
CBacY1775_contig1121	583	no
CBacY1775_contig1122	582	no
CBacY1775_contig1123	582	no
CBacY1775_contig1124	581	no
CBacY1775_contig1125	581	no
CBacY1775_contig1126	581	no
CBacY1775_contig1127	580	no
CBacY1775_contig1128	578	no
CBacY1775_contig1129	577	no
CBacY1775_contig1130	576	no
CBacY1775_contig1131	575	no
CBacY1775_contig1132	575	no
CBacY1775_contig1133	574	no
CBacY1775_contig1134	573	no
CBacY1775_contig1135	572	no
CBacY1775_contig1136	571	no
CBacY1775_contig1137	571	no
CBacY1775_contig1138	571	no
CBacY1775_contig1139	570	no
CBacY1775_contig1140	570	no
CBacY1775_contig1141	569	yes
CBacY1775_contig1142	568	no
CBacY1775_contig1143	567	no
CBacY1775_contig1144	567	no
CBacY1775_contig1145	566	yes
CBacY1775_contig1146	566	no
CBacY1775_contig1147	563	no
CBacY1775_contig1148	563	no
CBacY1775_contig1149	563	no
CBacY1775_contig1150	562	no
CBacY1775_contig1152	561	yes
CBacY1775_contig1153	560	no
CBacY1775_contig1154	559	no
CBacY1775_contig1155	559	no
CBacY1775_contig1156	559	yes
CBacY1775_contig1157	557	no
CBacY1775_contig1158	557	no
CBacY1775_contig1159	556	no
CBacY1775_contig1160	554	no
CBacY1775_contig1161	553	no
CBacY1775_contig1162	552	no
CBacY1775_contig1163	550	no
CBacY1775_contig1164	550	no
CBacY1775_contig1165	546	no
CBacY1775_contig1166	543	yes
CBacY1775_contig1167	542	no
CBacY1775_contig1168	539	yes
CBacY1775_contig1169	537	yes
CBacY1775_contig1170	536	yes
CBacY1775_contig1171	534	no
CBacY1775_contig1172	534	yes
CBacY1775_contig1173	531	yes
CBacY1775_contig1174	530	no
CBacY1775_contig1175	529	no
CBacY1775_contig1176	528	no
CBacY1775_contig1177	528	no
CBacY1775_contig1178	526	no
CBacY1775_contig1179	523	no
CBacY1775_contig1180	519	no
CBacY1775_contig1181	518	no
CBacY1775_contig1182	518	yes
CBacY1775_contig1183	515	no
CBacY1775_contig1184	511	no
CBacY1775_contig1185	510	no
CBacY1775_contig1186	507	no
CBacY1775_contig1187	506	no
CBacY1775_contig1188	505	no
CBacY1775_contig1189	501	no
CBacY1775_contig1190	500	no
CBacY1775_contig1191	500	no
CBacY1775_contig1192	499	no
CBacY1775_contig1193	498	no
CBacY1775_contig1194	498	no
CBacY1775_contig1195	497	no
CBacY1775_contig1196	495	no
CBacY1775_contig1197	494	no
CBacY1775_contig1198	493	yes
CBacY1775_contig1199	492	no
CBacY1775_contig1200	491	yes
CBacY1775_contig1201	488	no
CBacY1775_contig1202	487	yes
CBacY1775_contig1203	487	no
CBacY1775_contig1204	483	no
CBacY1775_contig1205	482	no
CBacY1775_contig1206	479	no
CBacY1775_contig1207	477	no
CBacY1775_contig1208	473	no
CBacY1775_contig1209	467	yes
CBacY1775_contig1210	465	no
CBacY1775_contig1211	465	no
CBacY1775_contig1212	464	no
CBacY1775_contig1213	460	no
CBacY1775_contig1214	460	no
CBacY1775_contig1215	457	no
CBacY1775_contig1216	451	no
CBacY1775_contig1217	449	no
CBacY1775_contig1218	448	no
CBacY1775_contig1219	448	no
CBacY1775_contig1220	448	no
CBacY1775_contig1221	447	no
CBacY1775_contig1222	442	no
CBacY1775_contig1223	442	no
CBacY1775_contig1224	440	no
CBacY1775_contig1225	440	no
CBacY1775_contig1226	438	yes
CBacY1775_contig1227	437	no
CBacY1775_contig1228	435	no
CBacY1775_contig1229	435	no
CBacY1775_contig1230	433	no
CBacY1775_contig1231	432	no
CBacY1775_contig1232	432	no
CBacY1775_contig1233	431	no
CBacY1775_contig1234	431	no
CBacY1775_contig1236	427	no
CBacY1775_contig1237	427	no
CBacY1775_contig1238	424	no
CBacY1775_contig1239	424	no
CBacY1775_contig1240	422	no
CBacY1775_contig1241	421	no
CBacY1775_contig1242	421	yes
CBacY1775_contig1243	419	no
CBacY1775_contig1244	419	no
CBacY1775_contig1245	419	no
CBacY1775_contig1246	418	no
CBacY1775_contig1247	416	yes
CBacY1775_contig1248	416	no
CBacY1775_contig1249	416	no
CBacY1775_contig1250	415	no
CBacY1775_contig1251	415	no
CBacY1775_contig1252	415	no
CBacY1775_contig1253	414	no
CBacY1775_contig1254	414	no
CBacY1775_contig1255	414	no
CBacY1775_contig1256	414	no
CBacY1775_contig1257	413	no
CBacY1775_contig1258	413	no
CBacY1775_contig1259	412	no
CBacY1775_contig1260	411	no
CBacY1775_contig1261	410	no
CBacY1775_contig1262	408	no
CBacY1775_contig1263	407	no
CBacY1775_contig1264	407	no
CBacY1775_contig1265	406	no
CBacY1775_contig1266	406	yes
CBacY1775_contig1267	404	no
CBacY1775_contig1268	402	no
CBacY1775_contig1269	401	no
CBacY1775_contig1270	399	no
CBacY1775_contig1271	399	no
CBacY1775_contig1272	398	no
CBacY1775_contig1273	397	no
CBacY1775_contig1274	397	no
CBacY1775_contig1275	397	no
CBacY1775_contig1276	396	no
CBacY1775_contig1277	394	no
CBacY1775_contig1278	394	no
CBacY1775_contig1279	393	no
CBacY1775_contig1280	392	no
CBacY1775_contig1281	392	no
CBacY1775_contig1282	390	no
CBacY1775_contig1283	387	no
CBacY1775_contig1284	387	no
CBacY1775_contig1285	387	no
CBacY1775_contig1286	385	no
CBacY1775_contig1287	384	no
CBacY1775_contig1288	383	no
CBacY1775_contig1290	381	no
CBacY1775_contig1291	380	no
CBacY1775_contig1292	379	no
CBacY1775_contig1293	379	no
CBacY1775_contig1294	378	no
CBacY1775_contig1295	377	no
CBacY1775_contig1296	376	no
CBacY1775_contig1297	374	no
CBacY1775_contig1298	373	no
CBacY1775_contig1299	373	no
CBacY1775_contig1300	372	no
CBacY1775_contig1301	372	no
CBacY1775_contig1302	372	no
CBacY1775_contig1303	370	no
CBacY1775_contig1304	370	no
CBacY1775_contig1305	368	no
CBacY1775_contig1306	367	no
CBacY1775_contig1307	365	no
CBacY1775_contig1308	365	no
CBacY1775_contig1310	364	no
CBacY1775_contig1311	363	no
CBacY1775_contig1312	362	no
CBacY1775_contig1313	362	no
CBacY1775_contig1314	361	no
CBacY1775_contig1315	360	no
CBacY1775_contig1316	359	no
CBacY1775_contig1317	359	no
CBacY1775_contig1318	359	no
CBacY1775_contig1319	358	no
CBacY1775_contig1320	358	no
CBacY1775_contig1321	358	no
CBacY1775_contig1322	358	no
CBacY1775_contig1323	357	no
CBacY1775_contig1324	356	no
CBacY1775_contig1325	356	no
CBacY1775_contig1326	355	no
CBacY1775_contig1327	355	no
CBacY1775_contig1328	355	no
CBacY1775_contig1329	353	no
CBacY1775_contig1330	353	no
CBacY1775_contig1331	352	no
CBacY1775_contig1332	348	no
CBacY1775_contig1333	347	no
CBacY1775_contig1334	347	no
CBacY1775_contig1335	346	yes
CBacY1775_contig1336	346	no
CBacY1775_contig1337	346	no
CBacY1775_contig1338	345	no
CBacY1775_contig1339	345	no
CBacY1775_contig1340	345	no
CBacY1775_contig1341	343	no
CBacY1775_contig1342	343	no
CBacY1775_contig1343	343	no
CBacY1775_contig1344	342	no
CBacY1775_contig1345	341	no
CBacY1775_contig1346	341	no
CBacY1775_contig1347	341	no
CBacY1775_contig1348	341	no
CBacY1775_contig1349	340	no
CBacY1775_contig1350	340	no
CBacY1775_contig1351	340	no
CBacY1775_contig1352	339	no
CBacY1775_contig1353	339	no
CBacY1775_contig1354	338	no
CBacY1775_contig1355	337	no
CBacY1775_contig1356	337	no
CBacY1775_contig1357	336	no
CBacY1775_contig1358	335	no
CBacY1775_contig1359	335	no
CBacY1775_contig1360	335	no
CBacY1775_contig1361	334	no
CBacY1775_contig1362	334	no
CBacY1775_contig1363	333	no
CBacY1775_contig1364	333	no
CBacY1775_contig1365	332	no
CBacY1775_contig1366	332	no
CBacY1775_contig1367	332	no
CBacY1775_contig1368	330	no
CBacY1775_contig1369	330	no
CBacY1775_contig1370	328	no
CBacY1775_contig1371	328	no
CBacY1775_contig1373	327	no
CBacY1775_contig1374	327	no
CBacY1775_contig1375	326	no
CBacY1775_contig1376	326	no
CBacY1775_contig1377	325	no
CBacY1775_contig1378	324	no
CBacY1775_contig1379	323	no
CBacY1775_contig1380	322	no
CBacY1775_contig1381	320	no
CBacY1775_contig1382	319	no
CBacY1775_contig1383	319	no
CBacY1775_contig1384	318	no
CBacY1775_contig1385	318	no
CBacY1775_contig1386	317	no
CBacY1775_contig1388	316	no
CBacY1775_contig1390	315	no
CBacY1775_contig1391	315	no
CBacY1775_contig1392	314	no
CBacY1775_contig1393	314	no
CBacY1775_contig1394	314	no
CBacY1775_contig1395	312	no
CBacY1775_contig1396	312	no
CBacY1775_contig1397	312	no
CBacY1775_contig1398	311	no
CBacY1775_contig1399	309	no
CBacY1775_contig1400	309	no
CBacY1775_contig1401	309	no
CBacY1775_contig1402	309	no
CBacY1775_contig1403	306	no
CBacY1775_contig1404	306	no
CBacY1775_contig1405	305	no
CBacY1775_contig1406	304	no
CBacY1775_contig1407	303	no
CBacY1775_contig1408	302	no
CBacY1775_contig1409	301	no
CBacY1775_contig1410	299	no
CBacY1775_contig1411	299	no
CBacY1775_contig1412	297	no
CBacY1775_contig1413	297	no
CBacY1775_contig1414	297	no
CBacY1775_contig1415	297	no
CBacY1775_contig1416	297	no
CBacY1775_contig1417	296	no
CBacY1775_contig1418	296	no
CBacY1775_contig1419	296	no
CBacY1775_contig1420	295	no
CBacY1775_contig1422	294	no
CBacY1775_contig1423	294	no
CBacY1775_contig1424	294	no
CBacY1775_contig1425	293	no
CBacY1775_contig1426	293	no
CBacY1775_contig1427	293	no
CBacY1775_contig1428	290	no
CBacY1775_contig1429	290	no
CBacY1775_contig1430	289	no
CBacY1775_contig1431	289	no
CBacY1775_contig1432	289	no
CBacY1775_contig1433	289	no
CBacY1775_contig1434	288	no
CBacY1775_contig1435	288	no
CBacY1775_contig1436	287	no
CBacY1775_contig1437	287	no
CBacY1775_contig1438	287	no
CBacY1775_contig1439	287	no
CBacY1775_contig1440	287	no
CBacY1775_contig1441	287	no
CBacY1775_contig1442	287	no
CBacY1775_contig1443	287	no
CBacY1775_contig1444	286	no
CBacY1775_contig1445	286	no
CBacY1775_contig1446	286	no
CBacY1775_contig1447	285	no
CBacY1775_contig1448	285	no
CBacY1775_contig1449	284	no
CBacY1775_contig1451	283	no
CBacY1775_contig1452	283	no
CBacY1775_contig1453	283	no
CBacY1775_contig1454	283	no
CBacY1775_contig1455	282	no
CBacY1775_contig1456	282	no
CBacY1775_contig1457	282	no
CBacY1775_contig1458	281	no
CBacY1775_contig1460	281	no
CBacY1775_contig1461	281	no
CBacY1775_contig1462	281	no
CBacY1775_contig1463	281	no
CBacY1775_contig1464	280	no
CBacY1775_contig1465	280	no
CBacY1775_contig1466	280	no
CBacY1775_contig1468	279	no
CBacY1775_contig1469	279	no
CBacY1775_contig1470	279	no
CBacY1775_contig1471	279	no
CBacY1775_contig1472	279	no
CBacY1775_contig1473	279	no
CBacY1775_contig1474	278	no
CBacY1775_contig1476	277	no
CBacY1775_contig1477	277	no
CBacY1775_contig1478	277	no
CBacY1775_contig1479	277	no
CBacY1775_contig1480	277	no
CBacY1775_contig1481	277	no
CBacY1775_contig1482	277	no
CBacY1775_contig1483	277	no
CBacY1775_contig1484	276	no
CBacY1775_contig1485	276	no
CBacY1775_contig1486	276	no
CBacY1775_contig1487	276	no
CBacY1775_contig1488	276	no
CBacY1775_contig1489	276	no
CBacY1775_contig1490	276	no
CBacY1775_contig1491	275	no
CBacY1775_contig1492	275	no
CBacY1775_contig1493	275	no
CBacY1775_contig1494	275	no
CBacY1775_contig1495	274	no
CBacY1775_contig1496	274	no
CBacY1775_contig1497	274	no
CBacY1775_contig1498	274	no
CBacY1775_contig1499	274	no
CBacY1775_contig1500	274	no
CBacY1775_contig1501	273	no
CBacY1775_contig1502	273	no
CBacY1775_contig1503	273	no
CBacY1775_contig1504	273	no
CBacY1775_contig1506	272	no
CBacY1775_contig1507	272	no
CBacY1775_contig1508	271	no
CBacY1775_contig1509	270	no
CBacY1775_contig1510	270	no
CBacY1775_contig1511	270	no
CBacY1775_contig1512	270	no
CBacY1775_contig1513	270	no
CBacY1775_contig1514	269	no
CBacY1775_contig1515	269	no
CBacY1775_contig1516	269	no
CBacY1775_contig1517	269	no
CBacY1775_contig1518	269	no
CBacY1775_contig1519	269	no
CBacY1775_contig1520	268	no
CBacY1775_contig1521	268	no
CBacY1775_contig1522	268	no
CBacY1775_contig1523	268	no
CBacY1775_contig1524	268	no
CBacY1775_contig1525	267	no
CBacY1775_contig1526	267	no
CBacY1775_contig1527	267	no
CBacY1775_contig1529	266	no
CBacY1775_contig1530	266	no
CBacY1775_contig1531	265	no
CBacY1775_contig1532	265	no
CBacY1775_contig1533	265	no
CBacY1775_contig1534	264	no
CBacY1775_contig1535	264	no
CBacY1775_contig1536	264	no
CBacY1775_contig1537	263	no
CBacY1775_contig1538	263	no
CBacY1775_contig1539	263	no
CBacY1775_contig1540	262	no
CBacY1775_contig1541	262	no
CBacY1775_contig1542	262	no
CBacY1775_contig1543	261	no
CBacY1775_contig1544	261	no
CBacY1775_contig1545	261	no
CBacY1775_contig1546	261	no
CBacY1775_contig1547	260	no
CBacY1775_contig1548	260	no
CBacY1775_contig1549	259	no
CBacY1775_contig1550	259	no
CBacY1775_contig1551	259	no
CBacY1775_contig1552	258	no
CBacY1775_contig1553	257	no
CBacY1775_contig1554	257	no
CBacY1775_contig1555	257	no
CBacY1775_contig1556	255	no
CBacY1775_contig1557	255	no
CBacY1775_contig1558	255	no
CBacY1775_contig1559	255	no
CBacY1775_contig1560	255	no
CBacY1775_contig1561	254	no
CBacY1775_contig1562	254	no
CBacY1775_contig1563	253	no
CBacY1775_contig1564	253	no
CBacY1775_contig1565	253	no
CBacY1775_contig1566	253	no
CBacY1775_contig1567	253	no
CBacY1775_contig1568	252	no
CBacY1775_contig1569	252	no
CBacY1775_contig1570	251	no
CBacY1775_contig1571	251	no
CBacY1775_contig1572	251	no
CBacY1775_contig1573	251	no
CBacY1775_contig1574	251	no
CBacY1775_contig1575	250	no
CBacY1775_contig1576	250	no
CBacY1775_contig1577	250	no
CBacY1775_contig1578	249	no
CBacY1775_contig1579	249	no
CBacY1775_contig1580	249	no
CBacY1775_contig1581	249	no
CBacY1775_contig1582	249	no
CBacY1775_contig1583	249	no
CBacY1775_contig1584	248	no
CBacY1775_contig1585	248	no
CBacY1775_contig1586	248	no
CBacY1775_contig1587	248	no
CBacY1775_contig1588	247	no
CBacY1775_contig1589	247	no
CBacY1775_contig1590	247	no
CBacY1775_contig1592	246	no
CBacY1775_contig1593	246	no
CBacY1775_contig1595	246	no
CBacY1775_contig1596	245	no
CBacY1775_contig1597	245	no
CBacY1775_contig1598	245	no
CBacY1775_contig1599	245	no
CBacY1775_contig1600	244	no
CBacY1775_contig1602	244	no
CBacY1775_contig1603	244	no
CBacY1775_contig1604	244	no
CBacY1775_contig1605	243	no
CBacY1775_contig1606	243	no
CBacY1775_contig1607	243	no
CBacY1775_contig1609	242	no
CBacY1775_contig1610	242	no
CBacY1775_contig1611	242	no
CBacY1775_contig1612	242	no
CBacY1775_contig1613	242	no
CBacY1775_contig1614	242	no
CBacY1775_contig1615	242	no
CBacY1775_contig1616	241	no
CBacY1775_contig1617	240	no
CBacY1775_contig1618	240	no
CBacY1775_contig1619	240	no
CBacY1775_contig1620	240	no
CBacY1775_contig1621	240	no
CBacY1775_contig1622	240	no
CBacY1775_contig1623	240	no
CBacY1775_contig1624	239	no
CBacY1775_contig1625	239	no
CBacY1775_contig1626	239	no
CBacY1775_contig1627	239	no
CBacY1775_contig1628	239	no
CBacY1775_contig1629	239	no
CBacY1775_contig1630	239	no
CBacY1775_contig1631	239	no
CBacY1775_contig1632	238	no
CBacY1775_contig1633	238	no
CBacY1775_contig1634	238	no
CBacY1775_contig1635	238	no
CBacY1775_contig1636	238	no
CBacY1775_contig1637	238	no
CBacY1775_contig1638	237	no
CBacY1775_contig1639	237	no
CBacY1775_contig1640	237	no
CBacY1775_contig1641	237	no
CBacY1775_contig1642	237	no
CBacY1775_contig1643	237	no
CBacY1775_contig1644	237	no
CBacY1775_contig1646	237	no
CBacY1775_contig1647	236	no
CBacY1775_contig1648	236	no
CBacY1775_contig1649	236	no
CBacY1775_contig1650	236	no
CBacY1775_contig1651	236	no
CBacY1775_contig1652	236	no
CBacY1775_contig1653	236	no
CBacY1775_contig1654	235	no
CBacY1775_contig1655	234	no
CBacY1775_contig1657	234	no
CBacY1775_contig1658	234	no
CBacY1775_contig1659	234	no
CBacY1775_contig1660	234	no
CBacY1775_contig1661	233	no
CBacY1775_contig1662	233	no
CBacY1775_contig1663	233	no
CBacY1775_contig1664	233	no
CBacY1775_contig1665	233	no
CBacY1775_contig1666	232	no
CBacY1775_contig1667	232	no
CBacY1775_contig1668	232	no
CBacY1775_contig1669	232	no
CBacY1775_contig1670	231	no
CBacY1775_contig1671	231	no
CBacY1775_contig1672	230	no
CBacY1775_contig1673	229	no
CBacY1775_contig1674	229	no
CBacY1775_contig1675	229	no
CBacY1775_contig1676	229	no
CBacY1775_contig1677	229	no
CBacY1775_contig1678	229	no
CBacY1775_contig1679	229	no
CBacY1775_contig1680	228	no
CBacY1775_contig1681	228	no
CBacY1775_contig1682	227	no
CBacY1775_contig1683	227	no
CBacY1775_contig1684	227	no
CBacY1775_contig1685	227	no
CBacY1775_contig1686	227	no
CBacY1775_contig1687	227	no
CBacY1775_contig1688	227	no
CBacY1775_contig1689	226	no
CBacY1775_contig1690	226	no
CBacY1775_contig1691	226	no
CBacY1775_contig1692	226	no
CBacY1775_contig1693	226	no
CBacY1775_contig1694	226	no
CBacY1775_contig1696	225	no
CBacY1775_contig1697	225	no
CBacY1775_contig1698	225	no
CBacY1775_contig1699	225	no
CBacY1775_contig1700	225	no
CBacY1775_contig1701	224	no
CBacY1775_contig1702	223	no
CBacY1775_contig1703	223	no
CBacY1775_contig1704	222	no
CBacY1775_contig1705	222	no
CBacY1775_contig1706	221	no
CBacY1775_contig1707	221	no
CBacY1775_contig1709	221	no
CBacY1775_contig1710	221	no
CBacY1775_contig1711	220	no
CBacY1775_contig1712	220	no
CBacY1775_contig1713	220	no
CBacY1775_contig1714	220	no
CBacY1775_contig1715	219	no
CBacY1775_contig1716	219	no
CBacY1775_contig1718	219	no
CBacY1775_contig1719	218	no
CBacY1775_contig1720	218	no
CBacY1775_contig1721	218	no
CBacY1775_contig1722	217	no
CBacY1775_contig1723	216	no
CBacY1775_contig1724	216	no
CBacY1775_contig1725	216	no
CBacY1775_contig1726	215	no
CBacY1775_contig1727	215	no
CBacY1775_contig1728	215	no
CBacY1775_contig1729	214	no
CBacY1775_contig1730	214	no
CBacY1775_contig1731	214	no
CBacY1775_contig1732	214	no
CBacY1775_contig1733	214	no
CBacY1775_contig1734	214	no
CBacY1775_contig1735	213	no
CBacY1775_contig1736	213	no
CBacY1775_contig1737	213	no
CBacY1775_contig1738	213	no
CBacY1775_contig1739	213	no
CBacY1775_contig1740	212	no
CBacY1775_contig1741	211	no
CBacY1775_contig1742	211	no
CBacY1775_contig1743	211	no
CBacY1775_contig1744	211	no
CBacY1775_contig1745	211	no
CBacY1775_contig1746	210	no
CBacY1775_contig1748	210	no
CBacY1775_contig1749	210	no
CBacY1775_contig1750	210	no
CBacY1775_contig1751	209	no
CBacY1775_contig1753	208	no
CBacY1775_contig1754	208	no
CBacY1775_contig1755	208	no
CBacY1775_contig1756	208	no
CBacY1775_contig1757	208	no
CBacY1775_contig1758	208	no
CBacY1775_contig1759	207	no
CBacY1775_contig1760	207	no
CBacY1775_contig1761	207	no
CBacY1775_contig1763	207	no
CBacY1775_contig1764	207	no
CBacY1775_contig1765	207	no
CBacY1775_contig1766	206	no
CBacY1775_contig1767	206	no
CBacY1775_contig1768	206	no
CBacY1775_contig1769	204	no
CBacY1775_contig1771	204	no
CBacY1775_contig1772	204	no
CBacY1775_contig1773	204	no
CBacY1775_contig1774	201	no
CBacY1775_contig1775	201	no
CBacY1775_contig416	2290	yes
CBacY1775_contig790	1059	no
CBacY1775_contig1151	562	yes
CBacY1775_contig1235	427	yes
CBacY1775_contig1289	383	no
CBacY1775_contig1309	365	no
CBacY1775_contig1372	328	no
CBacY1775_contig1387	316	no
CBacY1775_contig1389	316	no
CBacY1775_contig1421	295	no
CBacY1775_contig1450	283	no
CBacY1775_contig1459	281	no
CBacY1775_contig1467	279	no
CBacY1775_contig1475	277	no
CBacY1775_contig1505	272	no
CBacY1775_contig1528	267	no
CBacY1775_contig1591	247	no
CBacY1775_contig1594	246	no
CBacY1775_contig1601	244	no
CBacY1775_contig1608	242	no
CBacY1775_contig1645	237	no
CBacY1775_contig1656	234	no
CBacY1775_contig1695	225	no
CBacY1775_contig1708	221	no
CBacY1775_contig1717	219	no
CBacY1775_contig1747	210	no
CBacY1775_contig1752	208	no
CBacY1775_contig1762	207	no
CBacY1775_contig1770	204	no
